# Supplementary material for: Disparities in behavioral health and experience of violence between cisgender and transgender Thai adolescents
Source: PLoS One. 2021 May 28;16(5):e0252520. doi: 10.1371/journal.pone.0252520 (PMC8162664; doi:10.1371/journal.pone.0252520)
Supplement: S1 Dataset — Anonymized data set to replicate the study findings. (CSV) [file pone.0252520.s001.csv]

	x	r	weight_by_p	p	sc	cr	a1s1	a1s2	a2	birthy	a3	a3r	a4s1	a4s2	a4s3	a4s4	a4s5	a4s6	a4s7	a4s8	a4s9	a5	a5d	a6	a7	a8	a8d	a9	a9d	a10	a11	a12	a13	a14	a15	a16	a17	b1a	b1a1	b1a2	b1a3	b1a4	b1a5	b1a6	b1a7	b1b	b1b1	b1b2	b1b3
1	1	3 - Central	97.2731707317073	14	4	VC2	1	NA	7	9	NA	NA	2	1	1	1	1	1	1	1		4 - Others	...............	4	1 - Govt	1 - Family home/flat		4	..................	2	3.01 to 4.00	2	3000	2	1	1	1	2	NA	NA	NA	NA	NA	NA	NA	2	NA	NA	NA
2	2	3 - Central	97.0056258790436	73	7	G11	1	1	7	9	60	2	2	1	1	1	1	1	1	1		4 - Others	...............	3	2 - Private	1 - Family home/flat		2		2	2.01 to 3.00	1	2400	2	1	1	6	1	1	1	2	1	1	1	1	1	2	NA	NA
3	3	4 - South	38.5483125288951	82	5	G11	1	1	7	9	NA	NA	2	2	2	1	1	1	1	2		4 - Others	...............	3	1 - Govt	5 - Others	...............	5	.................................	5	3.01 to 4.00	3	NA	2	1	2	6	1	2	1	1	1	1	1	1	1	2	1	1
4	4	4 - South	244.96404494382	80	5	G9	1	1	5	11	NA	NA	1	2	1	1	1	1	1	1		4 - Others	...............	2	1 - Govt	1 - Family home/flat		2		3	2.01 to 3.00	1	1500	1	1	1	5	1	2	1	1	1	1	1	1	1	2	1	1
5	5	4 - South	38.8018686452322	83	5	G9	1	1	5	11	68	4	2	1	1	1	1	1	1	1		4 - Others	..............................	2	1 - Govt	1 - Family home/flat		2		3	2.01 to 3.00	2	1200	1	1	1	4	1	1	2	2	1	1	1	1	1	2	1	1
6	6	3 - Central	97.0056258790436	73	7	G9	1	NA	4	12	60	2	2	2	1	1	1	1	1	2		4 - Others	...............	2	2 - Private	1 - Family home/flat		2		3	3.01 to 4.00	1	3000	2	1	1	6	1	1	2	1	1	1	1	1	1	2	NA	NA
7	7	6 - Northeast	115.246346555324	45	7	G11	1	NA	7	9	35	6	1	2	1	1	1	1	1	1		1 - Buddhism	...............	3	2 - Private	1 - Family home/flat		2		2	2.01 to 3.00	2	1800	1	1	1	4	NA	NA	NA	NA	NA	NA	NA	NA	NA	NA	NA	NA
8	8	6 - Northeast	115.246346555324	45	7	G9	1	1	5	11	35	6	1	2	1	1	1	1	1	1		1 - Buddhism	..........................................	2	2 - Private	1 - Family home/flat		2		4	3.01 to 4.00	2	400	1	1	1	3	1	2	NA	NA	NA	NA	NA	NA	1	2	NA	NA
9	9	5 - North	64.5824308062575	51	1	G11	1	1	7	9	40	5	1	2	1	1	1	1	1	1		4 - Others	..........................................	3	1 - Govt	1 - Family home/flat		4		3	2.01 to 3.00	2	NA	1	1	1	3	2	NA	NA	NA	NA	NA	NA	NA	1	2	1	1
10	10	3 - Central	97.0056258790436	73	3	VC2	1	1	6	10	33	6	2	2	1	1	1	1	1	1		4 - Others	..........................................	4	1 - Govt	4 - Rented home		2		2	2.01 to 3.00	1	3000	2	1	1	1	1	2	NA	NA	NA	NA	NA	NA	1	2	NA	NA
11	11	5 - North	179.873111782477	50	2	G9	1	2	5	11	53	3	1	1	1	1	1	1	1	1	2	4 - Others	...........................	2	2 - Private	1 - Family home/flat		2		3	3.01 to 4.00	1	2500	1	1	1	5	1	1	2	1	1	2	1	1	1	2	1	1
12	12	3 - Central	62.3409715857012	77	7	G11	1	1	7	9	3	1	2	1	1	1	1	1	1	2		4 - Others	...........................	3	2 - Private	1 - Family home/flat		2		2	3.01 to 4.00	2	NA	1	1	1	3	1	2	NA	NA	NA	NA	NA	NA	1	2	NA	NA
13	13	2 - BMA	143.325221238938	12	6	G9	1	1	4	12	NA	NA	2	1	1	1	1	1	1	1		4 - Others	...........................	2	1 - Govt	1 - Family home/flat		5	.........	2	3.01 to 4.00	3	1800	1	1	1	1	2	NA	NA	NA	NA	NA	NA	NA	1	2	NA	NA
14	14	5 - North	179.873111782477	50	1	G11	1	1	6	10	40	5	2	1	1	1	1	1	1	1		4 - Others	...........................	3	1 - Govt	1 - Family home/flat		2		3	3.01 to 4.00	1	1200	2	1	1	3	1	1	2	1	1	1	1	1	1	2	1	1
15	15	5 - North	90.9165644171779	60	1	G9	1	1	4	12	49	3	2	1	1	1	1	1	1	1		4 - Others	...........................	2	1 - Govt	3 - Outside dorm		4		3	3.01 to 4.00	2	NA	2	1	1	2	1	2	1	1	1	1	1	1	1	1	1	1
16	16	3 - Central	57.9917864476386	74	6	G11	1	1	8	8	61	2	2	2	1	1	1	1	1	2	.....................	4 - Others	.........	3	1 - Govt	1 - Family home/flat		2		1	1.01 to 2.00	3	3000	1	1	1	2	1	1	1	1	1	1	1	2	1	2	NA	NA
17	17	4 - South	38.5483125288951	82	5	G11	1	1	7	9	NA	NA	2	2	1	1	1	1	1	2		4 - Others	.........	3	1 - Govt	5 - Others		1		1	2.01 to 3.00	2	3000	2	1	1	6	1	2	1	1	1	1	1	1	1	2	1	1
18	18	3 - Central	62.3409715857012	77	7	G9	1	1	5	11	NA	NA	2	1	1	1	1	1	1	1	.....................	4 - Others	...............	2	2 - Private	1 - Family home/flat		2		2	9.99 Unknown	3	NA	1	1	2	3	1	1	1	2	1	1	1	1	1	2	NA	NA
19	19	5 - North	62.754954954955	63	1	G9	1	1	3	11	NA	NA	1	2	1	1	1	1	1	1		4 - Others	...............	2	1 - Govt	1 - Family home/flat		2		3	3.01 to 4.00	2	3000	1	1	1	5	1	1	2	2	1	1	1	1	1	1	2	1
20	20	3 - Central	199.647260273973	70	4	VC2	1	1	7	9	NA	NA	2	1	1	1	1	1	1	1		4 - Others	...............	4	1 - Govt	1 - Family home/flat		2		4	3.01 to 4.00	1	2200	2	1	1	1	2	NA	NA	NA	NA	NA	NA	NA	1	2	NA	NA
21	21	2 - BMA	143.325221238938	12	6	G11	1	1	8	8	3	1	2	1	1	1	1	1	1	1		4 - Others	...............	3	1 - Govt	1 - Family home/flat		2		2	2.01 to 3.00	1	4000	1	1	1	3	1	1	2	2	1	1	1	1	2	NA	NA	NA
22	22	1 - Bangkok	315.478260869565	10	4	VC2	1	NA	7	9	NA	NA	2	1	1	1	1	1	1	1		4 - Others	...............	4	2 - Private	1 - Family home/flat		2		1	1.01 to 2.00	3	10000	1	1	1	6	1	2	NA	NA	NA	NA	NA	NA	1	2	NA	NA
23	23	2 - BMA	143.325221238938	12	7	G11	1	1	7	9	5	2	2	2	2	1	1	1	1	1		4 - Others	...............	3	2 - Private	5 - Others	..................	2		2	2.01 to 3.00	3	2000	1	1	2	2	1	1	1	1	1	1	2	1	1	2	NA	NA
24	24	6 - Northeast	115.246346555324	45	5	G9	1	2	6	10	35	6	2	1	1	1	1	1	1	1		1 - Buddhism		2	2 - Private	1 - Family home/flat	.....................	4		2	3.01 to 4.00	1	1000	1	1	1	1	2	NA	NA	NA	NA	NA	NA	NA	2	NA	NA	NA
25	25	6 - Northeast	115.246346555324	45	5	G9	1	1	4	12	NA	NA	1	2	1	1	1	1	1	1		1 - Buddhism		2	1 - Govt	1 - Family home/flat		2		5	3.01 to 4.00	1	1000	1	2	2	1	NA	NA	NA	NA	NA	NA	NA	NA	NA	NA	NA	NA
26	26	5 - North	90.9165644171779	60	2	G9	1	1	4	12	49	3	2	1	1	1	1	1	2	1	.....................	1 - Buddhism		2	2 - Private	1 - Family home/flat		2		2	2.01 to 3.00	2	4000	1	1	1	4	1	1	1	1	1	1	1	2	1	2	1	1
27	27	4 - South	38.8018686452322	83	7	G11	1	1	7	9	73	4	1	2	1	1	1	1	1	1	..................	1 - Buddhism		3	2 - Private	1 - Family home/flat		2		2	2.01 to 3.00	2	3000	1	1	1	4	2	NA	NA	NA	NA	NA	NA	NA	1	2	1	1
28	28	4 - South	152.14953271028	95	7	G11	1	1	7	9	NA	NA	2	1	1	2	1	1	1	2	..................	2 - Islam		3	2 - Private	1 - Family home/flat		2		2	3.01 to 4.00	3	2900	1	1	1	6	1	2	1	1	1	1	1	1	1	2	1	1
29	29	4 - South	63.7846347607053	81	7	G11	1	1	7	9	66	4	2	2	1	1	1	1	1	1	..................	2 - Islam		3	2 - Private	1 - Family home/flat		2		4	3.01 to 4.00	3	2000	2	1	1	5	1	2	1	1	1	1	1	1	1	2	1	1
30	30	2 - BMA	115.018828451883	13	7	G7	1	NA	3	13	NA	NA	2	1	1	1	1	1	1	1	..................	2 - Islam		1	2 - Private	3 - Outside dorm		3		2	3.01 to 4.00	3	1500	1	1	NA	2	1	2	NA	NA	NA	NA	NA	NA	1	2	NA	NA
31	31	3 - Central	97.2731707317073	14	7	G7	1	1	5	11	NA	NA	2	1	1	1	1	1	1	1	...............	3 - Christian		1	2 - Private	1 - Family home/flat		4		2	2.01 to 3.00	3	NA	2	1	2	1	1	2	NA	NA	NA	NA	NA	NA	1	2	NA	NA
32	32	5 - North	119.92475545523	57	4	VC2	1	1	7	15	47	5	1	1	1	1	1	1	1	1	...............	3 - Christian		4	1 - Govt	4 - Rented home		1		2	2.01 to 3.00	2	7000	1	1	1	5	1	2	1	1	1	1	1	1	1	2	1	1
33	33	5 - North	119.92475545523	57	2	G9	1	1	5	11	NA	NA	2	1	1	1	1	1	1	1	...............	1 - Buddhism		2	2 - Private	1 - Family home/flat		4		4	9.99 Unknown	2	2400	1	1	1	2	1	2	1	1	1	1	1	1	1	2	1	1
34	34	5 - North	119.92475545523	57	1	G7	1	1	4	13	47	5	2	1	1	1	1	1	1	1	...............	3 - Christian		1	1 - Govt	1 - Family home/flat		2		4	2.01 to 3.00	2	1200	2	1	1	6	1	2	1	1	1	1	1	1	1	2	1	1
35	35	5 - North	119.92475545523	57	1	G9	1	1	6	11	3	1	2	1	2	1	1	1	1	1	...............	3 - Christian		2	1 - Govt	1 - Family home/flat		2		2	3.01 to 4.00	3	1000	1	1	1	2	2	NA	NA	NA	NA	NA	NA	NA	1	2	1	1
36	36	3 - Central	97.2731707317073	14	7	G9	1	1	6	10	47	5	1	1	1	1	1	1	1	1	...............	1 - Buddhism		2	2 - Private	2 - School dorm		3		3	9.99 Unknown	NA	1000	2	1	1	3	1	1	1	1	2	1	1	1	1	2	NA	NA
37	37	5 - North	119.92475545523	57	4	VC2	1	1	9	8	47	5	2	2	1	1	1	1	1	1	...............	3 - Christian		4	1 - Govt	1 - Family home/flat		2		3	9.99 Unknown	NA	NA	2	1	1	4	1	1	2	1	1	2	1	1	1	2	1	1
38	38	5 - North	119.92475545523	57	4	VC2	1	1	9	7	1	3	2	1	1	1	1	1	1	1	...............	3 - Christian		4	1 - Govt	4 - Rented home		4		5	3.01 to 4.00	2	NA	2	1	1	4	2	NA	NA	NA	NA	NA	NA	NA	1	2	1	1
39	39	5 - North	179.873111782477	50	1	G11	1	1	6	10	41	5	2	1	1	1	1	1	1	1	2	1 - Buddhism		3	1 - Govt	5 - Others	..................	2		2	2.01 to 3.00	3	3100	1	1	1	3	1	1	1	2	1	1	1	1	1	2	1	1
40	40	5 - North	179.873111782477	50	1	G9	1	2	5	11	40	5	1	1	1	1	1	1	1	1	2	1 - Buddhism		2	1 - Govt	1 - Family home/flat		2		2	1.01 to 2.00	3	3000	2	1	1	2	2	NA	NA	NA	NA	NA	NA	NA	1	1	2	2
41	41	5 - North	179.873111782477	50	2	G11	1	1	6	10	40	5	2	1	1	1	1	1	1	1	2	1 - Buddhism		3	2 - Private	1 - Family home/flat		2		2	2.01 to 3.00	2	3000	1	1	1	4	1	1	2	1	1	1	1	1	1	1	2	1
42	42	5 - North	179.873111782477	50	1	G9	1	1	5	11	40	5	2	1	1	1	1	1	1	1	2	1 - Buddhism		2	1 - Govt	1 - Family home/flat		5	...........................	3	3.01 to 4.00	3	3000	1	1	1	1	1	1	2	2	1	1	1	2	1	2	1	1
43	43	5 - North	179.873111782477	50	3	VC2	1	1	7	10	40	5	1	1	1	1	1	1	1	1	2	1 - Buddhism		4	2 - Private	1 - Family home/flat		2		5	3.01 to 4.00	1	3000	2	1	1	6	1	1	2	1	1	1	1	1	1	2	1	1
44	44	5 - North	179.873111782477	50	1	G11	1	1	7	9	40	5	2	1	1	1	1	1	1	1	2	1 - Buddhism		3	1 - Govt	1 - Family home/flat		4		3	3.01 to 4.00	2	2500	1	1	1	6	1	2	1	1	1	1	1	1	1	2	1	1
45	45	5 - North	179.873111782477	50	2	G7	1	1	3	13	40	5	2	1	1	1	1	1	1	1	2	1 - Buddhism		1	2 - Private	1 - Family home/flat		2		2	3.01 to 4.00	2	2100	2	1	1	3	1	1	2	1	1	1	1	1	1	2	1	1
46	46	5 - North	179.873111782477	50	1	G11	1	1	7	9	NA	NA	1	1	1	1	1	1	1	1	2	1 - Buddhism		3	1 - Govt	1 - Family home/flat		5	..................	4	0.01 to 1.00	3	2000	1	1	1	3	2	NA	NA	NA	NA	NA	NA	NA	2	NA	NA	NA
47	47	5 - North	179.873111782477	50	1	G9	1	1	5	11	40	5	1	1	1	1	1	1	1	1	2	1 - Buddhism		2	1 - Govt	4 - Rented home		2		2	1.01 to 2.00	3	2000	2	2	1	1	1	2	1	1	1	1	1	1	1	2	1	1
48	48	5 - North	179.873111782477	50	3	VC2	1	1	8	8	40	5	1	1	1	1	1	1	1	1	2	1 - Buddhism		4	2 - Private	1 - Family home/flat		2		5	3.01 to 4.00	1	2000	2	1	1	6	1	1	2	1	1	1	1	1	1	2	1	1
49	49	5 - North	119.92475545523	57	1	G9	1	1	5	11	1	3	1	1	1	1	1	1	1	1	2	1 - Buddhism		2	1 - Govt	1 - Family home/flat		2		2	1.01 to 2.00	3	1800	2	1	1	5	1	2	1	1	1	1	1	1	1	2	1	1
50	50	5 - North	71.3309352517986	54	1	G7	1	1	3	13	12	3	2	1	1	1	1	1	1	1	2	1 - Buddhism		1	1 - Govt	1 - Family home/flat		2		4	2.01 to 3.00	1	1800	2	1	1	5	2	NA	NA	NA	NA	NA	NA	NA	1	2	1	1
51	51	5 - North	119.92475545523	57	1	G9	1	1	5	11	47	5	1	1	1	1	1	1	1	1	2	1 - Buddhism		2	1 - Govt	1 - Family home/flat		2		3	9.99 Unknown	1	1500	1	1	1	6	1	1	2	2	1	1	1	1	1	1	2	1
52	52	5 - North	61.9628657921292	66	1	G7	1	1	3	13	55	3	1	1	1	1	1	1	1	1	2	1 - Buddhism		1	1 - Govt	4 - Rented home		2		2	2.01 to 3.00	1	1500	1	1	1	6	1	1	2	2	1	1	1	1	1	2	1	1
53	53	5 - North	179.873111782477	50	1	G7	1	1	2	14	40	5	1	1	1	1	1	1	1	1	2	1 - Buddhism		1	1 - Govt	1 - Family home/flat		2		3	9.99 Unknown	2	1200	1	1	1	6	1	2	1	1	1	1	1	1	1	2	1	1
54	54	5 - North	119.92475545523	57	1	G7	1	1	2	14	1	3	1	2	1	1	1	1	1	1	2	1 - Buddhism		1	1 - Govt	1 - Family home/flat		5	......... ......... .........	2	1.01 to 2.00	3	1200	1	1	1	1	1	1	2	1	1	1	1	1	1	2	1	1
55	55	5 - North	179.873111782477	50	1	G9	1	1	4	12	40	5	2	1	1	1	1	1	1	1	2	1 - Buddhism		2	1 - Govt	1 - Family home/flat		4		2	2.01 to 3.00	3	1000	1	1	1	3	1	1	1	2	1	1	1	1	1	1	2	1
56	56	5 - North	179.873111782477	50	1	G7	1	1	3	13	NA	NA	1	1	1	1	1	1	1	1	2	1 - Buddhism		1	1 - Govt	4 - Rented home		2		2	1.01 to 2.00	1	NA	1	1	2	6	1	2	1	1	1	1	1	1	1	2	1	1
57	57	5 - North	179.873111782477	50	4	VC2	1	1	7	9	NA	NA	1	1	1	1	1	1	1	1	2	1 - Buddhism		4	1 - Govt	1 - Family home/flat		2		2	2.01 to 3.00	3	NA	2	1	1	4	1	1	1	1	1	1	1	2	1	1	1	1
58	58	5 - North	90.9165644171779	60	2	G11	1	1	8	9	40	5	2	1	1	1	1	1	1	1	2	3 - Christian		3	2 - Private	5 - Others	...........................	5	.....................	5	2.01 to 3.00	2	NA	1	1	1	6	1	2	1	1	1	1	1	1	1	2	1	1
59	59	5 - North	71.3309352517986	54	1	G11	1	1	7	10	44	5	1	1	1	1	1	1	1	1	2	1 - Buddhism		3	1 - Govt	1 - Family home/flat		2		3	2.01 to 3.00	2	NA	2	1	1	6	1	1	2	1	1	1	1	1	2	NA	NA	NA
60	60	6 - Northeast	370.088586030664	31	6	G11	1	1	7	9	NA	NA	2	1	1	1	1	1	1	1	6	1 - Buddhism		3	1 - Govt	1 - Family home/flat		2	......... ............	2	2.01 to 3.00	2	NA	1	1	1	3	1	2	NA	NA	NA	NA	NA	NA	1	2	NA	NA
61	61	3 - Central	206.992665036675	20	6	G9	1	1	NA	15	12	3	2	2	1	1	1	1	1	1	6	1 - Buddhism		2	1 - Govt	1 - Family home/flat		2		4	2.01 to 3.00	3	2500	2	1	1	6	1	1	2	2	1	2	1	1	1	1	2	1
62	62	6 - Northeast	146.885840707965	41	7	G9	1	1	4	12	31	6	2	1	1	1	1	1	1	1	........................	NA		2	2 - Private	4 - Rented home		2		3	9.99 Unknown	3	NA	1	1	1	NA	1	2	NA	NA	NA	NA	NA	NA	1	2	NA	NA
63	63	6 - Northeast	146.885840707965	41	7	G7	1	1	3	13	31	6	2	2	1	1	1	1	1	1	........................	1 - Buddhism		1	2 - Private	1 - Family home/flat		2		2	1.01 to 2.00	2	5000	1	1	1	5	1	2	1	1	1	1	1	1	1	2	1	1
64	64	4 - South	38.8018686452322	83	5	G9	1	1	4	12	68	4	2	1	1	1	1	1	1	1	........................	1 - Buddhism		2	1 - Govt	1 - Family home/flat		2		3	2.01 to 3.00	3	4500	2	1	1	5	1	1	1	1	1	2	1	1	1	2	1	1
65	65	6 - Northeast	146.885840707965	41	7	G11	1	NA	7	9	31	6	2	1	1	1	1	1	1	1	........................	3 - Christian		3	2 - Private	1 - Family home/flat		2		2	2.01 to 3.00	1	3200	1	1	1	5	1	2	NA	NA	NA	NA	NA	NA	1	2	NA	NA
66	66	6 - Northeast	221.115716753022	34	2	G7	1	1	2	14	24	6	2	1	1	1	1	1	1	1	........................	1 - Buddhism		1	2 - Private	1 - Family home/flat		2		2	3.01 to 4.00	2	3000	1	1	1	6	1	2	NA	NA	NA	NA	NA	NA	1	2	NA	NA
67	67	6 - Northeast	221.115716753022	34	2	G7	1	1	3	13	24	6	2	2	1	1	1	1	1	1	........................	1 - Buddhism		1	2 - Private	1 - Family home/flat		2		3	3.01 to 4.00	2	3000	1	1	1	3	1	2	NA	NA	NA	NA	NA	NA	1	2	NA	NA
68	68	6 - Northeast	146.885840707965	41	7	G7	1	NA	3	13	31	6	2	2	1	1	1	1	1	2	........................	1 - Buddhism		1	2 - Private	1 - Family home/flat		2		3	3.01 to 4.00	2	1200	2	2	1	4	1	2	NA	NA	NA	NA	NA	NA	1	2	NA	NA
69	69	5 - North	90.9165644171779	60	2	G11	1	1	7	9	39	6	2	2	1	1	1	1	1	1	........................	3 - Christian		3	2 - Private	2 - School dorm		5	...........................	3	3.01 to 4.00	3	1000	2	1	1	6	1	1	1	1	2	2	1	1	2	NA	NA	NA
70	70	5 - North	119.92475545523	57	1	G7	1	1	6	10	NA	NA	1	1	1	1	1	1	1	1	2	1 - Buddhism		1	1 - Govt	4 - Rented home		2		2	3.01 to 4.00	1	1500	1	1	1	1	1	2	1	1	1	1	1	1	1	2	1	1
71	71	5 - North	64.5824308062575	51	3	VC2	1	1	7	9	1	3	1	1	1	1	1	1	1	1	...............	3 - Christian		4	2 - Private	2 - School dorm		1		2	2.01 to 3.00	2	2000	1	1	1	6	1	2	1	1	1	1	1	1	1	2	1	1
72	72	5 - North	179.873111782477	50	1	G11	1	1	7	9	40	5	1	1	1	1	1	1	1	1	2	1 - Buddhism		3	1 - Govt	1 - Family home/flat		2		5	2.01 to 3.00	2	2000	2	1	1	2	1	1	1	1	1	1	1	1	1	1	1	1
73	73	5 - North	179.873111782477	50	1	G9	1	1	4	12	40	5	2	1	1	1	1	1	1	1	2	1 - Buddhism		2	1 - Govt	1 - Family home/flat		2		2	3.01 to 4.00	2	1800	1	1	2	4	1	2	1	1	1	1	1	1	1	2	1	1
74	74	5 - North	88.8031088082901	65	1	G11	1	1	9	8	NA	NA	2	1	1	1	1	1	1	1	...........................	1 - Buddhism		3	1 - Govt	5 - Others	................................................	2		3	2.01 to 3.00	2	NA	2	1	1	4	1	1	2	1	1	1	1	1	1	2	1	1
75	75	3 - Central	206.992665036675	20	7	G9	1	1	5	11	12	3	2	1	1	1	1	1	1	1	.....................	1 - Buddhism		2	2 - Private	1 - Family home/flat		2		NA	3.01 to 4.00	NA	NA	1	1	NA	4	1	2	NA	NA	NA	NA	NA	NA	1	2	NA	NA
76	76	3 - Central	101.707301451751	21	7	G7	1	1	3	13	2	3	2	1	1	1	2	1	1	1	.....................	1 - Buddhism		1	2 - Private	1 - Family home/flat		2		3	2.01 to 3.00	2	3000	2	1	1	6	1	1	2	1	1	1	1	1	1	2	NA	NA
77	77	5 - North	64.5824308062575	51	1	G9	1	1	5	11	41	5	1	1	1	1	1	1	1	1	.........	1 - Buddhism		2	1 - Govt	1 - Family home/flat		2		3	2.01 to 3.00	1	2500	1	1	1	6	1	2	1	1	1	1	1	1	1	2	1	1
78	78	5 - North	64.5824308062575	51	3	VC2	1	1	7	10	41	5	1	1	1	1	1	1	1	1	.........	1 - Buddhism		4	2 - Private	1 - Family home/flat		2		3	2.01 to 3.00	2	2000	1	1	1	3	1	2	1	1	1	1	1	1	1	2	1	1
79	79	5 - North	179.873111782477	50	4	VC2	1	1	8	9	NA	NA	1	1	1	1	1	1	1	1	2	1 - Buddhism		4	1 - Govt	4 - Rented home		2		2	3.01 to 4.00	2	9000	2	1	1	1	1	2	1	1	1	1	1	1	1	2	1	1
80	80	5 - North	179.873111782477	50	2	G11	1	1	6	10	40	5	2	1	1	1	1	1	1	1	2	1 - Buddhism		3	2 - Private	1 - Family home/flat		2		3	2.01 to 3.00	2	3600	2	1	1	3	1	1	2	1	1	1	1	1	1	2	1	1
81	81	5 - North	179.873111782477	50	2	G11	1	1	7	9	40	5	2	1	1	1	1	1	1	1	2	1 - Buddhism		3	2 - Private	1 - Family home/flat		2		3	3.01 to 4.00	2	3500	2	1	1	5	1	2	1	1	1	1	1	1	1	2	1	1
82	82	5 - North	179.873111782477	50	4	VC2	1	1	7	9	NA	NA	1	1	1	1	1	1	1	1	2	1 - Buddhism		4	1 - Govt	1 - Family home/flat		2		3	1.01 to 2.00	2	3000	2	1	2	3	1	1	2	2	1	1	1	1	1	2	1	1
83	83	5 - North	179.873111782477	50	4	VC2	1	1	7	9	NA	NA	1	1	1	1	1	1	1	1	2	1 - Buddhism		4	1 - Govt	4 - Rented home		5	.........	3	2.01 to 3.00	1	2400	2	1	1	2	2	NA	NA	NA	NA	NA	NA	NA	1	2	1	1
84	84	5 - North	179.873111782477	50	2	G9	1	1	4	12	40	5	2	1	1	1	1	1	1	1	2	1 - Buddhism		2	2 - Private	1 - Family home/flat		5	.........	NA	3.01 to 4.00	2	2000	1	1	1	4	1	2	1	1	1	1	1	1	1	2	1	1
85	85	5 - North	179.873111782477	50	2	G7	1	1	2	14	40	5	2	1	1	1	1	1	1	1	2	1 - Buddhism		1	3 - Unknown	1 - Family home/flat		5	....................................	2	3.01 to 4.00	3	300	1	1	1	4	1	2	1	1	1	1	1	1	1	2	1	1
86	86	3 - Central	199.647260273973	70	6	G9	1	1	5	11	NA	NA	1	2	1	1	1	1	1	1	.........	1 - Buddhism		2	1 - Govt	4 - Rented home		2		2	9.99 Unknown	2	NA	2	1	1	6	1	1	2	1	1	1	1	1	1	2	NA	NA
87	87	3 - Central	57.9917864476386	74	5	G7	1	1	3	13	61	2	2	2	1	1	1	1	1	1	.........	1 - Buddhism		1	1 - Govt	1 - Family home/flat		2		3	1.01 to 2.00	2	3000	1	1	1	5	1	1	2	2	1	1	1	1	1	2	NA	NA
88	88	3 - Central	57.9917864476386	74	5	G7	1	1	2	14	61	2	2	2	1	1	1	1	1	1	.........	1 - Buddhism		1	1 - Govt	1 - Family home/flat		2		3	1.01 to 2.00	1	300	2	1	1	3	1	1	2	2	1	1	1	2	1	2	NA	NA
89	89	5 - North	179.873111782477	50	1	G7	1	1	3	13	40	5	2	2	1	1	1	1	1	1	.........	1 - Buddhism		1	1 - Govt	1 - Family home/flat		2		3	2.01 to 3.00	1	1800	2	1	1	4	1	1	2	1	1	1	1	1	1	2	1	1
90	90	5 - North	119.92475545523	57	1	G11	1	1	6	10	47	5	1	1	1	1	1	1	1	1	2	1 - Buddhism		3	1 - Govt	1 - Family home/flat		2		3	2.01 to 3.00	2	2000	2	1	1	3	1	2	1	1	1	1	1	1	1	2	1	1
91	91	5 - North	119.92475545523	57	1	G11	1	1	2	9	47	5	1	1	1	1	1	1	1	1	2	1 - Buddhism		3	1 - Govt	1 - Family home/flat		4		2	1.01 to 2.00	3	4000	2	1	1	5	1	1	2	2	1	2	1	1	1	2	1	1
92	92	5 - North	119.92475545523	57	4	VC2	1	1	7	9	47	5	1	1	1	1	1	1	1	1	2	1 - Buddhism		4	1 - Govt	3 - Outside dorm		1		3	2.01 to 3.00	3	4000	1	1	1	1	1	1	1	2	1	1	1	1	1	2	1	1
93	93	5 - North	119.92475545523	57	3	VC2	1	1	8	9	47	5	2	2	1	1	1	1	1	1	2	1 - Buddhism		4	1 - Govt	1 - Family home/flat		2		4	3.01 to 4.00	1	3000	2	1	1	5	1	2	1	1	1	1	1	1	1	2	1	1
94	94	5 - North	71.3309352517986	54	2	G9	1	2	4	12	44	5	1	1	1	1	1	1	1	1	2	1 - Buddhism		2	2 - Private	1 - Family home/flat		2		3	3.01 to 4.00	2	2000	1	1	1	2	1	1	2	1	1	1	1	1	1	2	1	1
95	95	5 - North	71.3309352517986	54	2	G9	1	2	4	12	44	5	1	1	1	1	1	1	1	1	2	1 - Buddhism		2	2 - Private	1 - Family home/flat		2		3	3.01 to 4.00	2	2000	1	1	1	3	1	1	2	1	1	1	1	1	1	2	1	1
96	96	5 - North	119.92475545523	57	1	G9	1	1	4	12	47	5	1	1	1	1	1	1	1	1	2	1 - Buddhism		2	1 - Govt	1 - Family home/flat		4		3	1.01 to 2.00	3	1500	1	1	1	6	2	NA	NA	NA	NA	NA	NA	NA	1	1	1	2
97	97	5 - North	119.92475545523	57	1	G11	1	1	4	9	47	5	1	1	1	1	1	1	1	1	2	1 - Buddhism		3	1 - Govt	1 - Family home/flat		2		4	2.01 to 3.00	2	1500	1	1	1	5	1	1	1	2	1	1	1	1	1	2	1	1
98	98	5 - North	119.92475545523	57	1	G9	1	1	5	11	1	3	1	1	1	1	1	1	1	1	2	1 - Buddhism		2	1 - Govt	1 - Family home/flat		2		3	2.01 to 3.00	2	1500	1	1	1	6	1	1	2	2	1	1	1	1	1	1	2	1
99	99	5 - North	119.92475545523	57	1	G11	1	1	7	9	47	5	2	1	1	1	1	1	1	1	2	1 - Buddhism		3	1 - Govt	1 - Family home/flat		2		3	2.01 to 3.00	2	1320	2	1	1	2	1	1	2	1	1	1	1	1	1	2	1	1
100	100	5 - North	179.873111782477	50	1	G7	1	1	3	13	40	5	2	1	1	1	1	1	1	1	2	1 - Buddhism		1	1 - Govt	1 - Family home/flat		2		2	3.01 to 4.00	1	1200	1	1	1	2	1	2	1	1	1	1	1	1	1	2	1	1
101	101	5 - North	62.754954954955	63	1	G11	1	1	7	9	52	3	1	1	1	1	1	1	1	1	2	1 - Buddhism		3	1 - Govt	1 - Family home/flat		2		3	3.01 to 4.00	2	1000	1	1	1	1	1	1	2	2	1	1	1	1	1	2	1	1
102	102	5 - North	119.92475545523	57	1	G11	1	1	6	10	13	3	1	1	1	1	1	1	1	1	2	1 - Buddhism		3	1 - Govt	1 - Family home/flat		2		5	2.01 to 3.00	2	NA	1	1	1	3	1	2	1	1	1	1	1	1	1	1	2	1
103	103	5 - North	119.92475545523	57	1	G7	1	1	3	13	47	5	1	1	1	1	1	1	1	1	2	1 - Buddhism		1	3 - Unknown	1 - Family home/flat		4		2	3.01 to 4.00	3	NA	1	1	1	2	1	1	2	2	1	1	1	1	1	2	1	1
104	104	5 - North	93.2850380388842	67	4	VC2	1	1	8	9	56	3	1	1	1	1	1	1	1	1	2	1 - Buddhism		4	1 - Govt	4 - Rented home		3		3	3.01 to 4.00	2	3500	1	1	1	6	1	2	1	1	1	1	1	1	1	2	1	1
105	105	5 - North	93.2850380388842	67	4	VC2	1	1	6	10	56	3	1	1	1	1	1	1	1	1	2	1 - Buddhism		4	1 - Govt	1 - Family home/flat		4		3	2.01 to 3.00	1	3000	2	1	1	6	1	2	1	1	1	1	1	1	1	2	1	1
106	106	5 - North	93.2850380388842	67	4	VC2	1	1	7	10	56	3	1	1	1	1	1	1	1	1	2	1 - Buddhism		4	1 - Govt	1 - Family home/flat		2		2	3.01 to 4.00	1	3000	2	1	1	6	1	2	1	1	1	1	1	1	1	2	1	1
107	107	5 - North	93.2850380388842	67	4	VC2	1	1	7	10	56	3	1	1	1	1	1	1	1	1	2	1 - Buddhism		4	1 - Govt	1 - Family home/flat		2		2	3.01 to 4.00	1	3000	1	1	1	6	1	2	1	1	1	1	1	1	1	2	1	1
108	108	5 - North	93.2850380388842	67	4	VC2	1	1	10	6	56	3	1	1	1	1	1	1	1	1	2	1 - Buddhism		4	1 - Govt	1 - Family home/flat		2		3	3.01 to 4.00	1	3000	2	1	2	6	1	2	1	1	1	1	1	1	1	2	1	1
109	109	5 - North	179.873111782477	50	2	G11	1	1	7	9	40	5	2	1	1	1	1	1	1	1	2	1 - Buddhism		3	2 - Private	1 - Family home/flat		5	...............	2	1.01 to 2.00	2	3000	1	1	1	3	1	1	2	1	1	1	1	1	1	2	1	1
110	110	4 - South	38.8018686452322	83	6	G7	1	NA	3	13	69	4	2	2	1	1	1	1	1	1		1 - Buddhism		1	1 - Govt	4 - Rented home		2		2	2.01 to 3.00	2	550	2	1	1	5	1	1	1	2	1	1	1	1	1	2	1	1
111	111	5 - North	64.5824308062575	51	1	G7	1	1	2	14	41	5	1	1	1	1	1	1	1	1	.....................	1 - Buddhism		1	1 - Govt	1 - Family home/flat		2		5	2.01 to 3.00	2	1800	1	1	1	5	1	2	1	1	1	1	1	1	1	2	1	1
112	112	5 - North	71.3309352517986	54	2	G9	1	1	5	11	44	5	1	1	1	1	1	1	1	1	2	1 - Buddhism		2	2 - Private	1 - Family home/flat		2		3	3.01 to 4.00	1	2500	2	1	1	2	1	2	1	1	1	1	1	1	1	2	1	1
113	113	5 - North	119.92475545523	57	3	VC2	1	1	7	9	1	3	1	1	1	1	1	1	1	1	2	1 - Buddhism		4	1 - Govt	3 - Outside dorm		1		2	3.01 to 4.00	1	2800	1	1	1	1	1	2	1	1	1	1	1	1	1	2	1	1
114	114	5 - North	119.92475545523	57	4	VC2	1	1	7	10	47	5	1	1	1	1	1	1	1	1	2	1 - Buddhism		4	1 - Govt	1 - Family home/flat		2		4	3.01 to 4.00	NA	NA	2	1	1	2	1	2	1	1	1	1	1	1	1	2	1	1
115	115	5 - North	62.754954954955	63	2	G7	1	1	3	13	45	5	1	1	1	1	1	1	1	1	.....................	1 - Buddhism		1	2 - Private	1 - Family home/flat		2		3	2.01 to 3.00	2	500	2	1	2	4	1	1	2	1	1	1	1	1	1	2	1	1
116	116	5 - North	71.3309352517986	54	2	G7	1	1	3	13	NA	NA	1	1	1	1	1	1	1	1	.....................	1 - Buddhism		1	2 - Private	1 - Family home/flat		2		5	2.01 to 3.00	2	NA	2	1	2	2	1	2	1	1	1	1	1	1	1	2	1	1
117	117	5 - North	90.9165644171779	60	2	G9	1	1	5	11	NA	NA	1	2	1	1	1	1	1	1	........................	3 - Christian		2	2 - Private	2 - School dorm		5	......... ............	2	2.01 to 3.00	3	NA	1	1	1	6	1	2	1	1	1	1	1	1	1	2	1	1
118	118	5 - North	71.3309352517986	54	1	G11	1	1	6	10	44	5	2	1	1	1	1	1	1	1	2	1 - Buddhism		3	1 - Govt	1 - Family home/flat		2		2	2.01 to 3.00	2	NA	1	1	1	5	2	NA	NA	NA	NA	NA	NA	NA	1	2	1	1
119	119	6 - Northeast	221.115716753022	34	5	G11	1	1	7	9	24	6	2	1	1	1	1	1	1	1	2	1 - Buddhism		3	1 - Govt	1 - Family home/flat		2		3	2.01 to 3.00	3	1000	1	1	1	5	NA	NA	NA	NA	NA	NA	NA	NA	NA	NA	NA	NA
120	120	5 - North	93.2850380388842	67	4	VC2	1	1	7	9	56	3	2	1	1	1	1	1	1	1		1 - Buddhism		4	1 - Govt	1 - Family home/flat		2		3	1.01 to 2.00	1	NA	2	1	1	4	1	2	1	1	1	1	1	1	1	2	1	1
121	121	5 - North	71.3309352517986	54	1	G7	1	1	2	14	44	5	1	1	1	1	1	1	1	1	2	1 - Buddhism		1	1 - Govt	1 - Family home/flat		2		3	3.01 to 4.00	2	900	1	1	1	5	1	1	2	1	1	1	1	2	1	2	1	1
122	122	5 - North	71.3309352517986	54	1	G11	1	2	7	9	44	5	2	1	1	1	1	1	1	1	2	1 - Buddhism		3	1 - Govt	1 - Family home/flat		2		3	3.01 to 4.00	2	1700	1	1	1	2	2	NA	NA	NA	NA	NA	NA	NA	1	1	2	1
123	123	5 - North	119.92475545523	57	1	G9	1	1	5	11	47	5	2	1	1	1	1	1	1	1	2	1 - Buddhism		2	1 - Govt	1 - Family home/flat		4		3	2.01 to 3.00	3	1500	1	1	1	5	1	1	2	1	1	1	1	1	1	1	2	1
124	124	5 - North	71.3309352517986	54	1	G7	1	1	2	14	44	5	1	1	1	1	1	1	1	1	2	1 - Buddhism		1	1 - Govt	1 - Family home/flat		2		1	3.01 to 4.00	3	1200	1	1	1	5	1	2	1	1	1	1	1	1	1	2	1	1
125	125	1 - Bangkok	315.478260869565	10	1	G11	1	2	7	9	3	1	2	1	1	1	1	1	1	1	........................	1 - Buddhism		3	1 - Govt	1 - Family home/flat		2		2	2.01 to 3.00	3	4000	1	1	1	2	NA	NA	NA	NA	NA	NA	NA	NA	NA	NA	NA	NA
126	126	4 - South	38.8018686452322	83	6	G7	1	1	3	13	44	5	2	2	1	1	1	1	1	2	........................	2 - Islam		1	1 - Govt	1 - Family home/flat		2		2	2.01 to 3.00	3	3100	1	1	1	4	1	1	1	1	1	1	1	2	1	2	1	1
127	127	4 - South	38.8018686452322	83	7	G9	1	1	5	11	68	4	2	1	1	1	1	1	1	2	........................	3 - Christian		2	2 - Private	1 - Family home/flat		2		3	3.01 to 4.00	1	3000	2	1	1	5	1	2	1	1	1	1	1	1	1	2	1	1
128	128	5 - North	179.873111782477	50	2	G7	1	1	3	13	40	5	2	2	1	1	1	1	1	2	........................	1 - Buddhism		1	2 - Private	1 - Family home/flat		2		4	3.01 to 4.00	2	500	2	1	1	5	1	1	1	1	1	2	1	1	1	2	1	1
129	129	5 - North	90.9165644171779	60	2	G11	1	1	NA	NA	52	3	2	1	1	1	1	1	1	1	........................	3 - Christian		3	2 - Private	5 - Others	...........................	5		3	0.01 to 1.00	1	500	1	1	1	2	1	2	1	1	1	1	1	1	1	2	1	1
130	130	4 - South	38.8018686452322	83	7	G9	1	1	6	10	68	4	1	1	1	1	1	1	1	1	...............	1 - Buddhism		2	2 - Private	1 - Family home/flat		2		3	2.01 to 3.00	1	NA	2	1	1	6	1	2	1	1	1	1	1	1	1	2	1	1
131	131	4 - South	38.8018686452322	83	7	G7	1	NA	3	13	68	4	1	1	1	1	1	1	1	1	...............	1 - Buddhism		1	2 - Private	1 - Family home/flat		4		3	3.01 to 4.00	3	3100	1	1	1	4	1	1	2	2	1	1	1	1	1	2	1	1
132	132	4 - South	38.8018686452322	83	7	G9	1	1	5	11	68	4	1	1	1	1	1	1	1	1	...............	1 - Buddhism		2	2 - Private	1 - Family home/flat		2		2	2.01 to 3.00	1	3000	1	1	1	3	1	2	1	1	1	1	1	1	1	2	1	1
133	133	4 - South	38.8018686452322	83	7	G9	1	1	5	11	68	4	2	1	1	1	1	1	1	1	...............	1 - Buddhism		2	2 - Private	4 - Rented home		4		3	2.01 to 3.00	3	3000	1	1	1	4	1	2	1	1	1	1	1	1	1	2	1	1
134	134	4 - South	38.8018686452322	83	7	G9	1	1	6	10	NA	NA	1	1	1	1	1	1	1	1	...............	1 - Buddhism		2	2 - Private	1 - Family home/flat		4		3	3.01 to 4.00	3	3000	1	1	1	5	1	1	2	2	1	1	1	1	1	2	1	1
135	135	5 - North	179.873111782477	50	1	G11	1	1	10	6	40	5	1	1	1	1	1	1	1	2	..................	1 - Buddhism		3	1 - Govt	5 - Others	.....................	3		4	2.01 to 3.00	2	2000	1	1	1	6	2	NA	NA	NA	NA	NA	NA	NA	2	NA	NA	NA
136	136	5 - North	179.873111782477	50	1	G7	1	1	4	12	1	3	1	1	1	1	1	1	1	1	.....................	1 - Buddhism		1	1 - Govt	5 - Others	................................................	2		3	2.01 to 3.00	1	3000	2	1	1	3	1	1	2	1	1	1	1	1	1	2	1	1
137	137	5 - North	179.873111782477	50	4	VC2	1	1	9	7	40	5	1	1	1	1	1	1	1	1	.....................	1 - Buddhism		4	1 - Govt	4 - Rented home		2		3	3.01 to 4.00	2	3000	2	1	1	1	1	2	1	1	1	1	1	1	1	2	1	1
138	138	5 - North	179.873111782477	50	1	G11	1	1	8	8	40	5	2	1	1	1	1	1	1	2	.....................	1 - Buddhism		3	1 - Govt	4 - Rented home		5	...........................	3	2.01 to 3.00	2	2000	1	1	1	4	2	NA	NA	NA	NA	NA	NA	NA	2	NA	NA	NA
139	139	5 - North	179.873111782477	50	1	G9	1	1	5	11	40	5	1	2	1	1	1	1	1	1	.....................	1 - Buddhism		2	1 - Govt	4 - Rented home		2		3	3.01 to 4.00	3	1200	1	1	1	6	1	2	1	1	1	1	1	1	1	2	1	1
140	140	5 - North	64.5824308062575	51	2	G7	1	1	3	13	NA	NA	1	1	1	1	1	1	1	1	.....................	1 - Buddhism		1	2 - Private	5 - Others	........................	2		5	3.01 to 4.00	3	900	2	1	1	6	1	1	2	1	1	1	1	1	1	1	2	1
141	141	4 - South	63.7846347607053	81	5	G9	1	1	5	11	47	5	2	1	1	1	1	1	1	1	2	1 - Buddhism		2	1 - Govt	4 - Rented home		2		2	2.01 to 3.00	3	NA	1	1	1	4	1	2	1	1	1	1	1	1	1	2	1	1
142	142	3 - Central	97.0056258790436	73	7	VC2	1	1	7	9	60	2	2	1	1	1	1	1	1	1	2	1 - Buddhism		4	2 - Private	1 - Family home/flat		2		1	3.01 to 4.00	2	10000	2	1	1	6	1	1	1	2	1	1	1	1	1	2	NA	NA
143	143	5 - North	179.873111782477	50	2	G11	1	1	7	9	40	5	1	1	1	1	1	1	1	1	2	1 - Buddhism		3	2 - Private	1 - Family home/flat		2		2	1.01 to 2.00	1	4000	1	1	1	2	1	1	1	2	1	1	1	1	1	2	1	1
144	144	5 - North	71.3309352517986	54	2	G9	1	1	5	11	3	1	1	1	1	1	1	1	1	1	2	1 - Buddhism		2	2 - Private	1 - Family home/flat		2		3	3.01 to 4.00	1	3200	1	1	1	2	1	1	1	2	2	2	1	1	1	2	1	1
145	145	5 - North	179.873111782477	50	4	VC2	1	1	8	8	NA	NA	2	1	1	1	1	1	1	1	2	1 - Buddhism		4	1 - Govt	5 - Others	............	2		3	1.01 to 2.00	2	3000	2	1	2	6	1	2	1	1	1	1	1	1	1	1	2	1
146	146	5 - North	119.92475545523	57	1	G7	1	1	3	13	20	6	1	1	1	1	1	1	1	1	2	1 - Buddhism		1	1 - Govt	1 - Family home/flat		2		3	2.01 to 3.00	3	3000	1	1	1	2	2	NA	NA	NA	NA	NA	NA	NA	1	2	1	1
147	147	3 - Central	101.707301451751	21	7	G11	1	NA	7	9	46	5	2	1	1	1	1	1	1	2	2	1 - Buddhism		3	2 - Private	1 - Family home/flat		4		3	2.01 to 3.00	2	3000	1	1	1	6	2	NA	NA	NA	NA	NA	NA	NA	1	2	NA	NA
148	148	5 - North	119.92475545523	57	1	G7	1	1	2	14	47	5	1	1	1	1	1	1	1	1	2	1 - Buddhism		1	1 - Govt	1 - Family home/flat		2		3	3.01 to 4.00	1	2000	1	1	1	2	2	NA	NA	NA	NA	NA	NA	NA	1	1	2	1
149	149	5 - North	71.3309352517986	54	1	G9	1	2	5	11	NA	NA	1	1	1	1	1	1	1	1	2	1 - Buddhism		1	1 - Govt	1 - Family home/flat		2		5	3.01 to 4.00	3	2000	1	1	1	2	2	NA	NA	NA	NA	NA	NA	NA	1	2	1	1
150	150	5 - North	179.873111782477	50	2	G7	1	1	3	13	40	5	1	1	1	1	1	1	1	1	2	1 - Buddhism		1	2 - Private	1 - Family home/flat		2		3	3.01 to 4.00	3	1800	1	1	1	2	1	2	1	1	1	1	1	1	1	2	1	1
151	151	5 - North	119.92475545523	57	1	G7	1	1	2	14	47	5	2	1	1	1	1	1	1	1	2	1 - Buddhism		1	1 - Govt	1 - Family home/flat		2		2	3.01 to 4.00	3	1800	1	1	1	6	1	2	1	1	1	1	1	1	1	2	1	1
152	152	5 - North	71.3309352517986	54	2	G9	1	1	5	11	40	5	1	1	1	1	1	1	1	1	2	1 - Buddhism		2	2 - Private	1 - Family home/flat		2		1	3.01 to 4.00	2	1500	2	1	1	6	1	2	1	1	1	1	1	1	1	2	1	1
153	153	5 - North	119.92475545523	57	1	G7	1	1	3	13	47	5	1	2	1	1	1	1	1	1	2	1 - Buddhism		1	1 - Govt	1 - Family home/flat		4		2	1.01 to 2.00	3	1200	2	1	1	4	1	1	2	1	1	1	1	1	1	2	1	1
154	154	5 - North	119.92475545523	57	1	G7	1	1	2	14	47	5	1	1	1	1	1	1	1	1	2	1 - Buddhism		1	1 - Govt	1 - Family home/flat		2		3	2.01 to 3.00	3	1200	1	1	2	3	1	1	1	2	1	1	1	1	1	2	1	1
155	155	5 - North	119.92475545523	57	1	G7	1	1	3	13	1	3	2	1	1	1	1	1	1	1	2	1 - Buddhism		1	1 - Govt	1 - Family home/flat		2		2	2.01 to 3.00	1	1200	1	1	1	2	1	1	2	1	1	1	1	1	1	2	1	1
156	156	5 - North	88.8031088082901	65	1	G11	1	1	7	9	54	3	2	1	1	1	1	1	1	1	2	1 - Buddhism		3	1 - Govt	1 - Family home/flat		4		1	3.01 to 4.00	3	1200	1	1	1	6	2	NA	NA	NA	NA	NA	NA	NA	1	2	1	1
157	157	5 - North	179.873111782477	50	3	VC2	1	1	NA	NA	NA	NA	2	1	1	1	1	1	1	1	2	1 - Buddhism		4	2 - Private	1 - Family home/flat		4		3	3.01 to 4.00	2	1200	1	1	1	6	2	NA	NA	NA	NA	NA	NA	NA	2	NA	NA	NA
158	158	5 - North	179.873111782477	50	1	G7	1	1	3	13	40	5	1	1	1	1	1	1	1	1	2	1 - Buddhism		1	1 - Govt	1 - Family home/flat		2		2	2.01 to 3.00	3	1000	1	1	1	6	1	2	1	1	1	1	1	1	1	2	1	1
159	159	3 - Central	101.707301451751	21	5	G7	1	1	3	13	NA	NA	2	1	1	1	1	1	1	1	2	1 - Buddhism		1	1 - Govt	1 - Family home/flat		4		2	2.01 to 3.00	1	1000	1	1	1	2	1	1	2	1	1	1	1	1	1	2	NA	NA
160	160	5 - North	119.92475545523	57	1	G11	1	1	7	9	47	5	1	1	1	1	1	1	1	1	2	1 - Buddhism		3	1 - Govt	1 - Family home/flat		5	...... ......... .........	2	3.01 to 4.00	2	900	1	1	1	3	1	1	1	2	1	1	1	1	1	1	2	1
161	161	5 - North	71.3309352517986	54	1	G7	1	1	3	13	72	2	2	1	1	1	1	1	1	1	2	1 - Buddhism		1	1 - Govt	1 - Family home/flat		5	......... ......... ......... ............	3	1.01 to 2.00	3	800	1	1	1	6	1	2	1	1	1	1	1	1	1	2	1	1
162	162	5 - North	71.3309352517986	54	1	G9	1	1	5	11	44	5	1	2	1	1	1	1	1	1	2	1 - Buddhism		2	1 - Govt	1 - Family home/flat		2		2	3.01 to 4.00	2	750	1	1	1	6	1	2	1	1	1	1	1	1	1	2	1	1
163	163	5 - North	119.92475545523	57	1	G7	1	1	3	13	1	3	1	1	1	1	1	1	1	1	2	1 - Buddhism		1	1 - Govt	4 - Rented home		2		3	3.01 to 4.00	1	600	2	1	1	6	2	NA	NA	NA	NA	NA	NA	NA	1	1	2	1
164	164	5 - North	71.3309352517986	54	1	G9	1	2	6	11	44	5	1	1	1	1	1	1	1	1	2	1 - Buddhism		2	1 - Govt	1 - Family home/flat		2		5	3.01 to 4.00	1	600	1	1	1	5	1	2	1	1	1	1	1	1	1	2	1	1
165	165	5 - North	119.92475545523	57	3	VC2	1	1	9	7	47	5	1	1	1	1	1	1	1	1	2	1 - Buddhism		4	1 - Govt	3 - Outside dorm		1		3	3.01 to 4.00	3	300	2	1	2	3	2	NA	NA	NA	NA	NA	NA	NA	2	NA	NA	NA
166	166	5 - North	119.92475545523	57	1	G7	1	1	3	13	47	5	1	1	1	1	1	1	1	1	2	1 - Buddhism		1	1 - Govt	1 - Family home/flat		NA		3	2.01 to 3.00	1	150	1	1	1	6	1	1	2	2	1	1	1	1	1	2	1	1
167	167	5 - North	71.3309352517986	54	2	G11	1	1	7	9	NA	NA	1	1	1	1	1	1	1	1	2	1 - Buddhism		3	2 - Private	3 - Outside dorm		3		1	2.01 to 3.00	2	NA	1	1	2	6	1	2	1	1	1	1	1	1	1	2	1	1
168	168	5 - North	71.3309352517986	54	1	G7	1	1	3	13	44	5	1	1	1	1	1	1	1	1	2	1 - Buddhism		1	1 - Govt	1 - Family home/flat		2		2	2.01 to 3.00	1	NA	1	1	1	5	1	2	1	1	1	1	1	1	1	2	1	1
169	169	5 - North	93.2850380388842	67	1	G11	1	2	7	9	56	3	2	1	1	1	1	1	1	1	2	1 - Buddhism		3	1 - Govt	1 - Family home/flat		4		3	2.01 to 3.00	1	4000	1	1	1	5	1	2	1	1	1	1	1	1	1	2	1	1
170	170	5 - North	93.2850380388842	67	1	G11	1	1	7	9	56	3	2	1	1	1	1	1	1	1	2	1 - Buddhism		3	1 - Govt	1 - Family home/flat		4		5	3.01 to 4.00	2	2000	1	1	1	3	1	2	1	1	1	1	1	1	1	2	1	1
171	171	5 - North	93.2850380388842	67	1	G11	1	1	8	9	56	3	2	2	1	1	2	1	1	1	2	1 - Buddhism		3	1 - Govt	1 - Family home/flat		2		2	3.01 to 4.00	3	2000	2	1	1	5	1	2	1	1	1	1	1	1	1	2	1	1
172	172	5 - North	93.2850380388842	67	1	G9	1	1	5	11	1	3	1	1	1	1	1	1	1	1	2	1 - Buddhism		2	1 - Govt	1 - Family home/flat		2		4	1.01 to 2.00	1	1200	2	1	1	4	1	2	1	1	1	1	1	1	1	2	1	1
173	173	5 - North	93.2850380388842	67	1	G11	1	1	7	10	56	3	2	2	1	1	1	1	1	1	2	1 - Buddhism		3	1 - Govt	1 - Family home/flat		2		2	3.01 to 4.00	2	800	2	1	1	2	1	1	2	1	1	1	1	1	1	2	1	1
174	174	5 - North	119.92475545523	57	1	G11	1	2	7	9	1	3	1	1	1	1	1	1	1	1	2	1 - Buddhism		3	1 - Govt	1 - Family home/flat		4		2	3.01 to 4.00	3	2000	1	1	1	3	2	NA	NA	NA	NA	NA	NA	NA	1	1	2	1
175	175	5 - North	71.3309352517986	54	1	G11	1	1	7	9	44	5	1	1	1	1	1	1	1	1	2	1 - Buddhism		3	1 - Govt	1 - Family home/flat		3		4	3.01 to 4.00	2	2300	2	1	1	2	1	2	1	1	1	1	1	1	1	2	1	1
176	176	5 - North	71.3309352517986	54	1	G11	1	1	7	9	NA	NA	1	1	1	1	1	1	1	1	2	1 - Buddhism		3	1 - Govt	1 - Family home/flat		2		3	3.01 to 4.00	2	1500	2	1	1	2	1	1	2	2	1	1	1	1	1	1	2	1
177	177	5 - North	90.9165644171779	60	2	G7	1	1	2	11	NA	NA	1	1	1	1	1	1	1	1	2	1 - Buddhism		1	2 - Private	1 - Family home/flat		2		3	2.01 to 3.00	2	3000	2	1	1	5	1	2	1	1	1	1	1	1	1	2	1	1
178	178	5 - North	119.92475545523	57	1	G11	1	1	7	9	1	3	1	1	1	1	1	1	1	1	2	1 - Buddhism		3	1 - Govt	1 - Family home/flat		5	......... .........	2	2.01 to 3.00	2	2000	2	1	1	6	2	NA	NA	NA	NA	NA	NA	NA	1	2	1	1
179	179	5 - North	119.92475545523	57	1	G7	1	1	2	14	1	3	1	1	1	1	1	1	1	1	2	1 - Buddhism		1	1 - Govt	1 - Family home/flat		4		2	2.01 to 3.00	3	1600	1	1	1	3	2	NA	NA	NA	NA	NA	NA	NA	1	2	1	1
180	180	5 - North	119.92475545523	57	1	G7	1	1	3	13	47	5	1	1	1	1	1	1	1	1	2	1 - Buddhism		1	1 - Govt	1 - Family home/flat		5	...............	3	2.01 to 3.00	3	1200	1	1	1	6	1	2	1	1	1	1	1	1	1	2	1	1
181	181	5 - North	119.92475545523	57	1	G7	1	1	3	13	47	5	2	1	1	1	1	1	1	1	2	1 - Buddhism		1	1 - Govt	1 - Family home/flat		2		3	2.01 to 3.00	3	1200	NA	1	1	6	1	1	1	2	1	1	1	1	2	NA	NA	NA
182	182	5 - North	71.3309352517986	54	1	G11	1	1	7	9	44	5	2	1	1	1	1	1	1	1	2	1 - Buddhism		3	1 - Govt	1 - Family home/flat		2		2	3.01 to 4.00	1	1200	1	1	1	2	1	1	1	2	1	1	1	1	1	2	1	1
183	183	5 - North	62.754954954955	63	1	G11	1	1	7	9	NA	NA	1	1	1	1	1	1	1	1	2	1 - Buddhism		3	1 - Govt	1 - Family home/flat		2		4	3.01 to 4.00	2	1000	1	1	1	6	1	1	2	2	1	1	1	2	1	2	1	1
184	184	5 - North	62.754954954955	63	2	G7	1	1	3	13	52	3	1	1	1	1	1	1	1	1	2	1 - Buddhism		1	2 - Private	1 - Family home/flat		2		3	1.01 to 2.00	1	NA	1	1	1	2	1	2	1	1	1	1	1	1	1	2	1	1
185	185	5 - North	71.3309352517986	54	2	G7	1	1	3	13	44	5	1	1	1	1	1	1	1	1	2	1 - Buddhism		1	2 - Private	1 - Family home/flat		2		3	3.01 to 4.00	3	NA	1	1	1	3	1	1	2	1	1	1	1	1	2	NA	NA	NA
186	186	5 - North	71.3309352517986	54	1	G7	1	1	3	13	44	5	1	1	1	1	1	1	1	1	2	1 - Buddhism		1	1 - Govt	1 - Family home/flat		2		1	1.01 to 2.00	1	500	1	1	1	2	1	2	1	1	1	1	1	1	1	2	1	1
187	187	5 - North	71.3309352517986	54	1	G7	1	1	3	13	44	5	1	1	1	1	1	1	1	1	2	1 - Buddhism		1	1 - Govt	1 - Family home/flat		2		2	2.01 to 3.00	3	500	1	1	1	3	1	2	1	1	1	1	1	1	1	2	1	1
188	188	5 - North	71.3309352517986	54	1	G11	1	1	8	9	44	5	1	1	1	1	1	1	1	1	2	1 - Buddhism		3	1 - Govt	1 - Family home/flat		2		3	3.01 to 4.00	3	1600	1	1	1	6	1	1	2	2	1	1	1	1	1	2	1	1
189	189	5 - North	61.9628657921292	66	1	G7	1	1	3	13	55	3	1	1	1	1	1	1	1	1	........................-.....................	1 - Buddhism		1	1 - Govt	1 - Family home/flat		2		3	2.01 to 3.00	1	1200	2	1	1	5	1	1	2	1	1	1	1	1	1	2	1	1
190	190	5 - North	179.873111782477	50	1	G11	1	1	7	9	40	5	1	1	1	1	1	1	1	1	2	1 - Buddhism		3	1 - Govt	1 - Family home/flat		4		1	3.01 to 4.00	3	2000	2	1	1	2	1	2	1	1	1	1	1	1	1	2	1	1
191	191	5 - North	179.873111782477	50	4	VC2	1	1	7	9	NA	NA	2	1	1	1	1	1	1	1	1	1 - Buddhism		4	1 - Govt	1 - Family home/flat		2		2	3.01 to 4.00	3	1500	1	1	1	3	1	2	1	1	1	1	1	1	1	2	1	1
192	192	5 - North	119.92475545523	57	1	G11	1	1	7	9	47	5	2	1	1	1	1	1	1	1	2	1 - Buddhism		3	1 - Govt	1 - Family home/flat		2		3	3.01 to 4.00	3	1500	1	2	1	3	2	NA	NA	NA	NA	NA	NA	NA	1	2	1	1
193	193	5 - North	71.3309352517986	54	2	G9	1	1	5	11	44	5	1	1	1	1	1	1	1	1	2	1 - Buddhism		2	2 - Private	1 - Family home/flat		2		2	3.01 to 4.00	2	2000	1	1	1	2	1	1	2	2	1	1	1	1	1	2	1	1
194	194	4 - South	38.8018686452322	83	6	G9	1	1	5	11	68	4	1	1	1	1	1	1	1	1	2	1 - Buddhism		2	1 - Govt	1 - Family home/flat		4		3	2.01 to 3.00	3	4000	2	1	1	6	1	2	1	1	1	1	1	1	1	2	1	1
195	195	4 - South	38.8018686452322	83	6	G7	1	1	3	13	NA	NA	1	1	1	1	1	1	1	1	2	1 - Buddhism		1	1 - Govt	1 - Family home/flat		1		5	3.01 to 4.00	1	2000	2	1	2	3	1	1	1	2	1	1	1	2	1	2	1	1
196	196	2 - BMA	115.018828451883	13	7	G11	1	1	7	9	29	6	2	1	1	1	1	1	1	2		2 - Islam		3	2 - Private	1 - Family home/flat		2		2	3.01 to 4.00	1	7000	1	1	1	3	1	2	NA	NA	NA	NA	NA	NA	1	2	NA	NA
197	197	3 - Central	97.0056258790436	73	6	G7	1	1	3	13	60	2	2	1	1	1	1	1	1	1	.....................	1 - Buddhism		1	1 - Govt	1 - Family home/flat		2		2	2.01 to 3.00	3	NA	1	1	1	2	1	2	NA	NA	NA	NA	NA	NA	1	2	NA	NA
198	198	1 - Bangkok	315.478260869565	10	1	G7	1	NA	3	13	3	1	2	1	1	1	1	1	1	1	.....................	1 - Buddhism		1	1 - Govt	1 - Family home/flat		2		2	3.01 to 4.00	3	NA	1	1	2	1	1	2	NA	NA	NA	NA	NA	NA	1	2	NA	NA
199	199	6 - Northeast	115.246346555324	45	5	G9	1	2	NA	15	28	6	1	1	1	1	1	2	1	1	.....................	1 - Buddhism		2	1 - Govt	5 - Others	...........................	4		5	3.01 to 4.00	3	NA	NA	NA	2	6	NA	NA	NA	NA	NA	NA	NA	NA	NA	NA	NA	NA
200	200	6 - Northeast	171.214485981308	43	4	VC2	1	1	8	8	NA	NA	2	2	1	1	1	1	1	1	.....................	1 - Buddhism		4	2 - Private	3 - Outside dorm		3		NA	2.01 to 3.00	2	8500	1	1	2	2	1	2	NA	NA	NA	NA	NA	NA	1	2	NA	NA
201	201	5 - North	119.92475545523	57	2	G11	1	1	7	9	NA	NA	2	2	1	1	1	1	1	2	.....................	1 - Buddhism		3	2 - Private	1 - Family home/flat		2		3	2.01 to 3.00	2	4500	1	1	1	5	2	NA	NA	NA	NA	NA	NA	NA	1	2	1	1
202	202	4 - South	38.8018686452322	83	7	G7	1	NA	2	14	68	4	2	1	1	1	1	1	1	2	.....................	1 - Buddhism		1	2 - Private	1 - Family home/flat		2		NA	2.01 to 3.00	3	4000	1	1	2	4	1	1	1	2	1	1	1	1	1	2	1	1
203	203	3 - Central	101.707301451751	21	7	G7	1	1	2	14	NA	NA	2	2	2	1	1	1	2	2	.....................	1 - Buddhism		1	2 - Private	1 - Family home/flat		2		5	3.01 to 4.00	1	4000	2	1	1	6	1	2	NA	NA	NA	NA	NA	NA	1	1	1	1
204	204	5 - North	119.92475545523	57	2	G7	1	1	3	13	47	5	2	2	1	1	1	1	1	1	.....................	1 - Buddhism		1	2 - Private	1 - Family home/flat		2		2	2.01 to 3.00	3	3600	1	1	1	6	1	1	1	2	1	1	1	1	1	1	2	1
205	205	3 - Central	129.006864988558	15	4	VC2	1	1	9	7	8	3	2	2	1	1	1	1	1	2	.....................	1 - Buddhism		4	1 - Govt	1 - Family home/flat		2	2+4	2	2.01 to 3.00	2	3000	1	1	2	6	1	2	NA	NA	NA	NA	NA	NA	1	2	NA	NA
206	206	5 - North	119.92475545523	57	2	G9	1	1	5	11	47	5	2	2	1	1	1	1	1	2	.....................	1 - Buddhism		2	2 - Private	1 - Family home/flat		2		2	3.01 to 4.00	1	3000	2	1	1	6	1	1	1	2	1	1	1	1	1	1	1	2
207	207	4 - South	38.5483125288951	82	5	G11	1	1	7	9	NA	NA	1	2	1	1	1	1	1	2	.....................	1 - Buddhism		3	1 - Govt	1 - Family home/flat		2		5	3.01 to 4.00	2	1000	1	1	1	2	1	2	1	1	1	1	1	1	1	2	1	1
208	208	5 - North	119.92475545523	57	2	G9	1	1	5	11	47	5	2	1	1	1	1	1	1	1		1 - Buddhism		2	2 - Private	1 - Family home/flat		2		3	2.01 to 3.00	3	3000	1	1	1	6	1	2	1	1	1	1	1	1	1	2	1	1
209	209	3 - Central	206.992665036675	20	7	G11	1	1	6	10	12	3	2	1	1	1	1	1	1	1		1 - Buddhism		3	2 - Private	1 - Family home/flat		2		5	3.01 to 4.00	3	10000	2	1	1	6	1	2	NA	NA	NA	NA	NA	NA	1	2	NA	NA
210	210	5 - North	179.873111782477	50	4	VC2	1	1	9	8	40	5	1	1	1	1	1	1	1	1	.........	4 - Others		4	1 - Govt	5 - Others	..............................	5	............................................................	5	0.01 to 1.00	3	NA	1	1	1	1	2	NA	NA	NA	NA	NA	NA	NA	2	NA	NA	NA
211	211	5 - North	119.92475545523	57	3	VC2	1	1	6	10	47	5	2	1	1	1	1	1	1	1	2	1 - Buddhism		4	1 - Govt	1 - Family home/flat		2		5	3.01 to 4.00	2	3600	1	1	1	6	1	2	1	1	1	1	1	1	1	2	1	1
212	212	5 - North	119.92475545523	57	3	VC2	1	1	6	10	1	3	2	1	1	1	1	1	1	1	2	1 - Buddhism		4	1 - Govt	1 - Family home/flat		2		5	3.01 to 4.00	2	3600	2	1	1	1	1	2	1	1	1	1	1	1	1	2	1	1
213	213	5 - North	179.873111782477	50	2	G11	1	1	6	10	40	5	2	1	1	1	1	1	1	1	2	1 - Buddhism		3	2 - Private	1 - Family home/flat		2		2	1.01 to 2.00	3	3500	1	1	1	5	1	2	1	1	1	1	1	1	1	2	1	1
214	214	5 - North	119.92475545523	57	1	G11	1	1	NA	NA	47	5	1	1	1	1	1	1	1	1	2	1 - Buddhism		3	1 - Govt	1 - Family home/flat		5	......... .........	2	1.01 to 2.00	3	3000	2	1	2	2	1	2	1	1	1	1	1	1	1	2	1	1
215	215	5 - North	179.873111782477	50	1	G9	1	1	5	11	40	5	2	1	1	1	1	1	1	1	2	1 - Buddhism		2	1 - Govt	1 - Family home/flat		2		3	3.01 to 4.00	2	1050	1	1	1	1	1	2	1	1	1	1	1	1	1	2	1	1
216	216	5 - North	179.873111782477	50	1	G9	1	1	5	13	40	5	2	1	1	1	1	1	1	1	2	1 - Buddhism		2	1 - Govt	1 - Family home/flat		2		3	3.01 to 4.00	2	1050	1	1	1	1	1	2	1	1	1	1	1	1	1	2	1	1
217	217	5 - North	119.92475545523	57	1	G7	1	1	2	14	47	5	1	1	1	1	1	1	1	1	2	1 - Buddhism		1	1 - Govt	1 - Family home/flat		2		3	3.01 to 4.00	2	840	1	1	1	2	1	1	2	1	1	2	1	1	1	2	1	1
218	218	5 - North	179.873111782477	50	4	VC2	1	1	6	10	NA	NA	1	1	1	1	1	1	1	1	2	1 - Buddhism		4	1 - Govt	1 - Family home/flat		2		2	3.01 to 4.00	2	700	2	1	1	3	2	NA	NA	NA	NA	NA	NA	NA	2	NA	NA	NA
219	219	5 - North	179.873111782477	50	4	VC2	1	2	NA	NA	40	5	1	1	1	1	1	1	1	1	2	1 - Buddhism		4	1 - Govt	5 - Others	............	2		3	0.01 to 1.00	2	300	1	1	2	2	2	NA	NA	NA	NA	NA	NA	NA	2	NA	NA	NA
220	220	6 - Northeast	171.214485981308	43	5	G11	1	1	7	9	NA	NA	2	2	1	1	1	1	1	1		1 - Buddhism		3	1 - Govt	1 - Family home/flat		2		5	2.01 to 3.00	2	2000	1	1	1	3	1	2	1	1	1	1	1	1	1	2	1	1
221	221	4 - South	38.8018686452322	83	5	G9	1	NA	5	11	68	4	2	1	1	1	1	1	1	2	..................	1 - Buddhism		2	1 - Govt	1 - Family home/flat		2		2	2.01 to 3.00	2	5000	1	1	1	6	1	2	1	1	1	1	1	1	1	2	1	1
222	222	4 - South	38.8018686452322	83	7	G9	1	NA	5	11	NA	NA	2	1	2	1	1	1	1	2	..................	3 - Christian		2	2 - Private	4 - Rented home		5	........................	3	1.01 to 2.00	1	1000	1	1	1	6	1	2	1	1	1	1	1	1	1	2	1	1
223	223	5 - North	179.873111782477	50	4	VC2	1	1	7	9	40	5	1	1	1	1	1	1	1	1	2	1 - Buddhism		4	1 - Govt	3 - Outside dorm		4		4	2.01 to 3.00	3	2400	1	1	1	5	1	1	2	1	1	1	1	1	1	2	1	1
224	224	5 - North	71.3309352517986	54	1	G9	1	1	5	11	72	2	2	1	1	1	1	1	1	1	2	1 - Buddhism		2	1 - Govt	1 - Family home/flat		2		2	2.01 to 3.00	3	1500	2	1	1	6	1	2	1	1	1	1	1	1	1	2	1	1
225	225	5 - North	64.5824308062575	51	1	G7	1	1	2	14	41	5	1	2	1	1	1	1	1	1	...........................	1 - Buddhism		1	1 - Govt	1 - Family home/flat		2		4	3.01 to 4.00	3	1200	1	1	1	2	1	2	1	1	1	1	1	1	1	2	1	1
226	226	6 - Northeast	221.115716753022	34	4	VC2	1	1	7	9	24	6	NA	2	NA	NA	NA	NA	NA	NA	9	1 - Buddhism		4	1 - Govt	1 - Family home/flat		2		3	1.01 to 2.00	1	NA	1	1	1	1	1	2	NA	NA	NA	NA	NA	NA	1	2	NA	NA
227	227	6 - Northeast	221.115716753022	34	4	VC2	1	NA	NA	15	NA	NA	2	NA	NA	NA	NA	NA	NA	NA	9	1 - Buddhism		4	1 - Govt	1 - Family home/flat		2		5	2.01 to 3.00	1	NA	1	1	1	1	2	NA	NA	NA	NA	NA	NA	NA	1	NA	1	1
228	228	6 - Northeast	221.115716753022	34	7	G11	1	1	7	9	24	6	NA	2	NA	NA	NA	NA	NA	NA	9	1 - Buddhism		3	2 - Private	1 - Family home/flat		2		2	2.01 to 3.00	1	NA	1	1	1	5	1	NA	2	2	1	1	1	1	1	2	NA	NA
229	229	6 - Northeast	221.115716753022	34	4	VC2	1	2	7	9	24	6	2	NA	NA	NA	NA	NA	NA	NA	9	1 - Buddhism		4	1 - Govt	3 - Outside dorm		1		2	2.01 to 3.00	1	NA	1	2	1	1	1	2	NA	NA	NA	NA	NA	NA	1	2	NA	NA
230	230	6 - Northeast	221.115716753022	34	7	G11	1	NA	7	9	24	6	NA	2	NA	NA	NA	NA	NA	NA	9	1 - Buddhism		3	2 - Private	1 - Family home/flat		2		2	2.01 to 3.00	2	NA	2	1	1	2	1	2	NA	NA	NA	NA	NA	NA	NA	NA	NA	NA
231	231	6 - Northeast	115.246346555324	45	5	G9	1	1	2	14	35	6	1	2	1	1	1	1	1	1	9	1 - Buddhism		3	1 - Govt	1 - Family home/flat		2		2	3.01 to 4.00	2	NA	2	1	1	1	1	2	NA	NA	NA	NA	NA	NA	1	2	NA	NA
232	232	6 - Northeast	210.425760286225	48	5	G7	1	1	3	13	38	6	NA	NA	NA	NA	NA	NA	NA	NA	9	1 - Buddhism		1	1 - Govt	5 - Others		2		3	9.99 Unknown	NA	NA	NA	NA	NA	NA	1	NA	2	1	1	1	1	1	1	2	NA	NA
233	233	6 - Northeast	221.115716753022	34	4	VC2	1	1	7	9	24	6	2	NA	NA	NA	NA	NA	NA	NA	9	1 - Buddhism		4	2 - Private	1 - Family home/flat		2		3	9.99 Unknown	1	NA	1	1	2	1	1	2	NA	NA	NA	NA	NA	NA	1	2	NA	NA
234	234	6 - Northeast	221.115716753022	34	4	VC2	1	1	7	9	24	6	NA	2	NA	NA	NA	NA	NA	NA	9	1 - Buddhism		4	2 - Private	1 - Family home/flat		5		2	1.01 to 2.00	3	10000	2	1	2	3	1	2	NA	NA	NA	NA	NA	NA	2	NA	NA	NA
235	235	6 - Northeast	221.115716753022	34	5	G7	1	1	NA	15	NA	NA	1	2	1	1	1	1	1	1	9	1 - Buddhism		1	1 - Govt	1 - Family home/flat		4		3	3.01 to 4.00	3	9999	1	1	1	3	1	1	2	2	1	1	1	1	1	1	1	1
236	236	6 - Northeast	221.115716753022	34	4	VC2	1	1	9	7	NA	NA	2	NA	NA	NA	NA	NA	NA	NA	9	1 - Buddhism		4	1 - Govt	1 - Family home/flat		2		2	2.01 to 3.00	1	3500	1	1	1	1	1	2	NA	NA	NA	NA	NA	NA	1	2	NA	NA
237	237	6 - Northeast	115.246346555324	45	5	G9	1	2	5	11	35	6	2	2	1	1	1	1	1	1	9	1 - Buddhism		2	1 - Govt	5 - Others		3		2	1.01 to 2.00	1	3000	1	2	2	1	1	2	1	1	1	1	1	1	1	2	1	1
238	238	6 - Northeast	221.115716753022	34	4	VC2	1	1	8	8	NA	NA	2	2	NA	NA	NA	NA	NA	NA	9	1 - Buddhism		4	1 - Govt	2 - School dorm		2		3	2.01 to 3.00	1	3000	2	1	1	3	1	2	NA	NA	NA	NA	NA	NA	1	2	NA	NA
239	239	6 - Northeast	221.115716753022	34	4	VC2	1	1	9	7	24	6	2	2	NA	NA	NA	NA	NA	NA	9	1 - Buddhism		4	2 - Private	1 - Family home/flat		2		4	2.01 to 3.00	1	3000	2	1	1	6	1	2	NA	NA	NA	NA	NA	NA	1	2	NA	NA
240	240	6 - Northeast	221.115716753022	34	4	VC2	1	1	8	8	24	6	NA	2	NA	NA	NA	NA	NA	NA	9	1 - Buddhism		4	1 - Govt	1 - Family home/flat		2		4	2.01 to 3.00	3	3000	1	1	1	5	1	2	NA	NA	NA	NA	NA	NA	1	2	NA	NA
241	241	6 - Northeast	221.115716753022	34	4	VC2	1	1	8	8	NA	NA	2	2	NA	NA	NA	NA	NA	NA	9	1 - Buddhism		4	1 - Govt	1 - Family home/flat		2		4	2.01 to 3.00	1	3000	NA	NA	NA	NA	1	2	NA	NA	NA	NA	NA	NA	1	2	NA	NA
242	242	6 - Northeast	221.115716753022	34	4	VC2	1	1	8	8	11	3	2	NA	NA	NA	NA	NA	NA	NA	9	1 - Buddhism		4	2 - Private	1 - Family home/flat		2		3	3.01 to 4.00	3	3000	2	1	1	2	1	NA	1	2	1	1	1	1	2	NA	NA	NA
243	243	6 - Northeast	210.425760286225	48	4	VC2	1	1	7	9	38	6	2	2	NA	NA	NA	NA	NA	NA	9	1 - Buddhism		4	1 - Govt	1 - Family home/flat		2		NA	3.01 to 4.00	2	3000	2	1	1	1	1	2	NA	NA	NA	NA	NA	NA	1	2	NA	NA
244	244	6 - Northeast	210.425760286225	48	5	G11	1	1	6	10	38	6	NA	2	NA	NA	NA	NA	NA	NA	9	1 - Buddhism		3	1 - Govt	1 - Family home/flat		2	.........	5	3.01 to 4.00	2	3000	2	1	1	NA	NA	NA	NA	NA	NA	NA	NA	NA	NA	NA	NA	NA
245	245	6 - Northeast	144.538636363636	44	3	VC2	1	1	7	9	34	6	2	NA	NA	NA	NA	NA	NA	NA	9	1 - Buddhism		4	1 - Govt	1 - Family home/flat		2		2	2.01 to 3.00	1	1500	1	NA	1	1	1	2	NA	NA	NA	NA	NA	NA	2	NA	NA	NA
246	246	6 - Northeast	210.425760286225	48	5	G11	1	1	7	9	38	6	2	NA	NA	NA	NA	NA	NA	NA		1 - Buddhism		3	1 - Govt	1 - Family home/flat		2		5	3.01 to 4.00	2	1200	2	1	1	3	1	NA	2	1	1	1	1	1	1	2	NA	NA
247	247	6 - Northeast	221.115716753022	34	5	G11	1	1	7	9	NA	NA	2	1	1	1	1	1	1	1	0	1 - Buddhism		3	1 - Govt	1 - Family home/flat		2		2	0.01 to 1.00	3	NA	1	1	1	2	NA	NA	NA	NA	NA	NA	NA	NA	NA	NA	NA	NA
248	248	6 - Northeast	221.115716753022	34	5	G11	1	1	7	9	24	6	1	2	1	1	1	1	1	1	0	1 - Buddhism		3	1 - Govt	1 - Family home/flat		2		3	1.01 to 2.00	3	NA	2	1	1	5	1	2	NA	NA	NA	NA	NA	NA	1	2	NA	NA
249	249	6 - Northeast	171.882303370787	46	5	G9	1	1	5	11	36	6	2	1	1	1	1	1	1	1	0	1 - Buddhism		2	1 - Govt	1 - Family home/flat		2		2	2.01 to 3.00	2	NA	1	1	1	6	1	2	NA	NA	NA	NA	NA	NA	1	2	NA	NA
250	250	6 - Northeast	221.115716753022	34	6	G11	1	1	NA	15	NA	NA	2	2	1	1	2	1	1	1	0	1 - Buddhism		3	1 - Govt	1 - Family home/flat		2		2	2.01 to 3.00	2	NA	1	1	1	1	NA	NA	NA	NA	NA	NA	NA	NA	NA	NA	NA	NA
251	251	6 - Northeast	210.425760286225	48	5	G7	1	1	2	14	38	6	2	2	1	1	1	1	1	1	0	3 - Christian		1	1 - Govt	1 - Family home/flat		2		NA	2.01 to 3.00	2	NA	1	1	1	1	1	NA	1	2	1	1	1	1	1	2	NA	NA
252	252	6 - Northeast	221.115716753022	34	2	G7	1	1	2	14	24	6	1	2	1	1	1	1	1	1	0	1 - Buddhism		1	3 - Unknown	1 - Family home/flat		2		2	3.01 to 4.00	3	NA	2	1	2	3	1	2	NA	NA	NA	NA	NA	NA	1	2	NA	NA
253	253	6 - Northeast	221.115716753022	34	2	G7	1	NA	3	13	NA	NA	2	1	1	1	1	1	1	1	0	1 - Buddhism		1	2 - Private	1 - Family home/flat		2		3	3.01 to 4.00	2	10000	1	1	1	4	1	2	NA	NA	NA	NA	NA	NA	1	2	NA	NA
254	254	6 - Northeast	171.882303370787	46	5	G7	1	2	3	13	30	6	2	2	1	1	1	1	1	1	0	1 - Buddhism		1	1 - Govt	1 - Family home/flat		2		3	2.01 to 3.00	2	9500	2	1	1	6	1	2	NA	NA	NA	NA	NA	NA	1	NA	1	1
255	255	6 - Northeast	221.115716753022	34	2	G7	1	1	3	13	24	6	2	2	1	1	1	1	1	2	0	1 - Buddhism		1	2 - Private	1 - Family home/flat		5		5	3.01 to 4.00	2	5000	2	1	1	6	NA	NA	NA	NA	NA	NA	NA	NA	NA	NA	NA	NA
256	256	6 - Northeast	221.115716753022	34	4	VC2	1	1	7	9	24	6	2	2	NA	NA	NA	NA	NA	NA	0	1 - Buddhism		4	2 - Private	3 - Outside dorm		3		2	3.01 to 4.00	2	4600	1	1	1	1	1	NA	1	2	1	1	1	1	1	2	NA	NA
257	257	6 - Northeast	221.115716753022	34	2	G7	1	1	3	13	24	6	2	1	1	1	1	1	1	1	0	1 - Buddhism		1	2 - Private	1 - Family home/flat		2		3	3.01 to 4.00	3	4500	1	1	2	1	1	2	NA	NA	NA	NA	NA	NA	1	2	NA	NA
258	258	6 - Northeast	221.115716753022	34	5	G9	1	NA	5	11	24	6	1	2	1	1	1	1	1	1	0	1 - Buddhism		2	1 - Govt	1 - Family home/flat		2		2	2.01 to 3.00	1	4000	2	1	1	6	1	1	2	1	1	1	1	1	1	2	NA	NA
259	259	6 - Northeast	171.882303370787	46	5	G7	1	NA	3	13	NA	NA	1	2	1	1	1	1	1	1	0	1 - Buddhism		1	1 - Govt	1 - Family home/flat		2		3	1.01 to 2.00	3	3000	1	1	1	1	1	1	2	1	1	1	1	1	1	2	NA	NA
260	260	6 - Northeast	221.115716753022	34	5	G11	1	1	7	9	24	6	1	2	1	1	1	1	1	1	0	1 - Buddhism		3	1 - Govt	1 - Family home/flat		2		3	2.01 to 3.00	3	3000	1	1	1	5	1	2	1	1	1	1	1	1	1	2	1	1
261	261	6 - Northeast	221.115716753022	34	2	G7	1	1	2	14	3	1	2	2	1	1	1	1	1	1	0	1 - Buddhism		1	2 - Private	1 - Family home/flat		2		3	2.01 to 3.00	1	3000	1	1	1	6	1	1	1	2	1	1	1	1	1	2	NA	NA
262	262	6 - Northeast	221.115716753022	34	2	G7	1	1	3	13	24	6	2	1	1	1	1	1	1	1	0	1 - Buddhism		1	2 - Private	1 - Family home/flat		2	........................	2	3.01 to 4.00	1	3000	1	1	1	4	1	2	NA	NA	NA	NA	NA	NA	1	2	NA	NA
263	263	6 - Northeast	115.246346555324	45	7	G7	1	1	2	14	NA	NA	1	2	1	1	1	1	1	1	0	1 - Buddhism		1	2 - Private	1 - Family home/flat		2		2	3.01 to 4.00	1	3000	2	1	1	6	1	NA	2	1	1	1	1	1	1	NA	2	1
264	264	6 - Northeast	221.115716753022	34	2	G7	1	1	3	13	24	6	2	2	1	1	1	1	1	1	0	1 - Buddhism		1	2 - Private	1 - Family home/flat		2		3	3.01 to 4.00	3	3000	1	1	1	6	1	2	NA	NA	NA	NA	NA	NA	1	2	NA	NA
265	265	6 - Northeast	221.115716753022	34	2	G7	1	1	3	13	24	6	2	2	1	1	1	1	1	1	0	1 - Buddhism		1	2 - Private	1 - Family home/flat		2	........................	2	3.01 to 4.00	3	3000	1	1	1	6	1	2	NA	NA	NA	NA	NA	NA	1	2	NA	NA
266	266	6 - Northeast	221.115716753022	34	5	G11	1	1	6	10	24	6	2	2	1	1	1	1	1	1	0	1 - Buddhism		3	1 - Govt	1 - Family home/flat		2		5	3.01 to 4.00	2	3000	1	1	1	2	1	1	2	1	1	1	1	1	1	2	1	1
267	267	6 - Northeast	115.246346555324	45	7	G7	1	1	3	13	3	1	2	2	1	1	1	1	1	1	0	1 - Buddhism		1	1 - Govt	1 - Family home/flat		5		3	9.99 Unknown	NA	3000	1	1	1	4	1	NA	1	2	1	1	1	1	1	NA	2	1
268	268	6 - Northeast	221.115716753022	34	5	G9	1	1	5	11	24	6	1	2	1	1	1	1	1	1	0	1 - Buddhism		2	1 - Govt	1 - Family home/flat		4		3	9.99 Unknown	3	3000	NA	1	2	3	1	2	1	1	1	1	1	1	1	2	1	1
269	269	6 - Northeast	221.115716753022	34	5	G9	1	1	5	11	24	6	1	2	1	1	1	1	1	1	0	1 - Buddhism		2	1 - Govt	1 - Family home/flat		2		5	2.01 to 3.00	2	2400	1	1	1	1	1	2	NA	NA	NA	NA	NA	NA	1	2	NA	NA
270	270	6 - Northeast	221.115716753022	34	2	G7	1	1	2	14	24	6	2	1	1	1	1	1	1	1	0	1 - Buddhism		1	2 - Private	1 - Family home/flat		2		2	3.01 to 4.00	1	2400	1	1	1	3	1	2	NA	NA	NA	NA	NA	NA	1	2	NA	NA
271	271	6 - Northeast	221.115716753022	34	5	G11	1	1	6	10	NA	NA	2	2	1	1	1	1	1	1	0	1 - Buddhism		3	1 - Govt	1 - Family home/flat		2		2	3.01 to 4.00	2	2000	1	1	1	3	1	1	2	2	1	1	1	1	1	2	1	1
272	272	6 - Northeast	115.246346555324	45	7	G7	1	1	4	12	NA	NA	1	2	1	1	1	1	1	1	0	1 - Buddhism		1	1 - Govt	2 - School dorm		1		3	2.01 to 3.00	2	1800	2	1	1	5	1	2	NA	NA	NA	NA	NA	NA	1	2	NA	NA
273	273	6 - Northeast	221.115716753022	34	2	G7	1	1	3	14	24	6	2	1	1	1	1	1	1	1	0	1 - Buddhism		1	2 - Private	1 - Family home/flat		2		4	3.01 to 4.00	2	1800	2	1	1	6	1	2	NA	NA	NA	NA	NA	NA	1	2	NA	NA
274	274	6 - Northeast	115.246346555324	45	5	G9	1	1	5	11	35	6	2	2	1	1	1	1	1	1	0	1 - Buddhism		2	1 - Govt	1 - Family home/flat		2		2	3.01 to 4.00	2	1800	2	1	1	2	1	2	NA	NA	NA	NA	NA	NA	1	2	NA	NA
275	275	6 - Northeast	221.115716753022	34	2	G7	1	1	3	14	24	6	2	2	1	1	1	1	1	1	0	1 - Buddhism		1	2 - Private	1 - Family home/flat		2		4	3.01 to 4.00	2	1800	1	1	1	2	1	1	2	1	1	1	1	1	1	2	NA	NA
276	276	6 - Northeast	221.115716753022	34	2	G7	1	1	2	14	24	6	2	2	1	1	1	1	1	1	0	1 - Buddhism		1	2 - Private	1 - Family home/flat		2		2	3.01 to 4.00	2	1700	NA	1	1	4	1	2	NA	NA	NA	NA	NA	NA	1	2	NA	NA
277	277	6 - Northeast	221.115716753022	34	5	G11	1	1	7	9	NA	NA	2	2	1	1	1	1	1	1	0	1 - Buddhism		3	1 - Govt	1 - Family home/flat		2		3	0.01 to 1.00	3	1500	1	1	1	1	1	1	2	2	1	1	1	1	1	2	NA	NA
278	278	6 - Northeast	221.115716753022	34	5	G11	1	1	7	9	24	6	1	2	1	1	1	1	1	1	0	1 - Buddhism		3	1 - Govt	1 - Family home/flat		4		4	1.01 to 2.00	1	1500	2	1	2	2	2	NA	NA	NA	NA	NA	NA	NA	2	NA	NA	NA
279	279	6 - Northeast	210.425760286225	48	5	G7	1	1	3	13	3	1	2	1	1	1	1	1	1	1	0	1 - Buddhism		1	1 - Govt	1 - Family home/flat		2		3	2.01 to 3.00	2	1500	1	1	1	1	1	2	NA	NA	NA	NA	NA	NA	1	2	NA	NA
280	280	6 - Northeast	210.425760286225	48	5	G7	1	1	3	13	NA	NA	2	2	1	1	1	1	1	1	0	1 - Buddhism		1	1 - Govt	1 - Family home/flat		2		3	2.01 to 3.00	2	1500	2	1	2	2	1	2	NA	NA	NA	NA	NA	NA	2	NA	NA	NA
281	281	6 - Northeast	221.115716753022	34	2	G7	1	1	3	13	24	6	1	2	1	1	1	1	1	1	0	1 - Buddhism		1	2 - Private	1 - Family home/flat		2		2	2.01 to 3.00	1	1500	1	1	1	1	2	NA	NA	NA	NA	NA	NA	NA	2	NA	NA	NA
282	282	6 - Northeast	210.425760286225	48	5	G7	1	1	3	13	NA	NA	2	1	1	1	1	1	1	1	0	1 - Buddhism		1	1 - Govt	1 - Family home/flat		2		3	2.01 to 3.00	3	1500	1	1	1	6	1	2	NA	NA	NA	NA	NA	NA	1	2	NA	NA
283	283	6 - Northeast	115.246346555324	45	7	G9	1	1	5	11	NA	NA	1	2	1	1	1	1	1	1	0	1 - Buddhism		2	2 - Private	1 - Family home/flat		5	...............	3	3.01 to 4.00	3	1500	1	1	1	6	2	NA	NA	NA	NA	NA	NA	NA	2	NA	NA	NA
284	284	6 - Northeast	210.425760286225	48	5	G7	1	1	3	13	38	6	1	2	1	1	1	1	1	1	0	1 - Buddhism		1	1 - Govt	1 - Family home/flat		2		3	9.99 Unknown	NA	1500	1	1	1	6	1	NA	1	2	1	1	1	1	1	2	NA	NA
285	285	6 - Northeast	221.115716753022	34	2	G7	1	1	2	14	24	6	2	2	1	1	1	1	1	1	0	1 - Buddhism		1	2 - Private	1 - Family home/flat		2		3	3.01 to 4.00	2	1400	1	1	1	6	NA	NA	NA	NA	NA	NA	NA	NA	NA	NA	NA	NA
286	286	6 - Northeast	115.246346555324	45	7	G7	1	1	NA	15	35	6	2	1	1	1	1	1	1	1	0	1 - Buddhism		1	2 - Private	1 - Family home/flat		2		2	1.01 to 2.00	2	400	1	1	1	1	NA	NA	NA	NA	NA	NA	NA	NA	NA	NA	NA	NA
287	287	6 - Northeast	221.115716753022	34	2	G7	1	1	3	13	24	6	NA	2	NA	NA	NA	NA	NA	NA	0	1 - Buddhism		1	2 - Private	4 - Rented home		2		2	3.01 to 4.00	2	280	1	1	1	3	NA	NA	NA	2	NA	NA	NA	NA	NA	2	NA	NA
288	288	3 - Central	199.647260273973	70	7	G9	1	1	4	12	57	3	2	1	1	1	1	1	1	1		1 - Buddhism		2	2 - Private	1 - Family home/flat		2		2	0.01 to 1.00	1	NA	1	1	1	6	1	1	1	2	1	1	1	1	1	2	NA	NA
289	289	3 - Central	57.9917864476386	74	6	G9	1	2	5	11	NA	NA	1	2	1	1	1	1	1	1		1 - Buddhism		2	1 - Govt	4 - Rented home		2		2	0.01 to 1.00	3	NA	1	1	1	6	1	2	NA	NA	NA	NA	NA	NA	1	2	NA	NA
290	290	6 - Northeast	147.520393120393	39	6	G7	1	NA	3	13	NA	NA	1	2	1	1	1	1	1	1		1 - Buddhism		1	2 - Private	1 - Family home/flat		4		2	0.01 to 1.00	1	NA	2	1	1	6	NA	NA	NA	NA	NA	NA	NA	NA	NA	NA	NA	NA
291	291	4 - South	241.447160883281	94	7	G7	1	1	3	13	77	4	1	1	1	2	1	1	1	1		2 - Islam		1	2 - Private	1 - Family home/flat		2		3	0.01 to 1.00	2	NA	1	1	1	4	1	2	1	1	1	1	1	1	1	2	1	1
292	292	4 - South	38.5483125288951	82	5	G7	1	1	3	13	67	4	2	1	1	1	1	1	1	1		1 - Buddhism		1	1 - Govt	1 - Family home/flat		5	......... .........	3	0.01 to 1.00	3	NA	1	1	1	6	NA	NA	NA	NA	NA	NA	NA	NA	2	NA	NA	NA
293	293	6 - Northeast	174.507078507079	36	5	G9	1	1	5	11	NA	NA	1	2	1	1	1	1	1	1		1 - Buddhism		2	1 - Govt	1 - Family home/flat		2		2	0.01 to 1.00	1	NA	1	1	1	6	1	2	NA	NA	NA	NA	NA	NA	1	2	NA	NA
294	294	1 - Bangkok	315.478260869565	10	4	VC2	1	1	7	9	3	1	2	1	1	1	1	1	1	1		1 - Buddhism		4	2 - Private	1 - Family home/flat		2		2	0.01 to 1.00	3	NA	2	1	1	5	1	2	NA	NA	NA	NA	NA	NA	1	2	NA	NA
295	295	6 - Northeast	174.507078507079	36	3	VC2	1	1	7	9	NA	NA	1	2	1	1	1	1	1	1		1 - Buddhism		4	1 - Govt	1 - Family home/flat		2		2	0.01 to 1.00	2	NA	2	1	1	2	1	2	NA	NA	NA	NA	NA	NA	1	2	NA	NA
296	296	6 - Northeast	51.7945754716981	38	6	G11	1	1	7	9	NA	NA	1	1	1	2	1	1	1	1		3 - Christian		3	1 - Govt	2 - School dorm		2		5	0.01 to 1.00	NA	NA	1	2	2	2	2	NA	NA	NA	NA	NA	NA	NA	2	NA	NA	NA
297	297	6 - Northeast	144.538636363636	44	3	VC2	1	1	7	9	34	6	2	2	NA	NA	NA	NA	NA	NA		1 - Buddhism		4	2 - Private	1 - Family home/flat		2		2	0.01 to 1.00	1	NA	1	1	1	1	1	2	NA	NA	NA	NA	NA	NA	1	2	NA	NA
298	298	3 - Central	98.1375968992248	24	5	G9	1	1	4	12	16	3	2	1	1	1	1	1	1	1		1 - Buddhism		2	1 - Govt	1 - Family home/flat		2		3	1.01 to 2.00	3	NA	1	1	1	4	1	2	NA	NA	NA	NA	NA	NA	1	2	NA	NA
299	299	3 - Central	199.647260273973	70	7	G7	1	NA	2	14	57	3	2	1	1	1	1	1	1	1		1 - Buddhism		1	2 - Private	4 - Rented home		2		2	1.01 to 2.00	1	NA	1	1	1	2	1	2	NA	NA	NA	NA	NA	NA	1	2	NA	NA
300	300	3 - Central	57.9917864476386	74	6	G9	1	NA	5	11	20	6	2	1	1	1	1	1	1	1		1 - Buddhism		2	1 - Govt	4 - Rented home		2		3	1.01 to 2.00	1	NA	2	1	2	4	2	NA	NA	NA	NA	NA	NA	NA	2	NA	NA	NA
301	301	6 - Northeast	174.507078507079	36	5	G7	1	1	3	13	26	6	1	2	1	1	1	1	1	1		1 - Buddhism		1	1 - Govt	1 - Family home/flat		2		3	1.01 to 2.00	2	NA	1	1	1	6	1	2	NA	NA	NA	NA	NA	NA	1	2	NA	NA
302	302	3 - Central	57.9917864476386	74	6	G7	1	NA	NA	15	NA	NA	2	1	1	1	1	1	1	1		1 - Buddhism		1	1 - Govt	1 - Family home/flat		2		2	1.01 to 2.00	2	NA	1	1	1	1	2	NA	NA	NA	NA	NA	NA	NA	2	NA	NA	NA
303	303	3 - Central	57.9917864476386	74	5	G11	1	1	7	9	61	2	2	1	1	1	1	1	1	1		1 - Buddhism		3	1 - Govt	1 - Family home/flat		2		3	1.01 to 2.00	2	NA	1	1	1	3	1	1	1	2	1	1	1	1	1	2	NA	NA
304	304	6 - Northeast	51.7945754716981	38	6	G9	1	1	5	11	NA	NA	2	1	1	1	1	1	1	1		1 - Buddhism		2	2 - Private	1 - Family home/flat		4	...............	2	1.01 to 2.00	1	NA	1	1	1	1	NA	NA	NA	NA	NA	NA	NA	NA	NA	NA	NA	NA
305	305	3 - Central	62.3409715857012	77	6	G7	1	1	3	13	64	3	2	1	1	1	1	1	1	1		1 - Buddhism		1	1 - Govt	1 - Family home/flat		2		2	1.01 to 2.00	1	NA	1	1	1	5	1	2	NA	NA	NA	NA	NA	NA	1	2	NA	NA
306	306	4 - South	38.5483125288951	82	6	G7	1	1	3	13	67	4	1	2	1	1	1	1	1	1		1 - Buddhism		1	1 - Govt	1 - Family home/flat		2		2	1.01 to 2.00	2	NA	1	1	1	1	1	1	2	1	1	1	1	1	1	2	1	1
307	307	2 - BMA	115.018828451883	13	6	G9	1	1	5	11	NA	NA	2	1	1	1	1	1	1	1		1 - Buddhism		2	1 - Govt	1 - Family home/flat		2		2	1.01 to 2.00	3	NA	1	1	1	1	1	2	NA	NA	NA	NA	NA	NA	1	2	NA	NA
308	308	6 - Northeast	370.088586030664	31	5	G7	1	1	3	13	NA	NA	2	2	1	1	1	1	1	1		1 - Buddhism		1	1 - Govt	1 - Family home/flat		2		2	1.01 to 2.00	3	NA	1	1	1	1	1	NA	1	2	1	1	1	1	1	2	NA	NA
309	309	6 - Northeast	174.507078507079	36	6	G7	1	1	4	12	26	6	1	1	1	1	2	1	1	1		1 - Buddhism		1	1 - Govt	1 - Family home/flat		2		2	1.01 to 2.00	3	NA	1	1	1	2	1	1	2	1	1	1	1	1	1	2	NA	NA
310	310	3 - Central	97.0056258790436	73	6	G7	1	1	2	14	42	5	2	1	1	1	1	1	1	1		1 - Buddhism		1	1 - Govt	4 - Rented home		2		3	1.01 to 2.00	3	NA	1	1	1	6	1	2	NA	NA	NA	NA	NA	NA	1	2	NA	NA
311	311	3 - Central	62.3409715857012	77	6	G7	1	1	3	13	64	3	2	1	1	1	1	1	1	1		1 - Buddhism		1	1 - Govt	1 - Family home/flat		2		3	1.01 to 2.00	2	NA	1	1	2	6	1	2	NA	NA	NA	NA	NA	NA	1	2	NA	NA
312	312	3 - Central	199.647260273973	70	6	G7	1	NA	3	13	57	3	2	1	1	1	1	1	1	1		1 - Buddhism		1	1 - Govt	1 - Family home/flat		4		2	1.01 to 2.00	1	NA	1	1	1	6	1	1	2	2	1	2	1	1	1	1	1	1
313	313	3 - Central	69.104620749782	22	5	G9	1	1	5	11	14	3	2	1	1	1	1	1	1	1		1 - Buddhism		2	1 - Govt	1 - Family home/flat		2		5	1.01 to 2.00	3	NA	1	1	2	6	1	2	NA	NA	NA	NA	NA	NA	1	2	NA	NA
314	314	3 - Central	98.1375968992248	24	5	G9	1	1	5	11	NA	NA	2	2	1	1	1	1	1	1		1 - Buddhism		2	1 - Govt	4 - Rented home		2		1	1.01 to 2.00	3	NA	1	1	1	1	1	2	NA	NA	NA	NA	NA	NA	1	2	NA	NA
315	315	6 - Northeast	221.115716753022	34	7	G11	1	1	7	9	24	6	NA	2	NA	NA	NA	NA	NA	NA		1 - Buddhism		3	2 - Private	1 - Family home/flat		2		3	1.01 to 2.00	3	NA	2	1	1	2	1	2	NA	NA	NA	NA	NA	NA	1	2	NA	NA
316	316	4 - South	166.712560386473	84	6	G9	1	1	5	11	69	4	2	2	1	1	1	1	1	1		1 - Buddhism		2	1 - Govt	1 - Family home/flat		2		2	1.01 to 2.00	1	NA	1	1	1	2	1	2	1	1	1	1	1	1	1	2	1	1
317	317	4 - South	166.712560386473	84	6	G9	1	1	5	11	69	4	2	2	1	1	1	1	1	1		1 - Buddhism		2	1 - Govt	1 - Family home/flat		2		2	1.01 to 2.00	3	NA	1	1	2	2	1	2	1	1	1	1	1	1	1	2	1	1
318	318	2 - BMA	143.325221238938	12	4	VC2	1	1	7	9	NA	NA	2	1	1	1	1	1	1	1		1 - Buddhism		4	1 - Govt	1 - Family home/flat		2		2	1.01 to 2.00	2	NA	2	2	2	2	1	2	NA	NA	NA	NA	NA	NA	1	2	NA	NA
319	319	2 - BMA	115.018828451883	13	6	G7	1	1	NA	15	NA	NA	2	1	1	1	1	1	1	1		1 - Buddhism		1	1 - Govt	1 - Family home/flat		2		2	1.01 to 2.00	2	NA	2	1	1	6	NA	NA	NA	NA	NA	NA	NA	NA	2	NA	NA	NA
320	320	4 - South	38.5483125288951	82	5	G7	1	1	NA	15	NA	NA	1	2	1	1	1	1	1	1		1 - Buddhism		1	1 - Govt	1 - Family home/flat		4		2	1.01 to 2.00	2	NA	2	1	1	2	1	2	1	1	1	1	1	1	1	2	1	1
321	321	3 - Central	101.707301451751	21	6	G11	1	1	8	8	13	3	2	1	1	1	1	1	1	1		1 - Buddhism		3	1 - Govt	1 - Family home/flat		2		NA	1.01 to 2.00	2	NA	2	1	2	3	1	2	NA	NA	NA	NA	NA	NA	1	2	NA	NA
322	322	2 - BMA	143.325221238938	12	6	G7	1	1	2	14	5	2	2	2	1	1	1	1	1	2		1 - Buddhism		1	1 - Govt	4 - Rented home		2		2	1.01 to 2.00	NA	NA	1	1	1	6	1	2	NA	NA	NA	NA	NA	NA	1	2	NA	NA
323	323	3 - Central	57.9917864476386	74	5	G7	1	1	2	14	61	2	2	1	1	1	1	1	1	1		1 - Buddhism		1	1 - Govt	1 - Family home/flat		2		2	1.01 to 2.00	1	NA	1	1	1	5	1	2	NA	NA	NA	NA	NA	NA	1	2	NA	NA
324	324	1 - Bangkok	315.478260869565	10	1	G9	1	1	5	11	NA	NA	2	1	1	1	1	1	1	1		1 - Buddhism		2	1 - Govt	4 - Rented home		5	.........	3	1.01 to 2.00	2	NA	1	1	1	2	1	2	NA	NA	NA	NA	NA	NA	1	2	NA	NA
325	325	6 - Northeast	147.520393120393	39	6	G7	1	NA	4	12	29	6	1	1	1	1	2	1	1	1		1 - Buddhism		1	1 - Govt	1 - Family home/flat		5		2	1.01 to 2.00	2	NA	2	1	1	5	1	2	NA	NA	NA	NA	NA	NA	1	2	NA	NA
326	326	3 - Central	199.647260273973	70	7	G9	1	1	4	12	57	3	2	1	1	1	1	1	1	1		1 - Buddhism		2	2 - Private	1 - Family home/flat		2		3	1.01 to 2.00	3	NA	2	1	1	1	1	2	NA	NA	NA	NA	NA	NA	1	2	NA	NA
327	327	3 - Central	199.647260273973	70	7	G9	1	1	5	11	NA	NA	2	1	1	1	1	1	1	1		1 - Buddhism		2	2 - Private	1 - Family home/flat		2		2	1.01 to 2.00	3	NA	1	1	1	2	1	2	NA	NA	NA	NA	NA	NA	1	2	NA	NA
328	328	1 - Bangkok	315.478260869565	10	3	VC2	1	NA	5	11	3	1	2	1	1	1	1	1	1	1		1 - Buddhism		4	2 - Private	1 - Family home/flat		2		5	1.01 to 2.00	1	NA	2	1	2	6	1	2	NA	NA	NA	NA	NA	NA	1	2	NA	NA
329	329	4 - South	38.8018686452322	83	6	G7	1	NA	3	13	3	1	2	1	1	1	1	1	1	1		1 - Buddhism		1	1 - Govt	1 - Family home/flat		2		2	1.01 to 2.00	1	NA	2	1	1	1	1	2	1	1	1	1	1	1	1	2	1	1
330	330	3 - Central	98.1375968992248	24	7	G9	1	1	4	12	16	3	2	1	1	1	1	1	1	1		1 - Buddhism		2	2 - Private	1 - Family home/flat		2		2	1.01 to 2.00	3	NA	1	1	1	3	1	1	1	1	1	1	1	2	1	2	NA	NA
331	331	1 - Bangkok	315.478260869565	10	4	VC2	1	1	NA	15	NA	NA	2	1	1	1	1	1	1	1		1 - Buddhism		4	2 - Private	1 - Family home/flat		4		2	1.01 to 2.00	1	NA	1	1	1	2	1	2	NA	NA	NA	NA	NA	NA	1	2	NA	NA
332	332	3 - Central	57.9917864476386	74	6	G7	1	NA	3	13	14	3	2	1	1	1	1	1	1	1		1 - Buddhism		1	1 - Govt	1 - Family home/flat		2		2	1.01 to 2.00	2	NA	1	1	1	4	1	2	NA	NA	NA	NA	NA	NA	1	2	NA	NA
333	333	3 - Central	199.647260273973	70	6	G9	1	NA	5	11	NA	NA	2	1	1	1	1	1	1	1		1 - Buddhism		2	1 - Govt	1 - Family home/flat		2		3	1.01 to 2.00	3	NA	1	1	1	4	1	1	2	2	1	1	1	1	1	2	NA	NA
334	334	1 - Bangkok	315.478260869565	10	1	G9	1	NA	5	11	3	1	2	1	1	1	1	1	1	1		1 - Buddhism		2	1 - Govt	1 - Family home/flat		2		3	1.01 to 2.00	1	NA	2	1	1	3	1	2	NA	NA	NA	NA	NA	NA	1	2	NA	NA
335	335	6 - Northeast	221.115716753022	34	5	G7	1	1	2	14	24	6	1	2	1	1	1	1	1	1		1 - Buddhism		1	1 - Govt	1 - Family home/flat		2		2	1.01 to 2.00	3	NA	1	1	1	1	1	1	2	1	1	1	1	1	1	2	NA	NA
336	336	3 - Central	57.9917864476386	74	5	G7	1	1	3	13	61	2	2	1	1	1	1	1	1	1		1 - Buddhism		1	1 - Govt	1 - Family home/flat		2		2	1.01 to 2.00	3	NA	1	1	1	2	1	2	NA	NA	NA	NA	NA	NA	1	2	NA	NA
337	337	2 - BMA	143.325221238938	12	5	G9	1	1	6	10	18	3	2	1	1	1	1	1	1	1		1 - Buddhism		2	1 - Govt	1 - Family home/flat		4		3	1.01 to 2.00	2	NA	2	1	2	3	1	2	NA	NA	NA	NA	NA	NA	1	2	NA	NA
338	338	3 - Central	98.1375968992248	24	5	G7	1	NA	3	13	NA	NA	2	1	1	1	1	1	1	1		1 - Buddhism		1	1 - Govt	1 - Family home/flat		4		1	1.01 to 2.00	2	NA	1	1	1	1	1	2	NA	NA	NA	NA	NA	NA	1	2	NA	NA
339	339	3 - Central	62.3409715857012	77	3	VC2	1	1	6	10	NA	NA	2	1	1	1	1	1	1	1		1 - Buddhism		4	1 - Govt	1 - Family home/flat		2		2	1.01 to 2.00	1	NA	1	1	1	2	NA	NA	NA	NA	NA	NA	NA	NA	NA	NA	NA	NA
340	340	6 - Northeast	210.425760286225	48	3	VC2	1	1	NA	15	NA	NA	2	NA	NA	NA	NA	NA	NA	NA		1 - Buddhism		4	2 - Private	1 - Family home/flat		2		NA	1.01 to 2.00	3	NA	2	1	1	6	NA	NA	NA	NA	NA	NA	NA	NA	NA	NA	NA	NA
341	341	6 - Northeast	174.507078507079	36	5	G7	1	1	3	13	26	6	1	2	1	1	1	1	1	1		1 - Buddhism		1	1 - Govt	1 - Family home/flat		1		3	1.01 to 2.00	3	NA	1	1	1	2	2	NA	NA	NA	NA	NA	NA	NA	1	2	NA	NA
342	342	3 - Central	206.992665036675	20	3	VC2	1	1	NA	15	12	3	2	1	1	1	1	1	1	1		1 - Buddhism		4	1 - Govt	1 - Family home/flat		2		2	1.01 to 2.00	2	NA	1	1	2	1	1	2	NA	NA	NA	NA	NA	NA	1	2	NA	NA
343	343	6 - Northeast	221.115716753022	34	6	G7	1	1	NA	15	NA	NA	2	1	1	1	1	1	1	1		1 - Buddhism		1	1 - Govt	4 - Rented home		2		4	1.01 to 2.00	3	NA	2	NA	1	6	1	1	1	2	1	1	1	1	1	2	1	1
344	344	3 - Central	129.006864988558	15	5	G7	1	NA	2	14	8	3	2	1	1	1	1	1	1	1		1 - Buddhism		1	1 - Govt	1 - Family home/flat		2		2	1.01 to 2.00	2	NA	1	1	1	2	NA	NA	NA	NA	NA	NA	NA	NA	NA	NA	NA	NA
345	345	6 - Northeast	171.882303370787	46	5	G7	1	1	2	14	30	6	2	2	1	1	1	1	1	1		1 - Buddhism		1	1 - Govt	1 - Family home/flat		2		2	1.01 to 2.00	1	NA	1	1	1	3	1	2	NA	NA	NA	NA	NA	NA	1	2	NA	NA
346	346	6 - Northeast	51.7945754716981	38	6	G7	1	NA	3	13	NA	NA	1	2	1	1	1	1	1	1		1 - Buddhism		1	1 - Govt	5 - Others		2		3	1.01 to 2.00	1	NA	1	1	1	1	1	2	NA	NA	NA	NA	NA	NA	1	2	NA	NA
347	347	4 - South	152.14953271028	95	7	G7	1	NA	3	13	79	4	1	1	1	2	1	1	1	1		2 - Islam		1	2 - Private	2 - School dorm		2		3	1.01 to 2.00	2	NA	2	1	1	5	1	1	1	2	1	1	1	1	1	2	1	1
348	348	3 - Central	98.1375968992248	24	5	G9	1	NA	5	11	NA	NA	1	2	1	1	1	1	1	1		1 - Buddhism		2	1 - Govt	4 - Rented home		2		2	1.01 to 2.00	3	NA	1	1	1	1	1	1	1	2	1	1	1	1	1	1	1	1
349	349	3 - Central	199.647260273973	70	6	G11	1	1	7	9	57	3	2	1	1	1	1	1	1	1		1 - Buddhism		3	1 - Govt	1 - Family home/flat		2		3	1.01 to 2.00	3	NA	1	1	1	3	1	1	1	2	1	1	1	1	1	2	NA	NA
350	350	6 - Northeast	210.425760286225	48	4	VC2	1	1	7	9	NA	NA	NA	NA	2	NA	NA	NA	NA	NA		1 - Buddhism		NA	1 - Govt	2 - School dorm		1		2	1.01 to 2.00	1	NA	1	1	1	1	1	2	NA	NA	NA	NA	NA	NA	1	NA	1	2
351	351	3 - Central	98.1375968992248	24	7	G7	1	1	2	14	3	1	2	1	1	1	1	1	1	1		1 - Buddhism		1	2 - Private	1 - Family home/flat		2		2	1.01 to 2.00	1	NA	1	1	1	3	1	1	1	2	1	1	1	1	1	2	NA	NA
352	352	6 - Northeast	221.115716753022	34	6	G9	1	NA	5	11	24	6	2	2	1	1	1	1	1	1		1 - Buddhism		2	1 - Govt	1 - Family home/flat		2		5	1.01 to 2.00	3	NA	2	NA	1	6	1	1	1	2	1	1	1	1	2	NA	NA	NA
353	353	6 - Northeast	51.7945754716981	38	6	G9	1	NA	5	11	28	6	1	2	1	1	1	1	1	1		1 - Buddhism		2	1 - Govt	1 - Family home/flat		2		3	1.01 to 2.00	3	NA	1	1	1	6	1	2	1	1	1	1	1	1	1	2	1	1
354	354	3 - Central	98.1375968992248	24	7	G11	1	1	6	10	3	1	2	1	1	1	1	1	1	1		1 - Buddhism		3	2 - Private	1 - Family home/flat		2		3	1.01 to 2.00	1	NA	1	1	1	1	1	2	NA	NA	NA	NA	NA	NA	1	2	NA	NA
355	355	4 - South	244.96404494382	80	4	VC2	1	NA	7	9	NA	NA	2	1	1	1	1	1	1	1		1 - Buddhism		4	1 - Govt	1 - Family home/flat		2		3	1.01 to 2.00	1	NA	1	1	1	1	1	2	1	1	1	1	1	1	1	2	1	1
356	356	3 - Central	57.9917864476386	74	5	G7	1	1	3	13	61	2	2	1	1	1	1	1	1	1		1 - Buddhism		1	1 - Govt	1 - Family home/flat		2		3	1.01 to 2.00	3	NA	1	1	1	4	2	NA	NA	NA	NA	NA	NA	NA	2	NA	NA	NA
357	357	3 - Central	57.9917864476386	74	3	VC2	1	1	4	12	61	2	2	1	1	1	1	1	1	1		1 - Buddhism		4	1 - Govt	1 - Family home/flat		1		3	1.01 to 2.00	1	NA	2	1	1	2	1	2	NA	NA	NA	NA	NA	NA	1	2	NA	NA
358	358	6 - Northeast	221.115716753022	34	7	G9	1	NA	NA	15	NA	NA	NA	2	NA	NA	NA	NA	NA	NA		1 - Buddhism		2	2 - Private	1 - Family home/flat		2		2	1.01 to 2.00	3	NA	2	1	1	6	1	NA	2	1	1	1	1	1	1	2	NA	NA
359	359	4 - South	244.96404494382	80	5	G9	1	NA	NA	15	65	4	1	2	1	1	1	1	1	1		1 - Buddhism		2	1 - Govt	1 - Family home/flat		2		2	1.01 to 2.00	1	NA	1	1	1	5	2	NA	NA	NA	NA	NA	NA	NA	1	2	1	1
360	360	3 - Central	97.0056258790436	73	6	G9	1	1	5	11	23	6	1	2	1	1	1	1	1	1		NA		2	1 - Govt	4 - Rented home		2		1	1.01 to 2.00	3	NA	1	1	1	4	1	2	NA	NA	NA	NA	NA	NA	1	2	NA	NA
361	361	6 - Northeast	171.214485981308	43	5	G11	1	NA	NA	15	NA	NA	2	2	1	1	1	1	1	1		1 - Buddhism		3	1 - Govt	1 - Family home/flat		4	..................	3	1.01 to 2.00	2	NA	1	1	1	2	1	1	2	2	1	1	1	1	1	2	1	1
362	362	3 - Central	57.9917864476386	74	5	G7	1	1	3	13	61	2	2	1	1	1	1	1	1	1		1 - Buddhism		1	1 - Govt	1 - Family home/flat		2		3	1.01 to 2.00	2	NA	1	1	1	6	1	1	2	2	1	1	1	1	1	2	NA	NA
363	363	3 - Central	199.647260273973	70	7	G9	1	1	5	11	NA	NA	2	2	1	1	1	1	1	1		1 - Buddhism		2	2 - Private	1 - Family home/flat		2		4	1.01 to 2.00	2	NA	1	1	1	3	1	2	NA	NA	NA	NA	NA	NA	1	2	NA	NA
364	364	4 - South	166.712560386473	84	5	G7	1	1	3	13	69	4	2	1	1	1	1	1	1	1		1 - Buddhism		1	1 - Govt	1 - Family home/flat		2		2	1.01 to 2.00	1	NA	1	1	1	6	1	2	1	1	1	1	1	1	1	2	1	1
365	365	3 - Central	101.707301451751	21	6	G7	1	NA	4	12	13	3	2	1	1	1	1	1	1	1		1 - Buddhism		1	1 - Govt	1 - Family home/flat		4	.........	2	1.01 to 2.00	1	NA	2	1	1	6	1	2	NA	NA	NA	NA	NA	NA	1	2	NA	NA
366	366	4 - South	152.14953271028	95	5	G9	1	1	5	11	NA	NA	2	1	1	2	1	1	1	1		2 - Islam		2	1 - Govt	1 - Family home/flat		4		3	1.01 to 2.00	2	NA	1	1	1	2	2	NA	NA	NA	NA	NA	NA	NA	1	2	1	1
367	367	4 - South	244.96404494382	80	5	G9	1	NA	6	10	65	4	2	2	1	1	1	1	1	1		1 - Buddhism		2	1 - Govt	1 - Family home/flat		2		3	1.01 to 2.00	3	NA	2	1	2	6	1	2	1	1	1	1	1	1	1	2	1	1
368	368	3 - Central	98.1375968992248	24	6	G7	1	1	3	13	16	3	2	1	1	1	1	1	1	1		1 - Buddhism		1	1 - Govt	1 - Family home/flat		2		4	1.01 to 2.00	1	NA	1	1	1	3	1	2	NA	NA	NA	NA	NA	NA	1	2	NA	NA
369	369	6 - Northeast	146.885840707965	41	7	G7	1	1	3	13	31	6	2	2	1	1	1	1	1	1		1 - Buddhism		1	2 - Private	1 - Family home/flat		2		2	1.01 to 2.00	2	NA	1	1	1	2	1	1	2	1	1	1	1	2	1	2	1	1
370	370	6 - Northeast	174.507078507079	36	5	G7	1	1	5	11	26	6	1	2	1	1	1	1	1	1		1 - Buddhism		2	1 - Govt	1 - Family home/flat		2	.........	2	1.01 to 2.00	2	NA	1	1	1	2	1	2	NA	NA	NA	NA	NA	NA	1	2	NA	NA
371	371	3 - Central	98.1375968992248	24	5	G9	1	1	4	12	11	3	2	1	1	1	1	1	1	1		1 - Buddhism		2	1 - Govt	4 - Rented home		2		2	1.01 to 2.00	3	NA	2	1	1	3	1	1	2	2	1	1	1	1	1	2	NA	NA
372	372	3 - Central	98.1375968992248	24	6	G11	1	1	7	9	16	3	2	1	1	1	1	1	1	1		1 - Buddhism		3	1 - Govt	1 - Family home/flat		2		4	1.01 to 2.00	1	NA	1	1	1	2	1	1	2	1	1	1	1	1	1	2	NA	NA
373	373	3 - Central	57.9917864476386	74	5	G7	1	1	3	13	61	2	2	1	1	1	1	1	1	1		1 - Buddhism		1	1 - Govt	4 - Rented home		2		3	1.01 to 2.00	1	NA	1	1	1	3	1	2	NA	NA	NA	NA	NA	NA	1	2	NA	NA
374	374	1 - Bangkok	315.478260869565	10	1	G9	1	1	NA	15	NA	NA	2	2	1	1	1	1	1	1		1 - Buddhism		2	1 - Govt	4 - Rented home		2		2	1.01 to 2.00	1	NA	1	1	1	4	1	2	NA	NA	NA	NA	NA	NA	1	2	NA	NA
375	375	3 - Central	97.0056258790436	73	3	VC2	1	1	6	10	NA	NA	2	1	1	1	1	1	1	1		3 - Christian		4	1 - Govt	1 - Family home/flat		2		3	1.01 to 2.00	1	NA	1	1	1	3	1	2	NA	NA	NA	NA	NA	NA	1	2	NA	NA
376	376	6 - Northeast	221.115716753022	34	6	G9	1	1	5	11	NA	NA	2	2	1	1	1	1	1	1		1 - Buddhism		2	1 - Govt	1 - Family home/flat		4		2	1.01 to 2.00	1	NA	1	1	2	2	1	1	2	1	1	1	1	1	1	2	NA	NA
377	377	3 - Central	62.3409715857012	77	5	G9	1	1	4	12	NA	NA	2	1	1	1	1	1	1	1		1 - Buddhism		2	1 - Govt	1 - Family home/flat		4		3	1.01 to 2.00	2	NA	2	1	1	3	1	2	NA	NA	NA	NA	NA	NA	2	NA	NA	NA
378	378	3 - Central	69.104620749782	22	5	G9	1	1	5	11	14	3	2	1	1	1	1	1	1	1		1 - Buddhism		2	1 - Govt	1 - Family home/flat		4		1	1.01 to 2.00	3	NA	1	1	1	1	1	2	NA	NA	NA	NA	NA	NA	2	NA	NA	NA
379	379	3 - Central	97.2731707317073	14	6	G11	1	1	6	10	7	3	2	1	1	1	1	1	1	1		1 - Buddhism		3	1 - Govt	1 - Family home/flat		2		NA	1.01 to 2.00	1	NA	1	1	1	1	1	1	1	2	1	1	1	1	1	2	NA	NA
380	380	6 - Northeast	210.425760286225	48	3	VC2	1	1	7	9	NA	NA	NA	NA	NA	NA	2	NA	NA	NA		1 - Buddhism		4	2 - Private	1 - Family home/flat		4		4	1.01 to 2.00	2	NA	1	1	1	6	1	2	NA	NA	NA	NA	NA	NA	1	2	NA	NA
381	381	6 - Northeast	210.425760286225	48	3	VC2	1	1	7	9	NA	NA	1	1	1	1	2	1	1	1		1 - Buddhism		4	2 - Private	1 - Family home/flat		4		4	1.01 to 2.00	2	NA	1	1	1	6	1	2	NA	NA	NA	NA	NA	NA	1	2	NA	NA
382	382	4 - South	166.712560386473	84	3	VC2	1	1	7	9	NA	NA	1	2	1	1	1	1	1	1		1 - Buddhism		4	1 - Govt	4 - Rented home		2		NA	1.01 to 2.00	1	NA	1	1	1	2	1	2	1	1	1	1	1	1	1	1	1	1
383	383	4 - South	63.7846347607053	81	3	VC2	1	1	7	9	NA	NA	1	2	1	1	1	1	1	1		2 - Islam		4	1 - Govt	1 - Family home/flat		2		3	1.01 to 2.00	2	NA	2	1	1	5	2	NA	NA	NA	NA	NA	NA	NA	2	NA	NA	NA
384	384	6 - Northeast	146.885840707965	41	3	VC2	1	1	8	8	13	3	1	2	1	1	1	1	1	1		1 - Buddhism		4	1 - Govt	1 - Family home/flat		1		4	1.01 to 2.00	1	NA	2	1	1	2	1	2	NA	NA	NA	NA	NA	NA	2	NA	NA	NA
385	385	3 - Central	98.1375968992248	24	6	G7	1	1	3	13	18	3	2	1	1	1	1	1	1	1		1 - Buddhism		1	1 - Govt	1 - Family home/flat		2		3	1.01 to 2.00	2	NA	1	1	1	3	1	2	NA	NA	NA	NA	NA	NA	1	2	NA	NA
386	386	3 - Central	199.647260273973	70	7	G7	1	NA	2	14	57	3	2	1	1	1	1	1	1	1		1 - Buddhism		1	2 - Private	1 - Family home/flat		2		2	1.01 to 2.00	NA	NA	1	1	1	NA	1	1	2	1	1	1	1	1	1	2	NA	NA
387	387	6 - Northeast	144.538636363636	44	5	G7	1	1	3	13	NA	NA	2	1	1	1	1	1	1	1		1 - Buddhism		1	1 - Govt	1 - Family home/flat		2		2	1.01 to 2.00	1	NA	1	1	2	1	1	2	1	1	1	1	1	1	1	2	1	1
388	388	4 - South	244.96404494382	80	4	VC2	1	1	7	9	65	4	2	1	1	1	1	1	1	1		1 - Buddhism		4	1 - Govt	1 - Family home/flat		2		3	1.01 to 2.00	3	NA	1	1	1	3	NA	NA	NA	NA	NA	NA	NA	NA	NA	NA	NA	NA
389	389	6 - Northeast	115.246346555324	45	5	G7	1	1	3	13	35	6	2	2	1	1	1	1	1	1		1 - Buddhism		1	1 - Govt	1 - Family home/flat		2		2	1.01 to 2.00	3	NA	1	1	1	1	1	2	1	1	1	1	1	1	1	2	1	1
390	390	2 - BMA	115.018828451883	13	6	G7	1	1	3	13	NA	NA	2	1	1	1	1	1	1	1		1 - Buddhism		1	1 - Govt	1 - Family home/flat		2		3	1.01 to 2.00	2	NA	2	1	1	3	1	2	NA	NA	NA	NA	NA	NA	1	2	NA	NA
391	391	3 - Central	62.3409715857012	77	6	G9	1	1	4	12	64	3	2	1	1	1	1	1	1	1		1 - Buddhism		2	1 - Govt	1 - Family home/flat		2		3	1.01 to 2.00	1	NA	1	1	1	5	1	2	NA	NA	NA	NA	NA	NA	NA	NA	NA	NA
392	392	6 - Northeast	146.885840707965	41	5	G9	1	1	4	12	31	6	1	2	1	1	1	1	1	1		1 - Buddhism		NA	1 - Govt	3 - Outside dorm		1		2	1.01 to 2.00	2	NA	2	1	1	2	1	NA	1	1	1	2	1	1	1	2	NA	NA
393	393	3 - Central	98.1375968992248	24	7	G9	1	1	5	11	47	5	2	1	1	1	1	1	1	1		1 - Buddhism		2	2 - Private	1 - Family home/flat		2		1	1.01 to 2.00	1	NA	1	1	1	6	1	2	NA	NA	NA	NA	NA	NA	1	2	NA	NA
394	394	1 - Bangkok	315.478260869565	10	4	VC2	1	1	7	9	3	1	2	1	1	1	1	1	1	1		1 - Buddhism		4	2 - Private	1 - Family home/flat		2		2	1.01 to 2.00	2	NA	2	1	1	2	1	2	NA	NA	NA	NA	NA	NA	1	2	NA	NA
395	395	6 - Northeast	221.115716753022	34	4	VC2	1	1	8	8	24	6	NA	2	NA	NA	NA	NA	NA	NA		1 - Buddhism		4	2 - Private	1 - Family home/flat		2		2	1.01 to 2.00	2	NA	1	1	1	3	1	2	NA	NA	NA	NA	NA	NA	1	2	NA	NA
396	396	2 - BMA	143.325221238938	12	6	G11	1	1	7	9	11	3	2	2	1	1	1	1	1	1		1 - Buddhism		3	1 - Govt	3 - Outside dorm		1		2	1.01 to 2.00	1	NA	2	1	1	3	1	2	NA	NA	NA	NA	NA	NA	1	2	NA	NA
397	397	6 - Northeast	210.425760286225	48	4	VC2	1	1	8	8	38	6	NA	2	NA	NA	2	NA	NA	NA		1 - Buddhism		4	1 - Govt	1 - Family home/flat		4		3	1.01 to 2.00	3	NA	1	NA	1	2	1	NA	2	2	1	1	1	1	1	2	NA	NA
398	398	3 - Central	101.707301451751	21	6	G7	1	NA	3	13	NA	NA	2	1	1	1	1	1	1	1		1 - Buddhism		1	1 - Govt	1 - Family home/flat		2		2	1.01 to 2.00	3	NA	2	1	1	3	1	1	2	2	1	1	1	1	1	2	NA	NA
399	399	6 - Northeast	221.115716753022	34	6	G7	1	NA	3	13	24	6	2	1	1	1	1	1	1	1		1 - Buddhism		1	1 - Govt	1 - Family home/flat		4		NA	1.01 to 2.00	3	NA	2	1	1	2	1	2	1	1	1	1	1	1	1	2	1	1
400	400	6 - Northeast	174.507078507079	36	5	G7	1	1	3	13	26	6	2	NA	NA	NA	NA	NA	NA	NA		1 - Buddhism		1	1 - Govt	1 - Family home/flat		2		5	1.01 to 2.00	2	NA	1	1	1	1	1	NA	1	1	1	2	1	1	1	NA	1	1
401	401	3 - Central	206.992665036675	20	4	VC2	1	1	6	10	12	3	2	1	1	1	1	1	1	1		1 - Buddhism		4	1 - Govt	1 - Family home/flat		2		2	1.01 to 2.00	3	NA	1	1	1	2	1	1	1	2	1	1	1	1	2	NA	NA	NA
402	402	4 - South	63.7846347607053	81	6	G7	1	1	NA	15	NA	NA	1	2	1	1	1	1	1	1		1 - Buddhism		1	1 - Govt	1 - Family home/flat		2		2	1.01 to 2.00	1	NA	1	1	1	4	1	2	1	1	1	1	1	1	2	NA	NA	NA
403	403	3 - Central	206.992665036675	20	6	G7	1	1	2	14	13	3	2	1	1	1	1	1	1	1		1 - Buddhism		1	1 - Govt	4 - Rented home		5	..............................	3	1.01 to 2.00	3	NA	1	1	1	4	2	NA	NA	NA	NA	NA	NA	NA	1	2	NA	NA
404	404	3 - Central	98.1375968992248	24	5	G9	1	1	5	11	16	3	2	1	1	1	1	1	1	1		1 - Buddhism		2	1 - Govt	1 - Family home/flat		4		4	1.01 to 2.00	3	NA	1	1	1	2	1	1	2	2	1	1	1	2	1	2	NA	NA
405	405	3 - Central	62.3409715857012	77	7	G9	1	1	5	11	64	3	2	1	1	1	1	1	1	1		1 - Buddhism		2	2 - Private	1 - Family home/flat		2		4	1.01 to 2.00	2	NA	1	1	1	1	1	2	NA	NA	NA	NA	NA	NA	1	2	NA	NA
406	406	3 - Central	98.1375968992248	24	3	VC2	1	1	6	10	NA	NA	2	1	1	1	1	1	1	1		1 - Buddhism		4	1 - Govt	1 - Family home/flat		2		2	1.01 to 2.00	1	NA	2	1	1	2	1	2	NA	NA	NA	NA	NA	NA	1	2	NA	NA
407	407	1 - Bangkok	315.478260869565	10	1	G9	1	1	5	11	3	1	2	1	1	1	1	1	1	1		1 - Buddhism		2	1 - Govt	4 - Rented home		4		4	1.01 to 2.00	2	NA	2	1	1	3	1	2	NA	NA	NA	NA	NA	NA	1	2	NA	NA
408	408	4 - South	63.7846347607053	81	5	G11	1	1	7	9	68	4	1	2	1	1	1	1	1	1		1 - Buddhism		3	1 - Govt	4 - Rented home		2		3	1.01 to 2.00	1	NA	2	1	1	2	1	1	1	2	1	1	1	1	NA	NA	NA	NA
409	409	3 - Central	69.104620749782	22	5	G7	1	1	2	14	14	3	2	1	1	1	1	1	1	1		1 - Buddhism		1	1 - Govt	1 - Family home/flat		2		3	1.01 to 2.00	3	NA	1	1	1	6	1	2	NA	NA	NA	NA	NA	NA	1	2	NA	NA
410	410	2 - BMA	115.018828451883	13	6	G11	1	1	7	9	6	3	2	1	1	1	1	1	1	1		1 - Buddhism		3	1 - Govt	1 - Family home/flat		2		2	1.01 to 2.00	2	NA	2	1	1	2	1	2	NA	NA	NA	NA	NA	NA	1	2	NA	NA
411	411	3 - Central	101.707301451751	21	4	VC2	1	NA	7	9	26	6	1	2	1	1	1	1	1	1		1 - Buddhism		4	1 - Govt	4 - Rented home		2		2	1.01 to 2.00	1	NA	2	1	1	5	1	2	NA	NA	NA	NA	NA	NA	1	2	NA	NA
412	412	6 - Northeast	221.115716753022	34	7	G11	1	1	7	9	24	6	NA	2	NA	NA	NA	NA	NA	NA		1 - Buddhism		3	2 - Private	1 - Family home/flat		2		4	1.01 to 2.00	1	NA	2	1	2	3	1	NA	2	1	1	1	1	1	1	2	NA	NA
413	413	6 - Northeast	146.885840707965	41	7	G7	1	1	3	13	31	6	2	2	1	1	1	1	1	1		1 - Buddhism		1	2 - Private	1 - Family home/flat		2		2	1.01 to 2.00	1	NA	2	1	1	6	1	1	1	1	1	1	2	1	1	1	1	1
414	414	6 - Northeast	147.520393120393	39	4	VC2	1	1	8	8	NA	NA	2	1	1	1	1	1	1	1		1 - Buddhism		4	1 - Govt	1 - Family home/flat		2		3	1.01 to 2.00	2	NA	2	1	1	6	NA	NA	NA	NA	NA	NA	NA	NA	NA	NA	NA	NA
415	415	3 - Central	57.9917864476386	74	5	G7	1	NA	3	13	18	3	2	1	1	1	1	1	1	1		1 - Buddhism		1	1 - Govt	1 - Family home/flat		2		3	1.01 to 2.00	1	NA	1	1	2	6	1	2	NA	NA	NA	NA	NA	NA	1	2	NA	NA
416	416	3 - Central	199.647260273973	70	7	G9	1	1	4	12	NA	NA	2	1	1	1	1	1	1	1		1 - Buddhism		2	2 - Private	1 - Family home/flat		2		3	1.01 to 2.00	3	NA	1	1	1	3	1	2	NA	NA	NA	NA	NA	NA	1	2	NA	NA
417	417	6 - Northeast	221.115716753022	34	5	G9	1	1	5	11	NA	NA	2	1	1	1	1	1	1	1		1 - Buddhism		2	1 - Govt	4 - Rented home		2		2	1.01 to 2.00	3	NA	1	1	1	6	2	NA	NA	NA	NA	NA	NA	NA	2	NA	NA	NA
418	418	3 - Central	57.9917864476386	74	3	VC2	1	1	7	9	NA	NA	2	1	1	1	1	1	1	1		1 - Buddhism		4	1 - Govt	1 - Family home/flat		2		2	1.01 to 2.00	2	NA	1	1	1	2	1	2	NA	NA	NA	NA	NA	NA	1	2	NA	NA
419	419	3 - Central	199.647260273973	70	7	G11	1	NA	7	9	57	3	2	1	1	1	1	1	1	1		1 - Buddhism		3	2 - Private	1 - Family home/flat		4		2	1.01 to 2.00	1	NA	1	1	1	1	NA	NA	NA	NA	NA	NA	NA	NA	NA	NA	NA	NA
420	420	2 - BMA	143.325221238938	12	5	G7	1	1	2	14	NA	NA	2	1	1	1	1	1	1	1		1 - Buddhism		1	1 - Govt	1 - Family home/flat		2		2	1.01 to 2.00	1	NA	1	1	1	2	1	1	2	2	1	1	1	1	1	2	NA	NA
421	421	2 - BMA	115.018828451883	13	6	G7	1	1	3	13	NA	NA	2	1	1	1	1	1	1	1		1 - Buddhism		1	1 - Govt	1 - Family home/flat		2		2	1.01 to 2.00	NA	NA	2	1	1	1	1	2	NA	NA	NA	NA	NA	NA	1	2	NA	NA
422	422	3 - Central	69.104620749782	22	6	G9	1	NA	5	11	NA	NA	2	1	1	1	1	1	1	1		1 - Buddhism		2	1 - Govt	1 - Family home/flat		2		4	1.01 to 2.00	1	NA	1	1	2	2	1	2	NA	NA	NA	NA	NA	NA	1	2	NA	NA
423	423	6 - Northeast	221.115716753022	34	5	G11	1	1	7	9	24	6	1	2	1	1	1	1	1	1		1 - Buddhism		3	1 - Govt	1 - Family home/flat		2		4	1.01 to 2.00	3	NA	1	1	1	2	2	NA	NA	NA	NA	NA	NA	NA	2	NA	NA	NA
424	424	3 - Central	69.104620749782	22	6	G7	1	1	3	13	14	3	2	1	1	1	1	1	1	1		1 - Buddhism		1	1 - Govt	1 - Family home/flat		2		3	1.01 to 2.00	2	NA	2	1	1	5	2	NA	NA	NA	NA	NA	NA	NA	1	2	NA	NA
425	425	3 - Central	199.647260273973	70	5	G9	1	1	4	12	NA	NA	2	1	1	1	1	1	1	1		1 - Buddhism		2	1 - Govt	1 - Family home/flat		2		2	1.01 to 2.00	1	NA	2	1	1	3	1	2	NA	NA	NA	NA	NA	NA	1	2	NA	NA
426	426	1 - Bangkok	315.478260869565	10	3	VC2	1	1	7	9	30	6	2	2	1	1	1	1	1	1		1 - Buddhism		4	2 - Private	3 - Outside dorm		2		2	1.01 to 2.00	3	NA	1	1	1	2	1	1	2	1	1	1	1	1	1	2	NA	NA
427	427	3 - Central	57.9917864476386	74	6	G7	1	NA	3	13	61	2	2	1	1	1	1	1	1	1		1 - Buddhism		1	1 - Govt	1 - Family home/flat		2		2	1.01 to 2.00	2	NA	1	1	1	2	1	1	2	1	1	1	1	1	1	2	NA	NA
428	428	3 - Central	129.006864988558	15	4	VC2	1	1	7	9	8	3	2	1	1	1	1	1	1	1		1 - Buddhism		4	1 - Govt	1 - Family home/flat		4		2	1.01 to 2.00	2	NA	1	1	2	2	2	NA	NA	NA	NA	NA	NA	NA	2	NA	NA	NA
429	429	3 - Central	69.104620749782	22	3	VC2	1	NA	7	9	13	3	2	1	1	1	1	1	1	1		1 - Buddhism		4	1 - Govt	1 - Family home/flat		2		1	1.01 to 2.00	1	NA	1	1	1	1	1	2	NA	NA	NA	NA	NA	NA	1	2	NA	NA
430	430	3 - Central	97.2731707317073	14	5	G9	1	1	4	12	7	3	2	1	1	1	1	1	1	1		1 - Buddhism		2	1 - Govt	1 - Family home/flat		2		2	1.01 to 2.00	2	NA	1	1	1	2	1	1	1	2	1	1	1	1	1	2	NA	NA
431	431	6 - Northeast	144.538636363636	44	3	VC2	1	1	7	9	NA	NA	2	NA	NA	NA	NA	NA	NA	NA		1 - Buddhism		4	1 - Govt	2 - School dorm		1		4	1.01 to 2.00	1	NA	1	1	1	1	2	NA	NA	NA	NA	NA	NA	NA	1	2	NA	NA
432	432	4 - South	244.96404494382	80	5	G11	1	1	7	9	65	4	1	2	1	1	1	1	1	1		1 - Buddhism		3	1 - Govt	1 - Family home/flat		2		2	1.01 to 2.00	3	NA	1	1	1	5	1	2	1	1	1	1	1	1	1	2	1	1
433	433	2 - BMA	115.018828451883	13	5	G7	1	NA	3	13	NA	NA	2	1	1	1	1	1	1	1		1 - Buddhism		1	1 - Govt	1 - Family home/flat		2		3	1.01 to 2.00	2	NA	1	1	1	6	1	1	2	2	1	1	1	1	1	2	NA	NA
434	434	6 - Northeast	146.885840707965	41	7	G9	1	1	5	11	31	6	1	2	1	1	1	1	1	1		1 - Buddhism		2	2 - Private	1 - Family home/flat		2		2	1.01 to 2.00	3	NA	1	1	1	1	1	2	NA	NA	NA	NA	NA	NA	1	2	NA	NA
435	435	1 - Bangkok	315.478260869565	10	4	VC2	1	NA	8	8	NA	NA	2	1	1	1	1	1	1	1		3 - Christian		4	2 - Private	1 - Family home/flat		2		3	1.01 to 2.00	2	NA	2	1	1	2	NA	NA	NA	NA	NA	NA	NA	NA	NA	NA	NA	NA
436	436	6 - Northeast	221.115716753022	34	6	G7	1	NA	3	13	NA	NA	1	2	1	1	1	1	1	1		1 - Buddhism		1	1 - Govt	1 - Family home/flat		2		3	1.01 to 2.00	2	NA	1	1	1	2	1	2	1	1	1	1	1	1	1	1	2	1
437	437	2 - BMA	143.325221238938	12	5	G7	1	1	2	14	NA	NA	2	1	1	1	1	1	1	1		1 - Buddhism		1	1 - Govt	1 - Family home/flat		2		3	1.01 to 2.00	2	NA	1	1	2	4	1	2	NA	NA	NA	NA	NA	NA	1	2	NA	NA
438	438	6 - Northeast	221.115716753022	34	4	VC2	1	1	10	6	NA	NA	2	NA	NA	NA	NA	NA	NA	NA		1 - Buddhism		4	1 - Govt	2 - School dorm		1		2	1.01 to 2.00	2	NA	NA	1	NA	2	1	2	NA	NA	NA	NA	NA	NA	1	NA	1	2
439	439	3 - Central	199.647260273973	70	7	G7	1	NA	2	14	NA	NA	2	1	1	1	1	1	1	1		1 - Buddhism		1	2 - Private	1 - Family home/flat		2		2	1.01 to 2.00	3	NA	2	1	1	1	1	2	NA	NA	NA	NA	NA	NA	1	2	NA	NA
440	440	2 - BMA	143.325221238938	12	5	G9	1	NA	5	11	5	2	2	1	1	1	1	1	1	1		1 - Buddhism		2	1 - Govt	1 - Family home/flat		2		3	1.01 to 2.00	2	NA	2	1	1	6	1	1	2	1	1	1	1	1	1	2	NA	NA
441	441	2 - BMA	143.325221238938	12	5	G9	1	NA	5	11	NA	NA	2	1	1	1	1	1	1	1		1 - Buddhism		2	1 - Govt	1 - Family home/flat		2		3	1.01 to 2.00	3	NA	1	1	1	6	1	2	NA	NA	NA	NA	NA	NA	1	2	NA	NA
442	442	6 - Northeast	221.115716753022	34	7	G9	1	1	5	11	NA	NA	NA	2	NA	NA	NA	NA	NA	NA		1 - Buddhism		2	2 - Private	1 - Family home/flat		2		3	1.01 to 2.00	1	NA	1	1	1	6	NA	NA	NA	NA	NA	NA	NA	NA	NA	NA	NA	NA
443	443	4 - South	152.14953271028	95	5	G9	1	1	5	11	78	4	2	1	1	1	1	1	1	1		1 - Buddhism		2	1 - Govt	1 - Family home/flat		2		2	1.01 to 2.00	2	NA	1	1	1	1	1	2	1	1	1	1	1	1	1	2	1	1
444	444	3 - Central	98.1375968992248	24	5	G9	1	NA	6	10	65	4	1	2	1	1	1	1	1	1		1 - Buddhism		2	1 - Govt	4 - Rented home		2		3	1.01 to 2.00	3	NA	1	1	1	3	1	2	NA	NA	NA	NA	NA	NA	1	2	NA	NA
445	445	3 - Central	98.1375968992248	24	6	G11	1	1	7	9	16	3	2	1	1	1	1	1	1	1		1 - Buddhism		3	1 - Govt	1 - Family home/flat		2		2	1.01 to 2.00	3	NA	1	1	1	6	1	2	NA	NA	NA	NA	NA	NA	1	2	NA	NA
446	446	6 - Northeast	221.115716753022	34	5	G9	1	1	5	11	25	6	1	2	1	1	1	1	1	1		1 - Buddhism		2	1 - Govt	1 - Family home/flat		2		3	1.01 to 2.00	2	NA	2	1	1	6	2	NA	NA	NA	NA	NA	NA	NA	2	NA	NA	NA
447	447	3 - Central	98.1375968992248	24	3	VC2	1	1	7	9	13	3	2	1	1	1	1	1	1	1		1 - Buddhism		4	1 - Govt	1 - Family home/flat		2		3	1.01 to 2.00	2	NA	1	1	1	6	1	1	2	2	2	1	1	1	1	2	NA	NA
448	448	6 - Northeast	147.520393120393	39	6	G7	1	1	3	13	29	6	1	2	1	1	1	1	1	1		1 - Buddhism		1	3 - Unknown	1 - Family home/flat		2		4	1.01 to 2.00	1	NA	2	1	2	3	1	NA	1	2	1	1	1	1	1	2	NA	NA
449	449	6 - Northeast	146.885840707965	41	7	G7	1	NA	3	13	NA	NA	1	2	1	1	1	1	1	1		1 - Buddhism		1	3 - Unknown	1 - Family home/flat		2		4	1.01 to 2.00	1	NA	1	1	1	3	1	2	NA	NA	NA	NA	NA	NA	1	2	NA	NA
450	450	3 - Central	69.104620749782	22	6	G9	1	1	4	12	14	3	2	1	1	1	1	1	1	1		1 - Buddhism		2	1 - Govt	1 - Family home/flat		2		2	1.01 to 2.00	1	NA	2	1	NA	6	1	2	NA	NA	NA	NA	NA	NA	1	2	NA	NA
451	451	3 - Central	101.707301451751	21	6	G9	1	NA	5	11	13	3	2	1	1	1	1	1	1	1		1 - Buddhism		2	1 - Govt	1 - Family home/flat		2		2	1.01 to 2.00	2	NA	2	1	1	2	1	2	NA	NA	NA	NA	NA	NA	1	2	NA	NA
452	452	3 - Central	62.3409715857012	77	6	G9	1	1	5	11	64	3	2	1	1	1	1	1	1	1		1 - Buddhism		2	1 - Govt	1 - Family home/flat		2		3	1.01 to 2.00	3	NA	1	1	1	4	1	2	NA	NA	NA	NA	NA	NA	1	2	NA	NA
453	453	3 - Central	98.1375968992248	24	3	VC2	1	1	6	10	16	3	2	1	1	1	1	1	1	1		1 - Buddhism		4	1 - Govt	1 - Family home/flat		2		2	1.01 to 2.00	3	NA	1	1	1	2	1	2	NA	NA	NA	NA	NA	NA	1	2	NA	NA
454	454	2 - BMA	143.325221238938	12	6	G11	1	NA	7	9	5	2	2	1	1	1	1	1	1	1		1 - Buddhism		3	1 - Govt	1 - Family home/flat		4	......	3	1.01 to 2.00	1	NA	1	1	1	6	1	2	NA	NA	NA	NA	NA	NA	1	2	NA	NA
455	455	3 - Central	98.1375968992248	24	7	G11	1	1	7	9	NA	NA	2	1	1	1	1	1	1	1		1 - Buddhism		3	2 - Private	1 - Family home/flat		2		NA	1.01 to 2.00	3	NA	2	1	1	2	1	2	NA	NA	NA	NA	NA	NA	1	2	NA	NA
456	456	2 - BMA	143.325221238938	12	5	G11	1	1	NA	15	3	1	2	2	1	1	1	1	1	2		1 - Buddhism		3	1 - Govt	1 - Family home/flat		2		3	1.01 to 2.00	3	NA	1	1	1	6	NA	NA	NA	NA	NA	NA	NA	NA	NA	NA	NA	NA
457	457	6 - Northeast	51.7945754716981	38	6	G9	1	1	NA	15	30	6	1	2	1	1	1	1	1	1		1 - Buddhism		2	1 - Govt	1 - Family home/flat		2		2	1.01 to 2.00	3	NA	2	1	1	2	1	2	1	1	1	1	1	1	1	2	1	1
458	458	6 - Northeast	174.507078507079	36	5	G7	1	1	2	14	26	6	1	2	1	1	1	1	1	1		1 - Buddhism		1	1 - Govt	1 - Family home/flat		2		2	1.01 to 2.00	1	NA	1	1	1	6	1	2	NA	NA	NA	NA	NA	NA	1	2	NA	NA
459	459	3 - Central	98.1375968992248	24	7	G7	1	1	3	13	12	3	2	1	1	1	1	1	1	1		1 - Buddhism		1	2 - Private	1 - Family home/flat		2		3	1.01 to 2.00	2	NA	1	1	1	2	2	NA	NA	NA	NA	NA	NA	NA	1	2	NA	NA
460	460	6 - Northeast	171.882303370787	46	6	G9	1	1	5	11	NA	NA	2	1	1	1	1	1	1	1		1 - Buddhism		2	1 - Govt	1 - Family home/flat		1		3	1.01 to 2.00	NA	NA	NA	NA	NA	3	1	NA	1	2	1	1	1	1	1	2	NA	NA
461	461	4 - South	38.8018686452322	83	6	G9	1	1	6	10	68	4	2	2	1	1	1	1	1	1		1 - Buddhism		2	1 - Govt	1 - Family home/flat		2		3	1.01 to 2.00	2	NA	2	1	2	5	1	1	1	2	1	1	1	1	1	2	1	1
462	462	2 - BMA	143.325221238938	12	4	VC2	1	1	7	9	5	2	2	1	1	1	1	1	1	1		1 - Buddhism		4	1 - Govt	1 - Family home/flat		2		5	1.01 to 2.00	2	NA	2	1	2	5	1	1	1	2	1	1	1	1	1	1	1	2
463	463	6 - Northeast	221.115716753022	34	4	VC2	1	1	9	7	NA	NA	2	2	NA	NA	NA	NA	NA	NA		1 - Buddhism		4	2 - Private	3 - Outside dorm		1		2	1.01 to 2.00	2	NA	2	1	1	1	1	2	NA	NA	NA	NA	NA	NA	1	2	NA	NA
464	464	4 - South	38.5483125288951	82	5	G7	1	1	2	14	67	4	1	2	1	1	1	1	1	1		1 - Buddhism		1	1 - Govt	1 - Family home/flat		2		3	1.01 to 2.00	3	NA	1	1	1	6	1	1	1	2	1	1	1	1	1	2	1	1
465	465	2 - BMA	143.325221238938	12	6	G7	1	1	3	13	5	2	2	1	1	1	1	1	1	1		1 - Buddhism		1	1 - Govt	1 - Family home/flat		2		4	1.01 to 2.00	2	NA	1	1	1	3	1	2	NA	NA	NA	NA	NA	NA	1	2	NA	NA
466	466	3 - Central	101.707301451751	21	7	G7	1	1	3	13	14	3	2	1	1	1	1	1	1	1		1 - Buddhism		1	2 - Private	1 - Family home/flat		2		3	1.01 to 2.00	2	NA	1	1	1	3	1	2	NA	NA	NA	NA	NA	NA	2	NA	NA	NA
467	467	3 - Central	98.1375968992248	24	7	G7	1	1	3	13	16	3	2	1	1	1	1	1	1	1		1 - Buddhism		1	2 - Private	1 - Family home/flat		2		1	1.01 to 2.00	1	NA	1	1	1	1	1	1	2	1	1	1	1	1	1	2	NA	NA
468	468	4 - South	63.7846347607053	81	6	G7	1	1	3	13	66	4	1	2	1	1	1	1	1	1		1 - Buddhism		1	1 - Govt	1 - Family home/flat		2		3	1.01 to 2.00	2	NA	2	1	1	6	2	NA	NA	NA	NA	NA	NA	NA	2	NA	NA	NA
469	469	2 - BMA	143.325221238938	12	5	G9	1	1	4	12	5	2	2	1	1	1	1	1	1	1		1 - Buddhism		2	1 - Govt	1 - Family home/flat		2		2	1.01 to 2.00	1	NA	1	1	2	2	1	2	NA	NA	NA	NA	NA	NA	1	2	NA	NA
470	470	3 - Central	69.104620749782	22	6	G9	1	NA	4	12	NA	NA	2	1	1	1	1	1	1	1		1 - Buddhism		2	1 - Govt	1 - Family home/flat		2		2	1.01 to 2.00	2	NA	2	1	1	3	1	2	NA	NA	NA	NA	NA	NA	1	2	NA	NA
471	471	3 - Central	69.104620749782	22	6	G7	1	1	4	12	NA	NA	2	1	1	1	1	1	1	1		3 - Christian		1	1 - Govt	1 - Family home/flat		4		4	1.01 to 2.00	2	NA	2	1	1	4	2	NA	NA	NA	NA	NA	NA	NA	1	1	2	1
472	472	6 - Northeast	144.538636363636	44	7	G9	1	1	4	12	34	6	2	2	1	1	1	1	1	1		1 - Buddhism		2	2 - Private	1 - Family home/flat		2		2	1.01 to 2.00	2	NA	1	1	1	2	2	NA	NA	NA	NA	NA	NA	NA	1	2	NA	NA
473	473	6 - Northeast	144.538636363636	44	7	G9	1	1	4	12	NA	NA	2	2	1	1	1	1	1	1		1 - Buddhism		2	2 - Private	1 - Family home/flat		2		3	1.01 to 2.00	1	NA	1	1	1	6	1	2	NA	NA	NA	NA	NA	NA	1	2	NA	NA
474	474	6 - Northeast	115.246346555324	45	5	G9	1	NA	4	12	NA	NA	2	1	1	1	1	1	1	1		1 - Buddhism		2	1 - Govt	1 - Family home/flat		2		3	1.01 to 2.00	2	NA	1	1	1	6	NA	NA	NA	NA	NA	NA	NA	NA	NA	NA	NA	NA
475	475	3 - Central	69.104620749782	22	5	G9	1	1	5	11	NA	NA	2	1	1	1	1	1	1	1		1 - Buddhism		2	1 - Govt	1 - Family home/flat		4		2	1.01 to 2.00	2	NA	2	1	NA	6	2	NA	NA	NA	NA	NA	NA	NA	1	2	NA	NA
476	476	3 - Central	69.104620749782	22	6	G9	1	NA	5	11	14	3	2	1	1	1	1	1	1	1		1 - Buddhism		2	1 - Govt	1 - Family home/flat		2		5	1.01 to 2.00	1	NA	2	1	1	6	NA	NA	NA	NA	NA	NA	NA	NA	NA	NA	NA	NA
477	477	3 - Central	69.104620749782	22	6	G9	1	1	5	11	14	3	2	1	1	1	1	1	1	1		1 - Buddhism		2	1 - Govt	1 - Family home/flat		2		3	1.01 to 2.00	2	NA	1	1	1	6	1	2	NA	NA	NA	NA	NA	NA	1	2	NA	NA
478	478	3 - Central	98.1375968992248	24	5	G9	1	1	5	11	NA	NA	2	1	1	1	1	1	1	1		1 - Buddhism		2	1 - Govt	1 - Family home/flat		2		1	1.01 to 2.00	1	NA	1	1	1	1	1	1	2	2	1	1	1	1	1	2	NA	NA
479	479	6 - Northeast	221.115716753022	34	6	G9	1	1	5	11	NA	NA	1	2	1	1	1	1	1	1		1 - Buddhism		2	1 - Govt	1 - Family home/flat		4		3	1.01 to 2.00	1	NA	2	1	2	4	1	2	NA	NA	NA	NA	NA	NA	1	2	NA	NA
480	480	6 - Northeast	147.520393120393	39	6	G9	1	NA	5	11	61	2	1	2	1	1	1	1	1	1		1 - Buddhism		2	1 - Govt	1 - Family home/flat		5		3	1.01 to 2.00	1	NA	1	1	1	6	1	1	1	2	1	2	1	1	1	2	NA	NA
481	481	6 - Northeast	147.520393120393	39	6	G9	1	NA	5	11	29	6	1	2	1	1	1	1	1	1		1 - Buddhism		2	1 - Govt	1 - Family home/flat		2		2	1.01 to 2.00	3	NA	2	1	1	6	1	2	NA	NA	NA	NA	NA	NA	1	2	NA	NA
482	482	6 - Northeast	171.882303370787	46	7	G9	1	NA	5	11	36	6	2	2	1	1	1	1	1	1		1 - Buddhism		2	2 - Private	1 - Family home/flat		2		3	1.01 to 2.00	3	NA	1	1	2	1	1	2	NA	NA	NA	NA	NA	NA	1	2	NA	NA
483	483	4 - South	63.7846347607053	81	5	G9	1	1	5	11	66	4	2	1	1	1	1	1	1	1		1 - Buddhism		2	1 - Govt	1 - Family home/flat		4		2	1.01 to 2.00	NA	NA	2	1	1	2	1	1	1	2	1	1	1	1	2	NA	NA	NA
484	484	1 - Bangkok	315.478260869565	10	1	G9	1	1	6	10	3	1	2	1	1	1	1	1	1	1		1 - Buddhism		2	1 - Govt	1 - Family home/flat		4		2	1.01 to 2.00	1	NA	1	1	1	4	1	1	1	2	1	1	1	1	1	2	NA	NA
485	485	3 - Central	206.992665036675	20	3	VC2	1	1	6	10	NA	NA	2	1	1	1	1	1	1	1		1 - Buddhism		4	1 - Govt	NA		NA		5	1.01 to 2.00	1	NA	1	1	1	3	2	NA	NA	NA	NA	NA	NA	NA	2	NA	NA	NA
486	486	3 - Central	98.1375968992248	24	4	VC2	1	1	6	10	NA	NA	2	1	1	1	1	1	1	1		1 - Buddhism		4	1 - Govt	1 - Family home/flat		2		4	1.01 to 2.00	1	NA	2	NA	2	4	1	1	1	2	1	1	1	1	1	2	NA	NA
487	487	3 - Central	98.1375968992248	24	7	G11	1	1	6	10	44	5	2	1	1	1	1	1	1	1		1 - Buddhism		3	2 - Private	1 - Family home/flat		2		2	1.01 to 2.00	1	NA	1	1	1	2	1	2	NA	NA	NA	NA	NA	NA	1	2	NA	NA
488	488	3 - Central	97.0056258790436	73	5	G11	1	1	6	10	NA	NA	2	1	1	1	1	1	1	1		1 - Buddhism		3	1 - Govt	1 - Family home/flat		2		3	1.01 to 2.00	3	NA	1	1	1	4	1	2	NA	NA	NA	NA	NA	NA	1	2	NA	NA
489	489	6 - Northeast	171.214485981308	43	4	VC2	1	1	6	10	NA	NA	2	1	1	1	1	1	1	1		1 - Buddhism		4	2 - Private	1 - Family home/flat		4		2	1.01 to 2.00	3	NA	1	1	1	3	1	1	1	2	1	1	1	1	1	1	1	2
490	490	1 - Bangkok	315.478260869565	10	2	G11	1	2	7	9	3	1	1	1	1	1	2	2	1	1		2 - Islam		3	2 - Private	4 - Rented home		3		5	1.01 to 2.00	3	NA	2	1	1	6	2	NA	NA	NA	NA	NA	NA	NA	2	NA	NA	NA
491	491	1 - Bangkok	315.478260869565	10	4	VC2	1	NA	7	9	3	1	2	1	1	1	1	1	1	1		1 - Buddhism		4	2 - Private	1 - Family home/flat		2		2	1.01 to 2.00	2	NA	1	1	2	2	1	1	2	1	1	1	1	2	1	2	NA	NA
492	492	2 - BMA	115.018828451883	13	7	G11	1	1	7	9	NA	NA	2	1	1	1	1	1	1	1		2 - Islam		3	2 - Private	1 - Family home/flat		2		3	1.01 to 2.00	2	NA	1	1	2	2	1	2	NA	NA	NA	NA	NA	NA	1	2	NA	NA
493	493	2 - BMA	115.018828451883	13	7	G11	1	NA	7	9	NA	NA	NA	NA	NA	NA	NA	NA	NA	NA		2 - Islam		3	2 - Private	1 - Family home/flat		2		3	1.01 to 2.00	1	NA	1	1	1	2	2	NA	NA	NA	NA	NA	NA	NA	NA	NA	NA	NA
494	494	3 - Central	97.2731707317073	14	3	VC2	1	1	7	9	NA	NA	2	1	1	1	1	1	1	1		1 - Buddhism		4	1 - Govt	1 - Family home/flat		2		3	1.01 to 2.00	1	NA	2	1	1	2	1	2	NA	NA	NA	NA	NA	NA	1	2	NA	NA
495	495	3 - Central	69.104620749782	22	3	VC2	1	NA	7	9	14	3	2	1	1	1	1	1	1	1		1 - Buddhism		4	1 - Govt	1 - Family home/flat		2		3	1.01 to 2.00	2	NA	1	1	1	2	1	1	2	1	1	1	1	1	1	2	NA	NA
496	496	3 - Central	69.104620749782	22	6	G11	1	1	7	9	14	3	1	2	1	1	1	1	1	1		1 - Buddhism		3	1 - Govt	1 - Family home/flat		2		2	1.01 to 2.00	1	NA	2	1	1	1	1	2	NA	NA	NA	NA	NA	NA	1	2	NA	NA
497	497	3 - Central	69.104620749782	22	4	VC2	1	NA	7	9	14	3	2	1	1	1	1	1	1	1		1 - Buddhism		4	1 - Govt	4 - Rented home		2		2	1.01 to 2.00	1	NA	1	1	1	2	1	2	NA	NA	NA	NA	NA	NA	1	2	NA	NA
498	498	3 - Central	57.9917864476386	74	4	VC2	1	1	7	9	61	2	2	1	1	1	1	1	1	1		1 - Buddhism		4	1 - Govt	1 - Family home/flat		2		3	1.01 to 2.00	3	NA	2	1	2	2	1	2	NA	NA	NA	NA	NA	NA	1	2	NA	NA
499	499	6 - Northeast	51.7945754716981	38	6	G11	1	NA	7	9	28	6	2	1	1	1	1	1	1	1		1 - Buddhism		3	1 - Govt	1 - Family home/flat		2		2	1.01 to 2.00	1	NA	1	1	1	2	2	NA	NA	NA	NA	NA	NA	NA	2	NA	NA	NA
500	500	6 - Northeast	144.538636363636	44	3	VC2	1	1	7	9	34	6	2	2	NA	NA	NA	NA	NA	NA		1 - Buddhism		4	3 - Unknown	1 - Family home/flat		2		2	1.01 to 2.00	1	NA	1	1	1	1	2	NA	NA	NA	NA	NA	NA	NA	2	NA	NA	NA
501	501	6 - Northeast	115.246346555324	45	5	G11	1	NA	7	9	35	6	1	2	1	1	1	1	1	1		1 - Buddhism		3	1 - Govt	1 - Family home/flat		4		5	1.01 to 2.00	3	NA	2	1	2	2	1	1	2	1	1	1	1	1	1	1	1	2
502	502	4 - South	244.96404494382	80	5	G11	1	NA	7	9	NA	NA	2	1	1	1	1	1	1	1		1 - Buddhism		3	1 - Govt	1 - Family home/flat		2		NA	1.01 to 2.00	3	NA	1	1	1	1	NA	NA	NA	NA	NA	NA	NA	NA	NA	NA	NA	NA
503	503	4 - South	166.712560386473	84	4	VC2	1	1	7	9	NA	NA	2	1	1	1	1	1	1	1		1 - Buddhism		4	1 - Govt	1 - Family home/flat		2		3	1.01 to 2.00	1	NA	1	1	1	3	1	2	1	1	1	1	1	1	1	2	1	1
504	504	3 - Central	101.707301451751	21	4	VC2	1	1	8	8	13	3	2	1	1	1	1	1	1	1		1 - Buddhism		4	1 - Govt	1 - Family home/flat		2		2	1.01 to 2.00	2	NA	1	1	1	6	1	1	2	2	1	1	1	1	1	2	NA	NA
505	505	4 - South	166.712560386473	84	6	G11	1	1	8	8	NA	NA	1	2	1	1	1	1	1	1		1 - Buddhism		3	1 - Govt	1 - Family home/flat		2		2	1.01 to 2.00	2	NA	1	1	1	1	1	1	1	1	1	2	1	1	1	1	1	1
506	506	3 - Central	97.0056258790436	73	5	G11	1	1	9	7	60	2	2	1	1	1	1	1	1	1		1 - Buddhism		3	1 - Govt	1 - Family home/flat		4		3	1.01 to 2.00	3	NA	1	1	2	6	2	NA	NA	NA	NA	NA	NA	NA	2	NA	NA	NA
507	507	6 - Northeast	221.115716753022	34	4	VC2	1	1	9	7	24	6	2	NA	NA	NA	NA	NA	NA	NA		1 - Buddhism		4	2 - Private	1 - Family home/flat		1		4	1.01 to 2.00	1	NA	1	1	2	2	1	2	NA	NA	NA	NA	NA	NA	1	2	NA	NA
508	508	6 - Northeast	144.538636363636	44	4	VC2	1	1	10	6	NA	NA	2	1	1	1	1	1	1	2		1 - Buddhism		4	1 - Govt	4 - Rented home		2		5	1.01 to 2.00	1	NA	2	1	2	3	1	2	NA	NA	NA	NA	NA	NA	1	1	1	1
509	509	1 - Bangkok	315.478260869565	10	4	VC2	1	NA	NA	15	NA	NA	2	1	1	1	1	1	1	1		1 - Buddhism		4	2 - Private	1 - Family home/flat		2		1	1.01 to 2.00	2	NA	2	1	2	4	1	2	NA	NA	NA	NA	NA	NA	1	2	NA	NA
510	510	3 - Central	98.1375968992248	24	6	G11	1	1	NA	15	16	3	2	1	1	1	1	1	1	1		2 - Islam		3	1 - Govt	1 - Family home/flat		4		4	1.01 to 2.00	1	NA	NA	1	1	4	1	2	NA	NA	NA	NA	NA	NA	1	2	NA	NA
511	511	3 - Central	62.3409715857012	77	6	G7	1	NA	3	13	64	3	2	1	1	1	1	1	1	1		1 - Buddhism		1	1 - Govt	1 - Family home/flat		2		2	2.01 to 3.00	3	NA	2	1	1	4	1	1	2	2	1	1	1	1	1	2	NA	NA
512	512	6 - Northeast	174.507078507079	36	5	G9	1	1	5	11	26	6	1	2	1	1	1	1	1	1		1 - Buddhism		2	1 - Govt	1 - Family home/flat		2		5	2.01 to 3.00	2	NA	2	NA	1	6	1	2	NA	NA	NA	NA	NA	NA	1	2	NA	NA
513	513	6 - Northeast	115.246346555324	45	7	G11	1	NA	8	8	NA	NA	1	2	1	1	1	1	1	1		1 - Buddhism		3	2 - Private	1 - Family home/flat		2		2	2.01 to 3.00	3	NA	1	1	1	2	1	2	1	1	1	1	1	1	1	2	1	1
514	514	6 - Northeast	144.538636363636	44	4	VC2	1	1	10	6	34	6	1	2	1	1	1	1	1	1		1 - Buddhism		4	3 - Unknown	3 - Outside dorm		3		2	2.01 to 3.00	1	NA	1	1	1	3	2	NA	NA	NA	NA	NA	NA	NA	1	2	1	1
515	515	2 - BMA	115.018828451883	13	5	G9	1	NA	NA	15	NA	NA	2	1	1	1	1	1	1	1		1 - Buddhism		2	1 - Govt	1 - Family home/flat		2		NA	2.01 to 3.00	1	NA	1	1	2	6	1	1	1	2	1	1	1	1	1	2	NA	NA
516	516	3 - Central	199.647260273973	70	5	G9	1	NA	NA	15	57	3	2	1	1	1	1	1	1	1		1 - Buddhism		2	1 - Govt	1 - Family home/flat		2		3	2.01 to 3.00	2	NA	1	1	1	6	1	2	NA	NA	NA	NA	NA	NA	1	2	NA	NA
517	517	6 - Northeast	221.115716753022	34	4	VC2	1	NA	NA	15	NA	NA	2	NA	NA	NA	NA	NA	NA	NA		1 - Buddhism		4	1 - Govt	1 - Family home/flat		1		NA	2.01 to 3.00	1	NA	1	1	1	2	1	2	NA	NA	NA	NA	NA	NA	1	2	NA	NA
518	518	4 - South	244.96404494382	80	7	G9	1	NA	NA	15	NA	NA	1	2	1	1	1	1	1	1		2 - Islam		2	2 - Private	2 - School dorm		3		2	2.01 to 3.00	1	NA	1	1	1	1	1	2	1	1	1	1	1	1	1	2	1	1
519	519	1 - Bangkok	315.478260869565	10	1	G7	1	NA	3	13	NA	NA	2	1	1	1	1	1	1	1		1 - Buddhism		1	1 - Govt	4 - Rented home		2		2	2.01 to 3.00	2	NA	1	1	1	6	NA	NA	NA	NA	NA	NA	NA	NA	NA	NA	NA	NA
520	520	6 - Northeast	115.246346555324	45	5	G9	1	1	5	11	35	6	1	2	1	1	1	1	1	1		1 - Buddhism		2	1 - Govt	1 - Family home/flat		2		2	2.01 to 3.00	2	NA	1	1	1	4	1	2	1	1	1	1	1	1	1	2	1	1
521	521	3 - Central	206.992665036675	20	5	G11	1	1	6	10	12	3	2	1	1	1	1	1	1	1		1 - Buddhism		3	1 - Govt	3 - Outside dorm		2		3	2.01 to 3.00	3	NA	2	1	1	2	1	2	NA	NA	NA	NA	NA	NA	1	2	NA	NA
522	522	1 - Bangkok	315.478260869565	10	1	G7	1	1	3	13	3	1	2	1	1	1	1	1	1	1		1 - Buddhism		1	1 - Govt	4 - Rented home		2		2	2.01 to 3.00	1	NA	1	1	1	6	1	1	2	1	1	1	1	1	1	2	NA	NA
523	523	1 - Bangkok	315.478260869565	10	1	G7	1	NA	2	14	3	1	2	1	1	1	1	1	1	1		1 - Buddhism		1	1 - Govt	4 - Rented home		2		2	2.01 to 3.00	NA	NA	1	1	1	6	1	2	NA	NA	NA	NA	NA	NA	1	2	NA	NA
524	524	3 - Central	69.104620749782	22	5	G7	1	1	2	14	NA	NA	2	1	1	1	1	1	1	1		1 - Buddhism		1	1 - Govt	1 - Family home/flat		5	.........	2	2.01 to 3.00	2	NA	NA	1	1	2	1	1	2	1	1	1	1	1	2	NA	NA	NA
525	525	3 - Central	69.104620749782	22	6	G7	1	1	3	13	14	3	2	1	1	1	1	1	1	1		1 - Buddhism		1	1 - Govt	1 - Family home/flat		2		3	2.01 to 3.00	2	NA	2	1	1	5	1	2	NA	NA	NA	NA	NA	NA	1	1	1	1
526	526	3 - Central	199.647260273973	70	6	G7	1	NA	3	13	NA	NA	2	1	1	1	1	1	1	1		1 - Buddhism		1	1 - Govt	1 - Family home/flat		5	.........	2	2.01 to 3.00	2	NA	1	1	1	6	1	1	1	2	1	1	1	1	1	1	2	1
527	527	6 - Northeast	144.538636363636	44	6	G7	1	1	3	13	NA	NA	1	2	1	1	1	1	1	1		1 - Buddhism		1	1 - Govt	1 - Family home/flat		2		2	2.01 to 3.00	2	NA	1	1	2	4	1	2	NA	NA	NA	NA	NA	NA	1	2	NA	NA
528	528	3 - Central	199.647260273973	70	7	G9	1	1	4	12	57	3	2	1	1	1	1	1	1	1		1 - Buddhism		2	2 - Private	1 - Family home/flat		2		3	2.01 to 3.00	1	NA	2	1	1	2	1	2	NA	NA	NA	NA	NA	NA	1	2	NA	NA
529	529	3 - Central	199.647260273973	70	7	G9	1	1	4	12	60	2	2	1	1	1	1	1	1	1		1 - Buddhism		2	2 - Private	1 - Family home/flat		2		3	2.01 to 3.00	1	NA	2	1	1	6	1	2	NA	NA	NA	NA	NA	NA	1	2	NA	NA
530	530	3 - Central	69.104620749782	22	5	G9	1	1	5	11	NA	NA	2	1	1	1	1	1	1	1		1 - Buddhism		2	1 - Govt	1 - Family home/flat		2		2	2.01 to 3.00	3	NA	1	1	1	2	1	2	NA	NA	NA	NA	NA	NA	1	2	NA	NA
531	531	3 - Central	199.647260273973	70	7	G9	1	1	5	11	57	3	2	1	1	1	1	1	1	1		1 - Buddhism		2	2 - Private	1 - Family home/flat		2		NA	2.01 to 3.00	1	NA	2	1	1	6	1	2	NA	NA	NA	NA	NA	NA	1	2	NA	NA
532	532	1 - Bangkok	315.478260869565	10	3	VC2	1	1	6	10	NA	NA	2	2	1	1	1	1	1	1		1 - Buddhism		4	2 - Private	1 - Family home/flat		4		2	2.01 to 3.00	3	NA	1	1	1	2	1	2	NA	NA	NA	NA	NA	NA	1	2	NA	NA
533	533	3 - Central	62.3409715857012	77	6	G11	1	NA	6	10	64	3	1	2	1	1	1	1	1	1		1 - Buddhism		3	1 - Govt	1 - Family home/flat		2		5	2.01 to 3.00	2	NA	2	1	1	2	NA	NA	NA	NA	NA	NA	NA	NA	NA	NA	NA	NA
534	534	6 - Northeast	144.538636363636	44	5	G11	1	1	7	9	34	6	2	2	1	1	1	1	1	1		1 - Buddhism		3	1 - Govt	4 - Rented home		2		3	2.01 to 3.00	2	NA	2	1	1	6	1	2	1	1	1	1	1	1	1	2	1	1
535	535	6 - Northeast	210.425760286225	48	3	VC2	1	1	7	9	38	6	1	2	1	1	1	1	1	1		1 - Buddhism		4	2 - Private	1 - Family home/flat		2		2	2.01 to 3.00	1	NA	2	1	1	2	1	1	1	2	1	1	1	1	1	2	NA	NA
536	536	6 - Northeast	210.425760286225	48	3	VC2	1	1	7	9	38	6	1	2	1	1	1	1	1	1		1 - Buddhism		4	2 - Private	1 - Family home/flat		2		2	2.01 to 3.00	1	NA	2	1	1	2	1	1	1	2	1	1	1	1	1	2	NA	NA
537	537	3 - Central	97.0056258790436	73	3	VC2	1	1	8	8	NA	NA	2	1	1	1	1	1	1	1		1 - Buddhism		4	1 - Govt	4 - Rented home		2		3	2.01 to 3.00	1	NA	2	1	1	2	1	2	NA	NA	NA	NA	NA	NA	1	2	NA	NA
538	538	6 - Northeast	210.425760286225	48	3	VC2	1	1	8	8	38	6	NA	2	NA	NA	NA	NA	NA	NA		1 - Buddhism		4	2 - Private	1 - Family home/flat		2		2	2.01 to 3.00	1	NA	2	1	1	2	1	NA	1	2	1	1	1	1	1	2	NA	NA
539	539	6 - Northeast	210.425760286225	48	3	VC2	1	1	8	8	38	6	NA	2	NA	NA	NA	NA	NA	NA		1 - Buddhism		4	2 - Private	1 - Family home/flat		2		2	2.01 to 3.00	1	NA	2	1	1	2	1	NA	1	2	1	1	1	1	1	2	NA	NA
540	540	6 - Northeast	171.882303370787	46	5	G7	1	NA	3	13	36	6	1	2	1	1	1	1	1	1		1 - Buddhism		1	2 - Private	1 - Family home/flat		2	...............	2	2.01 to 3.00	2	NA	1	1	1	2	1	NA	2	1	1	1	1	1	1	2	NA	NA
541	541	1 - Bangkok	315.478260869565	10	3	VC2	1	1	6	10	NA	NA	2	1	1	1	1	1	1	1		1 - Buddhism		4	2 - Private	1 - Family home/flat		2		3	2.01 to 3.00	1	NA	1	2	2	6	1	1	1	2	1	1	1	1	1	1	1	2
542	542	2 - BMA	143.325221238938	12	3	VC2	1	1	7	9	5	2	2	2	1	1	1	1	1	1		1 - Buddhism		4	1 - Govt	1 - Family home/flat		2		3	2.01 to 3.00	2	NA	1	1	1	6	1	1	2	1	1	1	1	1	1	2	NA	NA
543	543	6 - Northeast	171.214485981308	43	5	G11	1	1	7	9	33	6	1	2	1	1	1	1	1	1		1 - Buddhism		3	1 - Govt	1 - Family home/flat		2		3	2.01 to 3.00	3	NA	2	1	1	6	1	1	2	1	1	1	1	1	1	2	1	1
544	544	6 - Northeast	171.882303370787	46	5	G7	1	1	NA	15	36	6	1	2	1	1	1	1	1	1		1 - Buddhism		1	3 - Unknown	1 - Family home/flat		2		3	2.01 to 3.00	2	NA	2	1	2	3	1	2	NA	NA	NA	NA	NA	NA	1	2	NA	NA
545	545	3 - Central	97.0056258790436	73	6	G7	1	NA	3	13	60	2	2	1	1	1	1	1	1	1		1 - Buddhism		1	1 - Govt	4 - Rented home		2		4	2.01 to 3.00	3	NA	1	1	1	3	1	1	2	1	1	1	1	1	1	1	2	1
546	546	2 - BMA	143.325221238938	12	7	G11	1	1	7	9	5	2	2	1	1	1	1	1	1	1		1 - Buddhism		3	2 - Private	1 - Family home/flat		2		3	2.01 to 3.00	3	NA	1	1	1	6	1	1	1	1	1	1	1	2	1	2	NA	NA
547	547	3 - Central	69.104620749782	22	3	VC2	1	1	7	9	14	3	2	1	1	1	1	1	1	1		1 - Buddhism		4	1 - Govt	1 - Family home/flat		4		2	2.01 to 3.00	2	NA	2	1	1	2	1	2	NA	NA	NA	NA	NA	NA	1	2	NA	NA
548	548	6 - Northeast	221.115716753022	34	5	G11	1	2	7	9	NA	NA	1	2	1	1	1	1	1	1		1 - Buddhism		3	1 - Govt	1 - Family home/flat		2		2	2.01 to 3.00	2	NA	1	1	1	2	2	NA	NA	NA	NA	NA	NA	NA	2	NA	NA	NA
549	549	6 - Northeast	147.520393120393	39	6	G7	1	1	3	13	29	6	1	2	1	1	1	1	1	1		1 - Buddhism		1	1 - Govt	1 - Family home/flat		2	.................................	2	2.01 to 3.00	2	NA	2	1	1	2	1	NA	1	2	1	1	1	1	1	2	NA	NA
550	550	6 - Northeast	174.507078507079	36	5	G7	1	1	NA	15	3	1	1	2	1	1	1	1	1	1		1 - Buddhism		1	1 - Govt	1 - Family home/flat		2		2	2.01 to 3.00	NA	NA	1	1	1	4	NA	NA	NA	NA	NA	NA	NA	NA	NA	NA	NA	NA
551	551	6 - Northeast	171.882303370787	46	5	G7	1	1	3	13	36	6	1	2	1	1	1	1	1	1		1 - Buddhism		1	1 - Govt	1 - Family home/flat		2		2	2.01 to 3.00	2	NA	2	1	2	2	1	2	NA	NA	NA	NA	NA	NA	1	2	NA	NA
552	552	6 - Northeast	174.507078507079	36	5	G9	1	1	4	12	26	6	1	2	1	1	1	1	1	1		1 - Buddhism		2	1 - Govt	1 - Family home/flat		2		5	2.01 to 3.00	2	NA	2	1	1	3	1	2	NA	NA	NA	NA	NA	NA	1	2	NA	NA
553	553	3 - Central	98.1375968992248	24	5	G9	1	1	5	11	16	3	2	1	1	1	1	1	1	1		1 - Buddhism		2	1 - Govt	1 - Family home/flat		2		1	2.01 to 3.00	2	NA	1	1	1	1	1	2	NA	NA	NA	NA	NA	NA	1	2	NA	NA
554	554	4 - South	63.7846347607053	81	5	G9	1	1	5	11	66	4	2	1	1	1	1	1	1	1		1 - Buddhism		2	1 - Govt	4 - Rented home		2		3	2.01 to 3.00	2	NA	1	1	1	4	1	2	1	1	1	1	1	1	1	2	1	1
555	555	3 - Central	97.0056258790436	73	3	VC2	1	NA	6	10	23	6	2	1	1	1	1	1	1	1		1 - Buddhism		4	1 - Govt	1 - Family home/flat		2		2	2.01 to 3.00	3	NA	2	1	1	1	1	2	NA	NA	NA	NA	NA	NA	1	2	NA	NA
556	556	3 - Central	97.0056258790436	73	7	VC2	1	NA	7	9	60	2	2	1	1	1	1	1	1	1		1 - Buddhism		4	2 - Private	4 - Rented home		2		2	2.01 to 3.00	2	NA	2	1	1	6	1	2	NA	NA	NA	NA	NA	NA	1	2	NA	NA
557	557	3 - Central	57.9917864476386	74	3	VC2	1	1	7	9	NA	NA	2	1	1	1	1	1	1	1		1 - Buddhism		4	1 - Govt	1 - Family home/flat		2		3	2.01 to 3.00	2	NA	1	1	1	1	1	2	NA	NA	NA	NA	NA	NA	1	2	NA	NA
558	558	4 - South	244.96404494382	80	4	VC2	1	NA	7	9	NA	NA	1	2	1	1	1	1	1	1		1 - Buddhism		4	1 - Govt	1 - Family home/flat		2		3	2.01 to 3.00	2	NA	2	1	1	2	1	1	2	2	1	1	1	1	1	2	1	1
559	559	3 - Central	97.0056258790436	73	5	G7	1	1	NA	15	NA	NA	2	1	1	1	1	1	1	1		1 - Buddhism		1	1 - Govt	1 - Family home/flat		2		4	2.01 to 3.00	2	NA	1	1	1	2	NA	NA	NA	NA	NA	NA	NA	NA	NA	NA	NA	NA
560	560	6 - Northeast	171.882303370787	46	6	G7	1	1	3	13	36	6	1	2	1	1	1	1	1	1		1 - Buddhism		1	1 - Govt	1 - Family home/flat		2		3	2.01 to 3.00	1	NA	2	1	2	1	NA	NA	NA	NA	NA	NA	NA	NA	NA	NA	NA	NA
561	561	6 - Northeast	370.088586030664	31	5	G9	1	1	5	11	21	6	2	2	1	1	1	1	1	1		1 - Buddhism		2	1 - Govt	1 - Family home/flat		2		2	2.01 to 3.00	2	NA	1	1	1	6	1	2	NA	NA	NA	NA	NA	NA	1	2	NA	NA
562	562	3 - Central	98.1375968992248	24	3	VC2	1	1	9	7	NA	NA	2	1	1	1	1	1	1	2		1 - Buddhism		4	1 - Govt	4 - Rented home		2		3	2.01 to 3.00	2	NA	1	1	1	3	1	2	NA	NA	NA	NA	NA	NA	1	1	1	1
563	563	6 - Northeast	147.520393120393	39	6	G9	1	NA	5	11	29	6	1	2	1	1	1	1	1	1		1 - Buddhism		2	1 - Govt	1 - Family home/flat		2		3	2.01 to 3.00	1	NA	1	1	1	1	1	1	1	2	1	1	1	1	1	2	NA	NA
564	564	3 - Central	62.3409715857012	77	5	G11	1	1	7	9	NA	NA	2	1	1	1	1	1	1	1		1 - Buddhism		3	1 - Govt	1 - Family home/flat		2		2	2.01 to 3.00	2	NA	2	1	1	3	1	2	NA	NA	NA	NA	NA	NA	1	2	NA	NA
565	565	3 - Central	97.0056258790436	73	5	G11	1	1	8	8	60	2	2	1	1	1	1	1	1	1		1 - Buddhism		3	1 - Govt	1 - Family home/flat		2		2	2.01 to 3.00	NA	NA	1	1	1	1	1	2	NA	NA	NA	NA	NA	NA	1	2	NA	NA
566	566	6 - Northeast	144.538636363636	44	4	VC2	1	1	8	8	34	6	1	2	1	1	1	1	1	1		1 - Buddhism		4	1 - Govt	1 - Family home/flat		2		2	2.01 to 3.00	2	NA	1	1	1	1	1	2	NA	NA	NA	NA	NA	NA	1	2	NA	NA
567	567	6 - Northeast	144.538636363636	44	4	VC2	1	1	8	8	34	6	1	2	1	1	1	1	1	1		1 - Buddhism		4	1 - Govt	1 - Family home/flat		2		2	2.01 to 3.00	2	NA	1	1	1	1	1	2	NA	NA	NA	NA	NA	NA	1	2	NA	NA
568	568	6 - Northeast	221.115716753022	34	6	G9	1	1	NA	15	24	6	1	2	1	1	1	1	1	1		1 - Buddhism		2	1 - Govt	1 - Family home/flat		4		2	2.01 to 3.00	2	NA	1	NA	NA	3	1	2	NA	NA	NA	NA	NA	NA	1	2	NA	NA
569	569	6 - Northeast	221.115716753022	34	6	G9	1	1	5	11	24	6	1	2	1	1	1	1	1	1		1 - Buddhism		2	1 - Govt	1 - Family home/flat		2		3	2.01 to 3.00	2	NA	1	1	1	5	1	2	NA	NA	NA	NA	NA	NA	1	2	NA	NA
570	570	3 - Central	97.0056258790436	73	7	VC2	1	NA	6	10	60	2	2	1	1	1	1	1	1	1		1 - Buddhism		4	2 - Private	1 - Family home/flat		2		2	2.01 to 3.00	2	NA	1	1	1	3	1	2	NA	NA	NA	NA	NA	NA	1	2	NA	NA
571	571	6 - Northeast	221.115716753022	34	4	VC2	1	1	7	9	NA	NA	NA	2	NA	NA	NA	NA	NA	NA		1 - Buddhism		4	1 - Govt	1 - Family home/flat		2		2	2.01 to 3.00	1	NA	NA	1	1	1	1	2	NA	NA	NA	NA	NA	NA	2	NA	NA	NA
572	572	3 - Central	206.992665036675	20	5	G7	1	1	2	14	12	3	2	1	1	1	1	1	1	1		1 - Buddhism		1	1 - Govt	1 - Family home/flat		2		2	2.01 to 3.00	3	NA	1	1	1	6	1	2	NA	NA	NA	NA	NA	NA	1	2	NA	NA
573	573	6 - Northeast	51.7945754716981	38	6	G7	1	1	3	13	28	6	1	2	1	1	1	1	1	1		1 - Buddhism		1	1 - Govt	1 - Family home/flat		2		3	2.01 to 3.00	2	NA	1	1	1	6	1	NA	2	1	1	1	1	1	1	2	NA	NA
574	574	6 - Northeast	115.246346555324	45	5	G7	1	NA	3	13	NA	NA	2	2	1	1	1	1	1	1		1 - Buddhism		1	1 - Govt	2 - School dorm		1		3	2.01 to 3.00	3	NA	1	1	2	6	NA	NA	NA	NA	NA	NA	NA	NA	NA	NA	NA	NA
575	575	1 - Bangkok	315.478260869565	10	4	VC2	1	1	5	11	NA	NA	2	1	1	1	1	1	1	1		1 - Buddhism		4	2 - Private	1 - Family home/flat		2		3	2.01 to 3.00	1	NA	1	1	1	5	1	2	NA	NA	NA	NA	NA	NA	1	2	NA	NA
576	576	6 - Northeast	51.7945754716981	38	6	G9	1	NA	5	11	NA	NA	1	2	1	1	1	1	1	1		1 - Buddhism		2	1 - Govt	1 - Family home/flat		5	...............	3	2.01 to 3.00	2	NA	1	1	1	6	1	2	1	1	1	1	1	1	1	2	1	1
577	577	6 - Northeast	144.538636363636	44	5	G9	1	1	5	11	34	6	1	2	1	1	1	1	1	1		1 - Buddhism		2	1 - Govt	1 - Family home/flat		2		3	2.01 to 3.00	2	NA	1	1	1	6	1	2	NA	NA	NA	NA	NA	NA	1	1	1	2
578	578	2 - BMA	143.325221238938	12	4	VC2	1	1	6	10	72	2	2	1	1	1	1	1	1	1		1 - Buddhism		4	1 - Govt	1 - Family home/flat		2		2	2.01 to 3.00	1	NA	1	1	1	3	2	NA	NA	NA	NA	NA	NA	NA	2	NA	NA	NA
579	579	1 - Bangkok	315.478260869565	10	4	VC2	1	1	8	8	3	1	2	1	1	1	1	1	1	1		1 - Buddhism		4	2 - Private	1 - Family home/flat		2		3	2.01 to 3.00	1	NA	1	1	2	2	2	NA	NA	NA	NA	NA	NA	NA	1	2	NA	NA
580	580	3 - Central	97.0056258790436	73	3	VC2	1	1	8	8	NA	NA	2	1	1	1	1	1	1	1		1 - Buddhism		4	1 - Govt	1 - Family home/flat		2		2	2.01 to 3.00	1	NA	1	1	1	3	1	1	2	2	1	1	1	1	1	1	2	1
581	581	3 - Central	57.9917864476386	74	6	G7	1	1	2	14	61	2	2	1	1	1	1	1	1	1		1 - Buddhism		1	1 - Govt	4 - Rented home		2		2	2.01 to 3.00	1	NA	1	1	2	4	1	1	2	1	1	1	1	1	1	2	NA	NA
582	582	3 - Central	101.707301451751	21	6	G7	1	1	3	13	13	3	2	2	1	1	1	1	1	2		1 - Buddhism		1	1 - Govt	1 - Family home/flat		2		3	2.01 to 3.00	2	NA	2	1	1	6	1	1	1	2	1	1	1	1	1	1	2	1
583	583	3 - Central	98.1375968992248	24	7	G9	1	1	4	12	3	1	2	2	1	1	1	1	1	1		1 - Buddhism		2	2 - Private	1 - Family home/flat		2		2	2.01 to 3.00	1	NA	1	1	1	1	1	2	NA	NA	NA	NA	NA	NA	1	2	NA	NA
584	584	3 - Central	98.1375968992248	24	3	VC2	1	1	6	10	16	3	2	1	1	1	1	1	1	1		1 - Buddhism		4	1 - Govt	1 - Family home/flat		2		3	2.01 to 3.00	1	NA	2	1	1	3	1	2	NA	NA	NA	NA	NA	NA	1	2	NA	NA
585	585	3 - Central	62.3409715857012	77	4	VC2	1	1	7	9	NA	NA	2	1	1	1	1	1	1	1		1 - Buddhism		4	1 - Govt	1 - Family home/flat		2		3	2.01 to 3.00	2	NA	1	1	1	3	1	2	NA	NA	NA	NA	NA	NA	1	2	NA	NA
586	586	6 - Northeast	51.7945754716981	38	6	G11	1	NA	NA	15	NA	NA	1	2	1	1	1	1	1	1		1 - Buddhism		3	1 - Govt	1 - Family home/flat		2		3	2.01 to 3.00	2	NA	2	1	1	2	1	2	NA	NA	NA	NA	NA	NA	1	2	NA	NA
587	587	6 - Northeast	221.115716753022	34	6	G7	1	1	3	13	37	6	2	2	1	1	1	1	1	1		1 - Buddhism		1	1 - Govt	4 - Rented home		2		2	2.01 to 3.00	NA	NA	NA	1	1	6	1	1	2	1	1	1	1	1	1	2	1	1
588	588	3 - Central	62.3409715857012	77	5	G9	1	1	5	11	64	3	2	1	1	1	1	1	1	1		1 - Buddhism		2	1 - Govt	1 - Family home/flat		2		4	2.01 to 3.00	3	NA	2	1	2	6	1	2	NA	NA	NA	NA	NA	NA	1	2	NA	NA
589	589	6 - Northeast	370.088586030664	31	5	G9	1	NA	5	11	21	6	1	2	1	1	1	1	1	1		1 - Buddhism		2	1 - Govt	1 - Family home/flat		2		2	2.01 to 3.00	3	NA	1	1	1	6	1	2	NA	NA	NA	NA	NA	NA	1	2	NA	NA
590	590	6 - Northeast	370.088586030664	31	5	G9	1	1	5	11	21	6	1	2	1	1	1	1	1	1		1 - Buddhism		2	1 - Govt	1 - Family home/flat		2		3	2.01 to 3.00	3	NA	1	1	1	3	1	NA	2	1	1	1	1	1	1	2	NA	NA
591	591	3 - Central	57.9917864476386	74	3	VC2	1	1	8	8	61	2	2	1	1	1	1	1	1	1		1 - Buddhism		4	1 - Govt	1 - Family home/flat		2		3	2.01 to 3.00	2	NA	1	1	1	2	1	2	NA	NA	NA	NA	NA	NA	1	2	NA	NA
592	592	6 - Northeast	221.115716753022	34	6	G11	1	1	8	8	NA	NA	2	1	1	1	1	1	1	1		1 - Buddhism		3	1 - Govt	3 - Outside dorm		3		3	2.01 to 3.00	2	NA	1	1	1	6	2	NA	NA	NA	NA	NA	NA	NA	2	NA	NA	NA
593	593	3 - Central	57.9917864476386	74	6	G11	1	NA	NA	15	60	2	1	2	1	1	1	1	1	1		1 - Buddhism		3	1 - Govt	1 - Family home/flat		5	......... ........................... ............	2	2.01 to 3.00	3	NA	1	1	1	5	1	1	2	2	1	1	1	1	1	2	NA	NA
594	594	6 - Northeast	370.088586030664	31	5	G7	1	1	NA	15	NA	NA	2	2	1	1	1	1	1	1		1 - Buddhism		1	1 - Govt	1 - Family home/flat		2		3	2.01 to 3.00	2	NA	1	1	1	4	1	2	NA	NA	NA	NA	NA	NA	1	2	NA	NA
595	595	6 - Northeast	115.246346555324	45	6	G9	1	1	5	11	35	6	2	2	1	1	1	1	1	1		1 - Buddhism		2	3 - Unknown	1 - Family home/flat		2		3	2.01 to 3.00	3	NA	1	1	1	3	1	1	2	1	1	1	1	1	2	NA	NA	NA
596	596	3 - Central	57.9917864476386	74	3	VC2	1	NA	NA	15	NA	NA	2	1	1	1	1	1	1	1		1 - Buddhism		4	1 - Govt	3 - Outside dorm		1		2	2.01 to 3.00	1	NA	1	1	1	3	1	2	NA	NA	NA	NA	NA	NA	1	2	NA	NA
597	597	6 - Northeast	115.246346555324	45	4	VC2	1	1	6	10	NA	NA	2	2	1	1	1	1	1	1		2 - Islam		4	1 - Govt	2 - School dorm		1		2	2.01 to 3.00	1	NA	2	2	1	4	1	2	NA	NA	NA	NA	NA	NA	1	2	NA	NA
598	598	3 - Central	97.2731707317073	14	4	VC2	1	1	7	9	NA	NA	2	1	1	1	1	1	1	1		1 - Buddhism		4	1 - Govt	1 - Family home/flat		2		2	2.01 to 3.00	1	NA	2	1	1	4	1	2	NA	NA	NA	NA	NA	NA	1	2	NA	NA
599	599	4 - South	38.8018686452322	83	4	VC2	1	1	7	9	68	4	1	2	1	1	1	1	1	1		1 - Buddhism		4	1 - Govt	4 - Rented home		2		2	2.01 to 3.00	1	NA	1	1	1	4	1	2	1	1	1	1	1	1	1	2	1	1
600	600	3 - Central	97.2731707317073	14	4	VC2	1	1	8	8	7	3	2	1	1	1	1	1	1	1		1 - Buddhism		4	1 - Govt	1 - Family home/flat		2		3	2.01 to 3.00	1	NA	2	1	1	3	1	1	1	2	1	1	1	1	1	2	NA	NA
601	601	3 - Central	69.104620749782	22	5	G7	1	1	3	13	NA	NA	1	2	1	1	1	1	1	1		1 - Buddhism		1	1 - Govt	1 - Family home/flat		2		2	2.01 to 3.00	NA	NA	NA	NA	NA	NA	1	2	NA	NA	NA	NA	NA	NA	1	2	NA	NA
602	602	6 - Northeast	147.520393120393	39	6	G7	1	1	3	13	NA	NA	1	2	1	1	1	1	1	1		1 - Buddhism		1	3 - Unknown	1 - Family home/flat		2		2	2.01 to 3.00	2	NA	2	1	2	6	NA	NA	NA	NA	NA	NA	NA	NA	NA	NA	NA	NA
603	603	3 - Central	62.3409715857012	77	5	G11	1	1	6	10	64	3	2	1	1	1	1	1	1	1		1 - Buddhism		3	1 - Govt	1 - Family home/flat		4		2	2.01 to 3.00	1	NA	1	1	1	3	1	2	NA	NA	NA	NA	NA	NA	1	2	NA	NA
604	604	3 - Central	97.2731707317073	14	5	G9	1	NA	NA	15	7	3	NA	NA	NA	NA	NA	NA	NA	NA		1 - Buddhism		2	1 - Govt	1 - Family home/flat		2		2	2.01 to 3.00	3	NA	1	1	1	6	1	2	NA	NA	NA	NA	NA	NA	1	2	NA	NA
605	605	6 - Northeast	221.115716753022	34	6	G7	1	NA	NA	15	24	6	2	1	1	1	1	1	1	1		1 - Buddhism		1	1 - Govt	1 - Family home/flat		2		4	2.01 to 3.00	2	NA	2	1	1	2	1	2	1	1	1	1	1	1	1	2	1	1
606	606	6 - Northeast	174.507078507079	36	5	G7	1	1	3	13	NA	NA	1	2	1	1	1	1	1	1		1 - Buddhism		1	1 - Govt	1 - Family home/flat		1		5	2.01 to 3.00	2	NA	1	1	1	5	2	NA	NA	NA	NA	NA	NA	NA	1	2	NA	NA
607	607	6 - Northeast	370.088586030664	31	6	G9	1	1	5	11	NA	NA	1	2	1	1	1	1	1	1		1 - Buddhism		2	3 - Unknown	1 - Family home/flat		5		2	2.01 to 3.00	1	NA	2	1	1	4	1	2	NA	NA	NA	NA	NA	NA	1	2	NA	NA
608	608	3 - Central	57.9917864476386	74	5	G11	1	NA	7	9	NA	NA	2	1	1	1	1	1	1	1		1 - Buddhism		3	1 - Govt	1 - Family home/flat		2		2	2.01 to 3.00	2	NA	1	1	1	3	2	NA	NA	NA	NA	NA	NA	NA	2	NA	NA	NA
609	609	3 - Central	57.9917864476386	74	5	G11	1	1	7	9	61	2	2	1	1	1	1	1	1	1		1 - Buddhism		3	1 - Govt	1 - Family home/flat		2		3	2.01 to 3.00	2	NA	1	1	1	5	2	NA	NA	NA	NA	NA	NA	NA	1	2	NA	NA
610	610	3 - Central	62.3409715857012	77	7	G11	1	1	7	9	NA	NA	2	2	1	1	1	1	1	2		NA		3	2 - Private	1 - Family home/flat		1		2	2.01 to 3.00	3	NA	2	1	1	6	1	1	2	1	1	1	1	1	1	2	NA	NA
611	611	3 - Central	101.707301451751	21	7	G7	1	1	2	14	3	1	2	1	1	1	1	1	1	1		1 - Buddhism		1	2 - Private	1 - Family home/flat		2		2	2.01 to 3.00	3	NA	1	1	1	2	1	1	2	2	1	1	1	1	1	2	NA	NA
612	612	6 - Northeast	115.246346555324	45	6	G7	1	NA	3	13	NA	NA	1	2	1	1	1	1	1	1		1 - Buddhism		1	1 - Govt	1 - Family home/flat		4		2	2.01 to 3.00	3	NA	1	1	1	1	NA	NA	NA	NA	NA	NA	NA	NA	NA	NA	NA	NA
613	613	3 - Central	62.3409715857012	77	5	G9	1	1	5	11	NA	NA	2	1	1	1	1	1	1	1		2 - Islam		2	1 - Govt	4 - Rented home		2		2	2.01 to 3.00	2	NA	2	1	1	1	1	1	1	2	1	1	1	1	1	2	NA	NA
614	614	3 - Central	57.9917864476386	74	5	G11	1	NA	6	10	61	2	2	1	1	1	1	1	1	1		1 - Buddhism		3	1 - Govt	1 - Family home/flat		2		2	2.01 to 3.00	2	NA	2	1	1	1	2	NA	NA	NA	NA	NA	NA	NA	2	NA	NA	NA
615	615	2 - BMA	143.325221238938	12	5	G9	1	NA	NA	15	NA	NA	2	1	1	1	1	1	1	1		1 - Buddhism		2	1 - Govt	1 - Family home/flat		4		4	2.01 to 3.00	2	NA	2	1	1	1	1	2	NA	NA	NA	NA	NA	NA	2	NA	NA	NA
616	616	3 - Central	69.104620749782	22	5	G7	1	1	3	13	NA	NA	2	1	1	1	1	1	1	1		1 - Buddhism		1	1 - Govt	1 - Family home/flat		2		2	2.01 to 3.00	3	NA	1	1	1	6	1	1	2	2	1	1	1	1	1	2	NA	NA
617	617	3 - Central	98.1375968992248	24	6	G7	1	1	3	13	16	3	2	1	1	1	1	1	1	1		2 - Islam		1	1 - Govt	1 - Family home/flat		2		2	2.01 to 3.00	2	NA	1	1	1	1	1	2	NA	NA	NA	NA	NA	NA	1	2	NA	NA
618	618	3 - Central	69.104620749782	22	6	G9	1	NA	4	12	NA	NA	1	2	1	1	1	1	1	1		1 - Buddhism		2	1 - Govt	1 - Family home/flat		2		3	2.01 to 3.00	1	NA	2	1	1	6	1	2	NA	NA	NA	NA	NA	NA	1	2	NA	NA
619	619	3 - Central	199.647260273973	70	5	G9	1	1	5	11	57	3	2	1	1	1	1	1	1	1		1 - Buddhism		2	1 - Govt	4 - Rented home		2		2	2.01 to 3.00	1	NA	1	1	1	3	1	2	NA	NA	NA	NA	NA	NA	1	2	NA	NA
620	620	6 - Northeast	171.882303370787	46	6	G9	1	NA	5	11	36	6	2	2	1	1	1	1	1	1		1 - Buddhism		2	1 - Govt	1 - Family home/flat		2		2	2.01 to 3.00	1	NA	1	1	1	1	1	NA	2	2	2	1	1	1	1	2	NA	NA
621	621	3 - Central	62.3409715857012	77	7	G11	1	NA	6	10	64	3	2	1	1	1	1	1	1	1		1 - Buddhism		3	2 - Private	1 - Family home/flat		2		2	2.01 to 3.00	3	NA	2	1	1	3	1	2	NA	NA	NA	NA	NA	NA	1	2	NA	NA
622	622	6 - Northeast	146.885840707965	41	7	G11	1	1	7	9	NA	NA	1	2	1	1	1	1	1	1		3 - Christian		3	3 - Unknown	1 - Family home/flat		2		3	2.01 to 3.00	3	NA	1	1	1	2	1	1	1	2	1	1	1	1	1	2	1	1
623	623	6 - Northeast	115.246346555324	45	5	G11	1	NA	7	9	NA	NA	2	2	1	1	1	1	1	1		1 - Buddhism		3	1 - Govt	NA		2		2	2.01 to 3.00	NA	NA	1	1	1	6	1	2	1	1	1	1	1	1	1	1	1	1
624	624	6 - Northeast	115.246346555324	45	5	G11	1	NA	7	9	NA	NA	2	2	1	1	1	1	1	1		1 - Buddhism		3	1 - Govt	1 - Family home/flat		2		2	2.01 to 3.00	3	NA	1	1	1	6	1	2	1	1	1	1	1	1	1	2	1	1
625	625	4 - South	166.712560386473	84	3	VC2	1	1	7	9	NA	NA	1	2	1	1	1	1	1	1		1 - Buddhism		4	1 - Govt	1 - Family home/flat		2		2	2.01 to 3.00	1	NA	1	1	1	1	1	1	1	2	1	1	1	1	1	2	1	1
626	626	6 - Northeast	146.885840707965	41	6	G7	1	2	3	13	31	6	2	2	1	1	1	1	1	1		1 - Buddhism		1	1 - Govt	1 - Family home/flat		4		2	2.01 to 3.00	2	NA	1	1	1	6	1	NA	2	1	1	1	1	2	1	NA	2	1
627	627	1 - Bangkok	315.478260869565	10	1	G9	1	2	5	11	3	1	2	1	1	1	1	1	1	1		1 - Buddhism		2	1 - Govt	1 - Family home/flat		4		2	2.01 to 3.00	1	NA	1	1	1	5	1	2	NA	NA	NA	NA	NA	NA	1	2	NA	NA
628	628	6 - Northeast	146.885840707965	41	5	G9	1	1	5	11	NA	NA	2	1	1	1	1	1	1	1		1 - Buddhism		2	1 - Govt	1 - Family home/flat		2		3	2.01 to 3.00	2	NA	1	1	1	1	1	2	NA	NA	NA	NA	NA	NA	1	2	NA	NA
629	629	6 - Northeast	115.246346555324	45	6	G9	1	NA	5	11	35	6	1	2	1	1	1	1	1	1		1 - Buddhism		2	1 - Govt	1 - Family home/flat		2		3	2.01 to 3.00	3	NA	1	1	1	2	1	2	NA	NA	NA	NA	NA	NA	1	2	NA	NA
630	630	6 - Northeast	221.115716753022	34	6	G11	1	1	6	10	24	6	2	1	1	1	1	1	1	1		1 - Buddhism		3	1 - Govt	1 - Family home/flat		2		2	2.01 to 3.00	1	NA	1	1	1	6	NA	NA	NA	NA	NA	NA	NA	NA	NA	NA	NA	NA
631	631	3 - Central	98.1375968992248	24	4	VC2	1	1	7	9	16	3	2	1	1	1	1	1	1	1		1 - Buddhism		4	1 - Govt	1 - Family home/flat		2		2	2.01 to 3.00	3	NA	1	1	1	2	1	2	NA	NA	NA	NA	NA	NA	1	2	NA	NA
632	632	4 - South	152.14953271028	95	7	G11	1	1	7	9	NA	NA	1	1	1	2	1	1	1	1		2 - Islam		3	2 - Private	1 - Family home/flat		2		3	2.01 to 3.00	2	NA	1	1	1	2	1	2	1	1	1	1	1	1	1	2	1	1
633	633	2 - BMA	143.325221238938	12	6	G7	1	NA	3	13	8	3	2	1	1	1	1	1	1	1		1 - Buddhism		1	1 - Govt	1 - Family home/flat		2		2	2.01 to 3.00	3	NA	2	1	2	6	1	2	NA	NA	NA	NA	NA	NA	1	2	NA	NA
634	634	3 - Central	199.647260273973	70	6	G7	1	NA	3	13	57	3	2	1	1	1	1	1	1	1		1 - Buddhism		1	1 - Govt	1 - Family home/flat		4		2	2.01 to 3.00	1	NA	1	1	1	6	1	1	2	2	2	2	1	1	1	1	2	2
635	635	6 - Northeast	147.520393120393	39	4	VC2	1	NA	3	13	NA	NA	1	2	1	1	1	1	1	1		1 - Buddhism		1	1 - Govt	5 - Others		2		2	2.01 to 3.00	1	NA	NA	1	2	1	1	2	NA	NA	NA	NA	NA	NA	1	2	NA	NA
636	636	3 - Central	129.006864988558	15	6	G9	1	1	5	11	8	3	2	1	1	1	1	1	1	1		1 - Buddhism		2	1 - Govt	1 - Family home/flat		2		5	2.01 to 3.00	3	NA	1	1	1	1	2	NA	NA	NA	NA	NA	NA	NA	1	2	NA	NA
637	637	3 - Central	97.0056258790436	73	5	G9	1	1	5	11	60	2	2	1	1	1	1	1	1	1		1 - Buddhism		2	1 - Govt	1 - Family home/flat		2		2	2.01 to 3.00	2	NA	1	1	NA	3	1	1	2	1	1	1	1	1	1	1	2	1
638	638	3 - Central	199.647260273973	70	5	G9	1	1	5	11	NA	NA	2	1	1	1	1	1	1	1		1 - Buddhism		2	1 - Govt	1 - Family home/flat		5	.........	2	2.01 to 3.00	1	NA	1	1	1	3	1	2	NA	NA	NA	NA	NA	NA	1	2	NA	NA
639	639	6 - Northeast	174.507078507079	36	5	G9	1	1	5	11	26	6	1	2	1	1	1	1	1	1		1 - Buddhism		2	1 - Govt	1 - Family home/flat		2		2	2.01 to 3.00	1	NA	2	1	1	6	1	2	NA	NA	NA	NA	NA	NA	1	2	NA	NA
640	640	4 - South	152.14953271028	95	7	G11	1	NA	6	10	78	4	1	1	1	2	1	1	1	1		2 - Islam		3	2 - Private	1 - Family home/flat		2		2	2.01 to 3.00	1	NA	1	1	1	2	1	2	1	1	1	1	1	1	1	2	1	1
641	641	6 - Northeast	147.520393120393	39	4	VC2	1	1	7	9	30	6	1	2	1	1	1	1	1	1		2 - Islam		4	1 - Govt	1 - Family home/flat		2		4	2.01 to 3.00	2	NA	2	NA	1	4	1	2	NA	NA	NA	NA	NA	NA	1	2	NA	NA
642	642	4 - South	152.14953271028	95	7	G11	1	1	7	9	78	4	1	1	1	2	1	1	1	1		2 - Islam		3	2 - Private	2 - School dorm		3		2	2.01 to 3.00	2	NA	1	1	1	5	NA	NA	NA	NA	NA	NA	NA	NA	NA	NA	NA	NA
643	643	6 - Northeast	221.115716753022	34	2	G11	1	1	8	8	24	6	1	2	1	1	1	1	1	1		1 - Buddhism		3	2 - Private	1 - Family home/flat	................................................	2		4	2.01 to 3.00	1	NA	1	1	1	6	1	1	1	2	1	1	1	1	1	2	1	1
644	644	6 - Northeast	147.520393120393	39	4	VC2	1	NA	8	8	29	6	1	2	1	1	1	1	1	1		1 - Buddhism		4	2 - Private	1 - Family home/flat		2		4	2.01 to 3.00	1	NA	2	1	2	3	1	2	NA	NA	NA	NA	NA	NA	1	2	NA	NA
645	645	2 - BMA	143.325221238938	12	5	G11	1	1	NA	15	NA	NA	2	1	1	1	1	1	1	1		1 - Buddhism		3	1 - Govt	NA		2		2	2.01 to 3.00	2	NA	1	1	1	3	NA	NA	NA	NA	NA	NA	NA	NA	NA	NA	NA	NA
646	646	2 - BMA	115.018828451883	13	6	G7	1	NA	NA	15	NA	NA	2	1	1	1	1	1	1	1		1 - Buddhism		1	1 - Govt	1 - Family home/flat		4		3	2.01 to 3.00	2	NA	NA	1	NA	3	1	1	2	2	1	1	1	1	1	2	NA	NA
647	647	3 - Central	98.1375968992248	24	6	G7	1	1	NA	15	NA	NA	2	1	1	1	1	1	1	1		2 - Islam		1	1 - Govt	1 - Family home/flat		2		4	2.01 to 3.00	2	NA	1	1	1	3	1	2	NA	NA	NA	NA	NA	NA	1	2	NA	NA
648	648	6 - Northeast	174.507078507079	36	5	G7	1	1	3	13	26	6	1	2	1	1	1	1	1	1		1 - Buddhism		1	1 - Govt	1 - Family home/flat		2		3	2.01 to 3.00	1	NA	2	1	1	5	1	NA	2	2	1	1	1	1	1	2	NA	NA
649	649	3 - Central	62.3409715857012	77	4	VC2	1	NA	7	9	64	3	2	1	1	1	1	1	1	1		1 - Buddhism		4	1 - Govt	1 - Family home/flat		2		2	2.01 to 3.00	1	NA	1	1	1	1	2	NA	NA	NA	NA	NA	NA	NA	1	2	NA	NA
650	650	6 - Northeast	51.7945754716981	38	4	VC2	1	1	7	9	72	2	1	2	1	1	1	1	1	1		1 - Buddhism		4	1 - Govt	1 - Family home/flat		4		3	2.01 to 3.00	2	NA	1	1	1	6	NA	NA	NA	NA	NA	NA	NA	NA	NA	NA	NA	NA
651	651	1 - Bangkok	315.478260869565	10	1	G9	1	1	5	11	3	1	2	2	1	1	1	1	1	1		1 - Buddhism		2	1 - Govt	1 - Family home/flat		2		2	2.01 to 3.00	2	NA	1	1	1	1	1	2	NA	NA	NA	NA	NA	NA	1	2	NA	NA
652	652	6 - Northeast	147.520393120393	39	6	G9	1	NA	6	10	29	6	2	1	1	1	1	1	1	1		1 - Buddhism		2	1 - Govt	1 - Family home/flat		2		3	2.01 to 3.00	3	NA	2	NA	1	5	1	1	2	2	1	1	1	1	2	NA	NA	NA
653	653	3 - Central	69.104620749782	22	3	VC2	1	1	7	9	14	3	2	1	1	1	1	1	1	1		1 - Buddhism		4	1 - Govt	1 - Family home/flat		4		1	2.01 to 3.00	2	NA	2	1	1	1	2	NA	NA	NA	NA	NA	NA	NA	1	2	NA	NA
654	654	3 - Central	57.9917864476386	74	3	VC2	1	1	8	8	NA	NA	2	1	1	1	1	1	1	1		1 - Buddhism		4	1 - Govt	1 - Family home/flat		2		1	2.01 to 3.00	2	NA	1	1	1	1	1	2	NA	NA	NA	NA	NA	NA	1	2	NA	NA
655	655	2 - BMA	143.325221238938	12	7	G9	1	1	NA	15	5	2	2	2	1	1	1	1	1	1		1 - Buddhism		2	2 - Private	1 - Family home/flat		2		4	2.01 to 3.00	3	NA	1	1	1	6	1	2	NA	NA	NA	NA	NA	NA	NA	NA	NA	NA
656	656	3 - Central	129.006864988558	15	6	G11	1	1	7	9	8	3	2	1	1	1	1	1	1	1		1 - Buddhism		3	1 - Govt	1 - Family home/flat		2		2	2.01 to 3.00	3	NA	2	1	1	4	1	1	1	2	1	1	1	1	1	2	NA	NA
657	657	3 - Central	199.647260273973	70	7	G7	1	1	3	13	57	3	2	1	1	1	1	1	1	1		1 - Buddhism		1	2 - Private	4 - Rented home		2		3	2.01 to 3.00	2	NA	1	1	1	3	1	1	1	2	1	1	1	1	1	2	NA	NA
658	658	3 - Central	98.1375968992248	24	6	G9	1	1	5	11	18	3	2	1	1	1	1	1	1	1		2 - Islam		2	1 - Govt	1 - Family home/flat		4		2	2.01 to 3.00	1	NA	1	1	1	6	1	2	NA	NA	NA	NA	NA	NA	1	2	NA	NA
659	659	3 - Central	206.992665036675	20	3	VC2	1	1	7	9	12	3	2	1	1	1	1	1	1	1		1 - Buddhism		4	1 - Govt	1 - Family home/flat		2		2	2.01 to 3.00	1	NA	2	1	1	2	1	2	NA	NA	NA	NA	NA	NA	2	NA	NA	NA
660	660	6 - Northeast	146.885840707965	41	6	G11	1	1	NA	15	NA	NA	2	1	1	1	1	1	1	1		1 - Buddhism		3	1 - Govt	1 - Family home/flat		2		4	2.01 to 3.00	2	NA	1	1	1	5	1	2	NA	NA	NA	NA	NA	NA	1	2	NA	NA
661	661	3 - Central	97.0056258790436	73	5	G7	1	1	2	14	NA	NA	2	1	1	1	1	1	1	1		1 - Buddhism		1	1 - Govt	1 - Family home/flat		2		3	2.01 to 3.00	1	NA	1	1	1	3	1	2	NA	NA	NA	NA	NA	NA	1	2	NA	NA
662	662	6 - Northeast	115.246346555324	45	5	G7	1	1	3	13	35	6	2	1	1	1	1	1	1	1		1 - Buddhism		1	1 - Govt	1 - Family home/flat		2		2	2.01 to 3.00	1	NA	1	1	1	6	1	2	1	1	1	1	1	1	1	2	1	1
663	663	3 - Central	98.1375968992248	24	5	G9	1	NA	5	11	NA	NA	2	1	1	1	1	1	1	1		1 - Buddhism		2	1 - Govt	1 - Family home/flat		2		2	2.01 to 3.00	2	NA	1	1	2	2	NA	NA	NA	NA	NA	NA	NA	NA	NA	NA	NA	NA
664	664	3 - Central	98.1375968992248	24	6	G9	1	1	5	11	NA	NA	2	1	1	1	1	1	1	1		2 - Islam		2	1 - Govt	1 - Family home/flat		2		4	2.01 to 3.00	2	NA	NA	1	1	1	1	1	1	2	1	1	1	1	1	2	NA	NA
665	665	4 - South	241.447160883281	94	7	G9	1	NA	5	11	77	4	1	1	1	2	1	1	1	1		2 - Islam		2	2 - Private	1 - Family home/flat		2		2	2.01 to 3.00	1	NA	1	1	1	5	1	2	1	1	1	1	1	1	1	2	1	1
666	666	4 - South	241.447160883281	94	7	G9	1	1	6	10	77	4	1	1	1	2	1	1	1	1		2 - Islam		2	2 - Private	1 - Family home/flat		2		2	2.01 to 3.00	1	NA	1	1	1	3	1	1	1	2	1	1	1	1	1	2	1	1
667	667	4 - South	241.447160883281	94	7	G9	1	1	6	10	NA	NA	1	1	1	2	1	1	1	1		2 - Islam		2	2 - Private	NA		NA		NA	2.01 to 3.00	1	NA	1	1	1	5	1	2	1	1	1	1	1	1	1	2	1	1
668	668	3 - Central	57.9917864476386	74	5	G11	1	2	7	9	61	2	2	1	1	1	1	1	1	1		1 - Buddhism		3	1 - Govt	1 - Family home/flat		2		2	2.01 to 3.00	3	NA	1	1	1	1	1	2	NA	NA	NA	NA	NA	NA	1	2	NA	NA
669	669	6 - Northeast	210.425760286225	48	3	VC2	1	1	7	9	38	6	NA	2	NA	NA	NA	NA	NA	NA		1 - Buddhism		4	2 - Private	1 - Family home/flat		2		3	2.01 to 3.00	2	NA	2	1	1	6	1	2	NA	NA	NA	NA	NA	NA	1	2	NA	NA
670	670	6 - Northeast	210.425760286225	48	3	VC2	1	1	7	9	38	6	1	2	1	1	1	1	1	1		1 - Buddhism		4	2 - Private	1 - Family home/flat		2		3	2.01 to 3.00	2	NA	2	1	1	6	1	2	NA	NA	NA	NA	NA	NA	1	2	NA	NA
671	671	4 - South	166.712560386473	84	3	VC2	1	1	7	9	69	4	1	2	1	1	1	1	1	1		1 - Buddhism		4	1 - Govt	1 - Family home/flat		2		2	2.01 to 3.00	2	NA	2	1	1	6	1	1	1	2	1	1	1	1	1	2	1	1
672	672	3 - Central	69.104620749782	22	6	G7	1	1	3	13	14	3	2	1	1	1	1	1	1	1		1 - Buddhism		1	1 - Govt	1 - Family home/flat		2		NA	2.01 to 3.00	1	NA	1	1	1	5	1	2	NA	NA	NA	NA	NA	NA	1	2	NA	NA
673	673	3 - Central	199.647260273973	70	7	G7	1	1	3	13	58	3	2	1	1	1	1	1	1	1		1 - Buddhism		1	2 - Private	1 - Family home/flat		2		3	2.01 to 3.00	2	NA	2	1	1	3	1	1	2	1	1	1	1	1	1	2	NA	NA
674	674	4 - South	166.712560386473	84	7	G7	1	1	3	13	NA	NA	2	1	1	1	1	1	1	1		1 - Buddhism		1	2 - Private	1 - Family home/flat		2		2	2.01 to 3.00	1	NA	1	1	1	4	1	2	1	1	1	1	1	1	1	2	1	1
675	675	4 - South	244.96404494382	80	4	VC2	1	1	6	10	NA	NA	2	1	1	1	1	1	1	1		1 - Buddhism		4	1 - Govt	1 - Family home/flat		4		2	2.01 to 3.00	2	NA	1	1	1	5	1	2	1	1	1	1	1	1	1	2	1	1
676	676	3 - Central	98.1375968992248	24	4	VC2	1	1	7	9	NA	NA	2	1	1	1	1	1	2	1		1 - Buddhism		4	1 - Govt	5 - Others	.........	2		2	2.01 to 3.00	1	NA	1	1	1	3	1	2	NA	NA	NA	NA	NA	NA	1	2	NA	NA
677	677	6 - Northeast	370.088586030664	31	6	G11	1	1	7	9	22	6	2	2	1	1	1	2	1	1		1 - Buddhism		3	1 - Govt	1 - Family home/flat		2		3	2.01 to 3.00	2	NA	2	1	1	6	1	2	NA	NA	NA	NA	NA	NA	1	2	NA	NA
678	678	3 - Central	199.647260273973	70	6	G7	1	1	3	13	57	3	2	1	1	1	1	1	1	1		1 - Buddhism		1	1 - Govt	1 - Family home/flat		2	.................. ..........................................	2	2.01 to 3.00	1	NA	1	1	1	6	1	1	1	2	1	1	1	1	1	1	1	1
679	679	6 - Northeast	174.507078507079	36	5	G11	1	1	3	13	NA	NA	1	2	1	1	1	1	1	1		1 - Buddhism		1	1 - Govt	2 - School dorm		1		3	2.01 to 3.00	2	NA	2	1	1	2	1	NA	2	2	1	1	1	1	1	2	NA	NA
680	680	6 - Northeast	115.246346555324	45	7	G7	1	1	3	13	35	6	1	2	1	1	1	1	1	1		1 - Buddhism		1	2 - Private	1 - Family home/flat		2		NA	2.01 to 3.00	1	NA	1	1	1	6	1	NA	2	1	1	1	1	1	1	2	NA	NA
681	681	3 - Central	129.006864988558	15	6	G9	1	1	4	12	8	3	2	1	1	1	1	1	1	1		1 - Buddhism		2	1 - Govt	1 - Family home/flat		4	......	2	2.01 to 3.00	1	NA	1	1	1	5	1	2	NA	NA	NA	NA	NA	NA	1	2	NA	NA
682	682	3 - Central	62.3409715857012	77	5	G9	1	1	4	12	NA	NA	2	1	1	1	1	1	1	1		2 - Islam		2	1 - Govt	4 - Rented home		2		2	2.01 to 3.00	3	NA	2	1	1	5	1	2	NA	NA	NA	NA	NA	NA	1	2	NA	NA
683	683	6 - Northeast	210.425760286225	48	4	VC2	1	1	6	10	NA	NA	2	1	1	1	2	1	1	1		1 - Buddhism		4	1 - Govt	1 - Family home/flat		2		3	2.01 to 3.00	2	NA	1	1	2	3	1	2	NA	NA	NA	NA	NA	NA	1	2	NA	NA
684	684	6 - Northeast	210.425760286225	48	4	VC2	1	1	6	10	NA	NA	2	1	1	1	2	1	1	1		1 - Buddhism		4	1 - Govt	1 - Family home/flat		2		3	2.01 to 3.00	2	NA	1	1	2	3	1	2	NA	NA	NA	NA	NA	NA	1	2	NA	NA
685	685	2 - BMA	115.018828451883	13	5	G7	1	1	3	13	NA	NA	2	1	1	1	1	1	1	1		1 - Buddhism		1	1 - Govt	1 - Family home/flat		2		5	2.01 to 3.00	1	NA	1	1	1	2	1	2	NA	NA	NA	NA	NA	NA	1	2	NA	NA
686	686	2 - BMA	115.018828451883	13	6	G7	1	NA	3	13	31	6	1	2	1	1	1	1	1	1		2 - Islam		1	1 - Govt	4 - Rented home		2		2	2.01 to 3.00	2	NA	2	1	2	4	1	2	NA	NA	NA	NA	NA	NA	1	2	NA	NA
687	687	3 - Central	69.104620749782	22	6	G9	1	NA	5	11	14	3	2	1	1	1	1	1	1	1		1 - Buddhism		2	1 - Govt	1 - Family home/flat		2		2	2.01 to 3.00	3	NA	2	1	1	1	1	1	1	2	1	1	1	1	1	2	NA	NA
688	688	4 - South	38.8018686452322	83	3	VC2	1	1	7	9	NA	NA	2	1	1	1	1	1	1	1		1 - Buddhism		4	1 - Govt	1 - Family home/flat		2		2	2.01 to 3.00	2	NA	1	1	1	2	1	2	1	1	1	1	1	1	1	2	1	1
689	689	6 - Northeast	171.882303370787	46	6	G11	1	1	8	8	36	6	2	2	1	1	1	1	1	1		1 - Buddhism		3	1 - Govt	1 - Family home/flat		4		2	2.01 to 3.00	3	NA	1	1	1	1	1	2	NA	NA	NA	NA	NA	NA	1	2	NA	NA
690	690	3 - Central	57.9917864476386	74	3	VC2	1	NA	10	6	NA	NA	2	1	1	1	1	1	1	1		1 - Buddhism		4	1 - Govt	4 - Rented home		4		2	2.01 to 3.00	3	NA	2	1	2	5	1	2	NA	NA	NA	NA	NA	NA	1	2	NA	NA
691	691	3 - Central	62.3409715857012	77	6	G9	1	1	4	12	NA	NA	2	1	1	1	1	1	1	1		1 - Buddhism		2	1 - Govt	1 - Family home/flat		2		2	2.01 to 3.00	2	NA	1	1	1	4	1	2	NA	NA	NA	NA	NA	NA	1	2	NA	NA
692	692	6 - Northeast	174.507078507079	36	5	G9	1	1	5	11	NA	NA	1	2	1	1	1	1	1	1		1 - Buddhism		2	1 - Govt	1 - Family home/flat		2		3	2.01 to 3.00	2	NA	1	1	1	2	1	2	NA	NA	NA	NA	NA	NA	1	2	NA	NA
693	693	1 - Bangkok	315.478260869565	10	1	G9	1	1	6	10	73	4	2	1	1	1	1	1	1	1		1 - Buddhism		2	1 - Govt	1 - Family home/flat		2		3	2.01 to 3.00	2	NA	1	1	1	6	1	1	2	1	1	1	1	1	2	NA	NA	NA
694	694	3 - Central	62.3409715857012	77	3	VC2	1	1	6	10	64	3	2	1	1	1	1	1	1	1		1 - Buddhism		4	1 - Govt	1 - Family home/flat		2		3	2.01 to 3.00	2	NA	1	1	1	3	1	2	NA	NA	NA	NA	NA	NA	1	2	NA	NA
695	695	3 - Central	101.707301451751	21	7	G11	1	NA	7	9	13	3	2	1	1	1	1	1	1	1		1 - Buddhism		3	2 - Private	1 - Family home/flat		2		2	2.01 to 3.00	2	NA	2	1	1	5	1	2	NA	NA	NA	NA	NA	NA	1	2	NA	NA
696	696	6 - Northeast	210.425760286225	48	4	VC2	1	1	7	9	NA	NA	2	NA	NA	NA	2	NA	NA	NA		1 - Buddhism		4	1 - Govt	1 - Family home/flat		2		2	2.01 to 3.00	1	NA	1	1	1	1	1	2	NA	NA	NA	NA	NA	NA	1	2	NA	NA
697	697	6 - Northeast	210.425760286225	48	4	VC2	1	1	7	9	NA	NA	2	1	1	1	2	1	1	1		1 - Buddhism		4	1 - Govt	1 - Family home/flat		2		2	2.01 to 3.00	1	NA	1	1	1	1	1	2	NA	NA	NA	NA	NA	NA	1	2	NA	NA
698	698	3 - Central	57.9917864476386	74	3	VC2	1	1	8	8	61	2	2	1	1	1	1	1	1	1		1 - Buddhism		4	1 - Govt	1 - Family home/flat		2		3	2.01 to 3.00	1	NA	2	1	1	5	NA	NA	NA	NA	NA	NA	NA	NA	NA	NA	NA	NA
699	699	6 - Northeast	51.7945754716981	38	4	VC2	1	1	9	7	NA	NA	1	2	1	1	1	1	1	1		1 - Buddhism		4	1 - Govt	1 - Family home/flat		2		3	2.01 to 3.00	1	NA	1	1	1	2	NA	NA	NA	NA	NA	NA	NA	NA	NA	NA	NA	NA
700	700	6 - Northeast	144.538636363636	44	4	VC2	1	1	9	7	34	6	1	2	1	1	1	1	1	1		1 - Buddhism		4	1 - Govt	1 - Family home/flat		2		2	2.01 to 3.00	1	NA	1	1	1	6	1	2	1	1	1	1	1	1	1	2	1	1
701	701	3 - Central	69.104620749782	22	5	G7	1	1	3	13	14	3	2	1	1	1	1	1	1	1		1 - Buddhism		1	1 - Govt	1 - Family home/flat		2		3	2.01 to 3.00	3	NA	1	1	1	2	1	1	2	1	1	1	1	1	1	2	NA	NA
702	702	4 - South	244.96404494382	80	5	G7	1	1	3	13	69	4	2	2	1	1	1	1	1	1		1 - Buddhism		1	1 - Govt	1 - Family home/flat		2		5	2.01 to 3.00	2	NA	1	1	2	5	1	2	1	1	1	1	1	1	1	2	1	1
703	703	3 - Central	97.0056258790436	73	5	G11	1	NA	6	10	60	2	2	1	1	1	1	1	1	1		1 - Buddhism		3	1 - Govt	4 - Rented home		2		2	2.01 to 3.00	1	NA	1	1	1	2	1	2	NA	NA	NA	NA	NA	NA	1	2	NA	NA
704	704	1 - Bangkok	315.478260869565	10	3	VC2	1	1	7	9	3	1	2	1	1	1	1	1	1	1		1 - Buddhism		4	2 - Private	1 - Family home/flat		5	.........	2	2.01 to 3.00	2	NA	1	1	1	3	1	2	NA	NA	NA	NA	NA	NA	1	2	NA	NA
705	705	3 - Central	98.1375968992248	24	5	G11	1	1	7	9	16	3	2	1	1	1	1	1	1	1		1 - Buddhism		3	1 - Govt	1 - Family home/flat		2		4	2.01 to 3.00	2	NA	2	1	1	2	1	1	1	2	1	1	1	1	1	2	NA	NA
706	706	3 - Central	62.3409715857012	77	6	G11	1	1	7	9	64	3	2	1	1	1	1	1	1	1		1 - Buddhism		3	1 - Govt	1 - Family home/flat		4		2	2.01 to 3.00	3	NA	1	1	1	2	1	2	NA	NA	NA	NA	NA	NA	1	2	NA	NA
707	707	6 - Northeast	210.425760286225	48	5	G7	1	1	2	14	38	6	2	2	1	1	1	1	1	1		1 - Buddhism		1	1 - Govt	1 - Family home/flat		2		2	2.01 to 3.00	2	NA	1	1	1	6	1	NA	2	2	1	1	1	1	1	2	NA	NA
708	708	6 - Northeast	174.507078507079	36	5	G7	1	NA	3	13	26	6	2	NA	NA	NA	NA	NA	NA	NA		1 - Buddhism		1	1 - Govt	1 - Family home/flat		4		4	2.01 to 3.00	1	NA	1	1	1	1	1	2	NA	NA	NA	NA	NA	NA	1	2	NA	NA
709	709	3 - Central	199.647260273973	70	7	G9	1	1	4	12	NA	NA	2	1	1	1	1	1	1	1		1 - Buddhism		2	2 - Private	1 - Family home/flat		5	......... ......... .........	2	2.01 to 3.00	2	NA	1	1	1	1	1	2	NA	NA	NA	NA	NA	NA	1	2	NA	NA
710	710	6 - Northeast	146.885840707965	41	7	G9	1	2	5	11	31	6	1	2	1	1	1	1	1	1		1 - Buddhism		2	2 - Private	1 - Family home/flat		2		3	2.01 to 3.00	1	NA	2	1	1	2	1	2	NA	NA	NA	NA	NA	NA	1	2	NA	NA
711	711	6 - Northeast	174.507078507079	36	3	VC2	1	1	7	9	26	6	2	2	1	1	1	1	1	1		1 - Buddhism		4	1 - Govt	1 - Family home/flat		4		2	2.01 to 3.00	1	NA	2	1	1	5	NA	NA	NA	NA	NA	NA	NA	NA	NA	NA	NA	NA
712	712	6 - Northeast	171.882303370787	46	5	G11	1	NA	7	9	NA	NA	2	2	1	1	1	1	1	1		1 - Buddhism		3	1 - Govt	1 - Family home/flat		2		3	2.01 to 3.00	2	NA	2	1	1	6	NA	NA	NA	NA	NA	NA	NA	NA	NA	NA	NA	NA
713	713	3 - Central	62.3409715857012	77	6	G9	1	1	NA	15	73	4	2	2	1	1	1	1	1	1		1 - Buddhism		2	1 - Govt	1 - Family home/flat		2		2	2.01 to 3.00	2	NA	1	1	2	4	1	2	NA	NA	NA	NA	NA	NA	1	2	NA	NA
714	714	2 - BMA	143.325221238938	12	6	G7	1	1	3	13	NA	NA	2	1	1	1	1	1	1	1		1 - Buddhism		1	1 - Govt	4 - Rented home		2		2	2.01 to 3.00	2	NA	1	1	1	6	1	2	NA	NA	NA	NA	NA	NA	1	2	NA	NA
715	715	6 - Northeast	171.882303370787	46	5	G9	1	1	5	11	36	6	1	2	1	1	1	1	1	1		1 - Buddhism		2	1 - Govt	1 - Family home/flat		2		2	2.01 to 3.00	1	NA	2	1	1	6	1	2	NA	NA	NA	NA	NA	NA	1	2	NA	NA
716	716	4 - South	152.14953271028	95	7	G11	1	1	7	9	78	4	1	1	1	2	1	1	1	1		2 - Islam		3	2 - Private	1 - Family home/flat		2		4	2.01 to 3.00	2	NA	1	1	1	2	1	2	1	1	1	1	1	1	1	2	1	1
717	717	3 - Central	199.647260273973	70	7	G7	1	NA	2	14	NA	NA	2	1	1	1	1	1	1	1		1 - Buddhism		1	2 - Private	1 - Family home/flat		2		3	2.01 to 3.00	1	NA	1	1	1	5	1	2	NA	NA	NA	NA	NA	NA	1	2	NA	NA
718	718	3 - Central	199.647260273973	70	7	G9	1	1	4	12	57	3	2	2	1	1	1	1	1	1		1 - Buddhism		2	2 - Private	1 - Family home/flat		2		3	2.01 to 3.00	2	NA	1	1	1	2	1	2	NA	NA	NA	NA	NA	NA	2	NA	NA	NA
719	719	3 - Central	69.104620749782	22	6	G9	1	1	5	11	14	3	2	1	1	1	1	1	1	1		1 - Buddhism		2	1 - Govt	1 - Family home/flat		2		2	2.01 to 3.00	3	NA	2	1	1	1	1	2	NA	NA	NA	NA	NA	NA	1	2	NA	NA
720	720	1 - Bangkok	315.478260869565	10	1	G9	1	NA	6	10	22	6	2	2	1	1	1	1	1	1		1 - Buddhism		2	1 - Govt	4 - Rented home		2		2	2.01 to 3.00	2	NA	1	1	2	4	1	2	NA	NA	NA	NA	NA	NA	1	2	NA	NA
721	721	6 - Northeast	210.425760286225	48	4	VC2	1	1	7	9	NA	NA	2	NA	NA	NA	2	NA	NA	NA		1 - Buddhism		4	1 - Govt	1 - Family home/flat		2		2	2.01 to 3.00	1	NA	1	1	1	3	1	2	NA	NA	NA	NA	NA	NA	1	2	NA	NA
722	722	3 - Central	129.006864988558	15	7	G7	1	1	2	14	NA	NA	2	1	1	1	1	1	1	1		1 - Buddhism		1	2 - Private	1 - Family home/flat		2		2	2.01 to 3.00	1	NA	1	1	1	1	1	2	NA	NA	NA	NA	NA	NA	1	2	NA	NA
723	723	3 - Central	98.1375968992248	24	6	G7	1	1	3	13	16	3	2	1	1	1	1	1	1	1		2 - Islam		1	1 - Govt	1 - Family home/flat		2		4	2.01 to 3.00	1	NA	2	1	NA	2	1	1	1	2	1	1	1	1	1	2	NA	NA
724	724	3 - Central	69.104620749782	22	6	G9	1	1	5	11	NA	NA	2	1	1	1	1	1	1	1		1 - Buddhism		2	1 - Govt	1 - Family home/flat		2		1	2.01 to 3.00	1	NA	2	1	1	1	1	2	NA	NA	NA	NA	NA	NA	1	2	NA	NA
725	725	2 - BMA	143.325221238938	12	5	G11	1	1	6	10	5	2	2	2	1	1	1	1	1	1		1 - Buddhism		3	1 - Govt	1 - Family home/flat		2		3	2.01 to 3.00	2	NA	1	1	2	3	1	2	NA	NA	NA	NA	NA	NA	1	2	NA	NA
726	726	6 - Northeast	174.507078507079	36	5	G11	1	1	7	9	26	6	2	2	1	1	1	1	1	1		1 - Buddhism		3	1 - Govt	1 - Family home/flat		2		2	2.01 to 3.00	3	NA	2	1	1	6	NA	NA	NA	NA	NA	NA	NA	NA	NA	NA	NA	NA
727	727	3 - Central	98.1375968992248	24	7	G7	1	NA	3	13	3	1	2	1	1	1	1	1	1	1		1 - Buddhism		1	2 - Private	1 - Family home/flat		2		3	2.01 to 3.00	3	NA	1	1	1	3	1	1	1	2	1	1	1	1	2	NA	NA	NA
728	728	2 - BMA	143.325221238938	12	6	G11	1	NA	5	11	5	2	2	1	1	1	1	1	1	1		1 - Buddhism		3	1 - Govt	1 - Family home/flat		5	.........	2	2.01 to 3.00	2	NA	1	1	1	2	1	1	2	2	1	1	1	1	2	NA	NA	NA
729	729	2 - BMA	143.325221238938	12	4	VC2	1	1	7	9	NA	NA	2	1	1	1	1	1	1	1		1 - Buddhism		4	1 - Govt	1 - Family home/flat		2		3	2.01 to 3.00	3	NA	NA	1	1	5	1	2	NA	NA	NA	NA	NA	NA	1	2	NA	NA
730	730	6 - Northeast	370.088586030664	31	6	G11	1	1	7	9	NA	NA	2	1	1	1	1	1	1	1		1 - Buddhism		3	1 - Govt	1 - Family home/flat		2		NA	2.01 to 3.00	1	NA	2	1	1	6	1	NA	1	2	1	1	1	1	1	2	NA	NA
731	731	6 - Northeast	146.885840707965	41	4	VC2	1	1	8	8	31	6	1	2	1	1	1	1	1	1		1 - Buddhism		4	2 - Private	5 - Others		2		2	2.01 to 3.00	1	NA	1	1	1	1	1	2	NA	NA	NA	NA	NA	NA	1	2	NA	NA
732	732	3 - Central	57.9917864476386	74	6	G7	1	1	3	13	NA	NA	2	1	1	1	1	1	1	1		1 - Buddhism		1	1 - Govt	5 - Others	..................	2		2	2.01 to 3.00	2	NA	1	1	1	1	1	2	NA	NA	NA	NA	NA	NA	1	2	NA	NA
733	733	3 - Central	62.3409715857012	77	6	G7	1	1	3	13	64	3	2	1	1	1	1	1	1	1		1 - Buddhism		1	1 - Govt	4 - Rented home		2		2	2.01 to 3.00	2	NA	1	1	2	2	1	1	1	2	1	1	1	1	2	NA	NA	NA
734	734	3 - Central	62.3409715857012	77	6	G7	1	1	3	13	NA	NA	2	1	1	1	1	1	1	1		1 - Buddhism		1	1 - Govt	1 - Family home/flat		2		3	2.01 to 3.00	2	NA	1	1	1	3	1	2	NA	NA	NA	NA	NA	NA	1	2	NA	NA
735	735	6 - Northeast	174.507078507079	36	5	G7	1	1	3	13	NA	NA	2	1	1	1	1	1	1	1		1 - Buddhism		1	1 - Govt	1 - Family home/flat		4		2	2.01 to 3.00	3	NA	1	1	2	1	1	2	NA	NA	NA	NA	NA	NA	1	2	NA	NA
736	736	4 - South	38.5483125288951	82	6	G7	1	NA	3	13	NA	NA	2	2	1	1	1	1	1	1		1 - Buddhism		1	1 - Govt	1 - Family home/flat		4		3	2.01 to 3.00	3	NA	1	1	1	6	2	NA	NA	NA	NA	NA	NA	NA	2	NA	NA	NA
737	737	3 - Central	98.1375968992248	24	5	G9	1	NA	5	11	16	3	2	1	1	1	1	1	1	1		1 - Buddhism		2	1 - Govt	4 - Rented home		2		2	2.01 to 3.00	3	NA	1	1	1	1	2	NA	NA	NA	NA	NA	NA	NA	1	2	NA	NA
738	738	6 - Northeast	146.885840707965	41	7	G9	1	1	5	11	31	6	2	NA	NA	NA	NA	NA	NA	NA		1 - Buddhism		2	2 - Private	1 - Family home/flat		2		2	2.01 to 3.00	3	NA	1	1	1	5	1	2	NA	NA	NA	NA	NA	NA	1	2	NA	NA
739	739	2 - BMA	115.018828451883	13	3	VC2	1	NA	7	9	6	3	2	1	1	1	1	1	1	1		3 - Christian		4	1 - Govt	1 - Family home/flat		2		2	2.01 to 3.00	2	NA	1	1	1	1	1	1	2	1	1	1	1	1	1	2	NA	NA
740	740	3 - Central	101.707301451751	21	3	VC2	1	NA	7	9	NA	NA	2	1	1	1	1	1	1	1		1 - Buddhism		4	1 - Govt	4 - Rented home		2		5	2.01 to 3.00	2	NA	2	1	1	4	NA	NA	NA	NA	NA	NA	NA	NA	NA	NA	NA	NA
741	741	6 - Northeast	115.246346555324	45	5	G11	1	NA	7	9	NA	NA	1	2	1	1	1	1	1	1		1 - Buddhism		3	3 - Unknown	1 - Family home/flat		2		5	2.01 to 3.00	2	NA	2	1	1	4	1	2	1	1	1	1	1	1	1	2	1	1
742	742	6 - Northeast	171.882303370787	46	6	G11	1	NA	7	9	NA	NA	1	2	1	1	1	1	1	1		1 - Buddhism		3	1 - Govt	1 - Family home/flat		2		2	2.01 to 3.00	3	NA	1	1	1	1	1	2	NA	NA	NA	NA	NA	NA	1	2	NA	NA
743	743	3 - Central	97.2731707317073	14	3	VC2	1	NA	8	8	7	3	2	1	1	1	1	1	1	1		1 - Buddhism		4	1 - Govt	1 - Family home/flat		1		2	2.01 to 3.00	3	NA	1	1	1	2	1	2	NA	NA	NA	NA	NA	NA	1	2	NA	NA
744	744	3 - Central	57.9917864476386	74	5	G7	1	1	3	13	61	2	2	1	1	1	1	1	1	1		1 - Buddhism		1	1 - Govt	1 - Family home/flat		2		2	2.01 to 3.00	2	NA	1	1	1	3	1	2	NA	NA	NA	NA	NA	NA	1	2	NA	NA
745	745	2 - BMA	115.018828451883	13	6	G9	1	NA	5	11	6	3	2	1	1	1	1	1	1	1		1 - Buddhism		2	1 - Govt	1 - Family home/flat		2		2	2.01 to 3.00	1	NA	1	1	1	6	2	NA	NA	NA	NA	NA	NA	NA	1	2	NA	NA
746	746	3 - Central	97.0056258790436	73	6	G9	1	NA	5	11	60	2	2	1	1	1	1	1	1	1		1 - Buddhism		2	1 - Govt	1 - Family home/flat		2		3	2.01 to 3.00	3	NA	1	1	1	1	1	1	2	2	1	2	1	1	1	2	NA	NA
747	747	3 - Central	199.647260273973	70	7	G9	1	1	5	11	57	3	2	1	1	1	1	1	1	1		1 - Buddhism		2	2 - Private	1 - Family home/flat		4		3	2.01 to 3.00	2	NA	1	1	1	2	1	2	NA	NA	NA	NA	NA	NA	1	2	NA	NA
748	748	3 - Central	97.0056258790436	73	3	VC2	1	1	6	10	60	2	2	2	1	1	1	1	1	1		1 - Buddhism		4	1 - Govt	1 - Family home/flat		4		2	2.01 to 3.00	2	NA	1	1	1	3	1	1	2	2	1	1	1	1	1	2	NA	NA
749	749	3 - Central	57.9917864476386	74	6	G7	1	1	3	13	NA	NA	2	1	1	1	1	1	1	1		1 - Buddhism		1	1 - Govt	4 - Rented home		2		1	2.01 to 3.00	2	NA	1	1	1	2	1	2	NA	NA	NA	NA	NA	NA	1	2	NA	NA
750	750	3 - Central	98.1375968992248	24	5	G9	1	1	4	12	16	3	2	1	1	1	1	1	1	1		1 - Buddhism		2	1 - Govt	1 - Family home/flat		2		3	2.01 to 3.00	3	NA	2	1	1	3	1	1	1	2	1	1	1	1	2	NA	NA	NA
751	751	3 - Central	129.006864988558	15	5	G9	1	1	5	11	NA	NA	2	1	1	1	1	1	1	1		1 - Buddhism		2	1 - Govt	1 - Family home/flat		1		2	2.01 to 3.00	3	NA	1	1	1	2	1	1	1	2	1	1	1	1	1	1	2	1
752	752	3 - Central	97.0056258790436	73	4	VC2	1	1	6	10	NA	NA	1	2	1	1	1	1	1	1		1 - Buddhism		4	1 - Govt	1 - Family home/flat		4		2	2.01 to 3.00	1	NA	2	1	1	6	1	2	NA	NA	NA	NA	NA	NA	1	2	NA	NA
753	753	3 - Central	206.992665036675	20	3	VC2	1	1	7	9	NA	NA	2	1	1	1	1	1	1	1		1 - Buddhism		4	1 - Govt	1 - Family home/flat		4		2	2.01 to 3.00	2	NA	1	1	1	1	1	2	NA	NA	NA	NA	NA	NA	2	NA	NA	NA
754	754	3 - Central	62.3409715857012	77	5	G11	1	1	7	9	NA	NA	2	1	1	1	1	1	1	1		1 - Buddhism		3	1 - Govt	1 - Family home/flat		2		2	2.01 to 3.00	2	NA	2	1	1	3	1	2	NA	NA	NA	NA	NA	NA	1	2	NA	NA
755	755	3 - Central	69.104620749782	22	5	G7	1	1	NA	15	14	3	2	1	1	1	1	1	1	1		1 - Buddhism		1	1 - Govt	4 - Rented home		2		2	2.01 to 3.00	2	NA	1	1	1	5	NA	NA	NA	NA	NA	NA	NA	NA	NA	NA	NA	NA
756	756	3 - Central	206.992665036675	20	7	G9	1	1	4	12	12	3	2	1	1	1	1	1	1	2		1 - Buddhism		2	2 - Private	1 - Family home/flat		1		3	2.01 to 3.00	2	NA	1	1	1	6	1	2	NA	NA	NA	NA	NA	NA	1	2	NA	NA
757	757	6 - Northeast	174.507078507079	36	5	G7	1	1	4	12	26	6	1	2	1	1	1	1	1	1		1 - Buddhism		1	1 - Govt	1 - Family home/flat		2		3	2.01 to 3.00	2	NA	1	NA	NA	NA	1	2	NA	NA	NA	NA	NA	NA	1	2	NA	NA
758	758	3 - Central	206.992665036675	20	3	VC2	1	1	6	10	NA	NA	2	1	1	1	1	1	1	1		1 - Buddhism		4	1 - Govt	1 - Family home/flat		2		2	2.01 to 3.00	2	NA	2	1	1	5	1	2	NA	NA	NA	NA	NA	NA	1	2	NA	NA
759	759	3 - Central	97.2731707317073	14	4	VC2	1	1	NA	15	NA	NA	2	1	1	1	1	1	1	1		1 - Buddhism		4	1 - Govt	1 - Family home/flat		2		2	2.01 to 3.00	1	NA	1	1	1	1	2	NA	NA	NA	NA	NA	NA	NA	1	2	NA	NA
760	760	3 - Central	101.707301451751	21	7	G7	1	1	NA	15	NA	NA	2	1	1	1	1	1	1	1		1 - Buddhism		1	2 - Private	1 - Family home/flat		2		2	2.01 to 3.00	1	NA	1	1	1	5	1	2	NA	NA	NA	NA	NA	NA	1	2	NA	NA
761	761	3 - Central	97.0056258790436	73	6	G7	1	NA	3	13	NA	NA	2	2	1	1	1	1	1	1		1 - Buddhism		1	1 - Govt	1 - Family home/flat		2		2	2.01 to 3.00	3	NA	1	1	1	3	1	2	NA	NA	NA	NA	NA	NA	1	2	NA	NA
762	762	6 - Northeast	174.507078507079	36	5	G7	1	1	3	13	NA	NA	NA	2	NA	NA	NA	NA	NA	NA		1 - Buddhism		1	2 - Private	1 - Family home/flat		2		2	2.01 to 3.00	1	NA	2	1	1	5	1	2	NA	NA	NA	NA	NA	NA	1	2	NA	NA
763	763	3 - Central	206.992665036675	20	7	G11	1	1	6	10	NA	NA	2	1	1	1	1	1	1	1		1 - Buddhism		3	2 - Private	1 - Family home/flat		2		2	2.01 to 3.00	3	NA	1	1	1	6	1	2	NA	NA	NA	NA	NA	NA	1	2	NA	NA
764	764	3 - Central	97.0056258790436	73	4	VC2	1	NA	7	9	NA	NA	2	1	1	1	1	1	1	1		1 - Buddhism		4	1 - Govt	4 - Rented home		2		2	2.01 to 3.00	2	NA	1	1	1	3	1	2	NA	NA	NA	NA	NA	NA	1	2	NA	NA
765	765	6 - Northeast	51.7945754716981	38	4	VC2	1	1	7	9	38	6	1	2	1	1	1	1	1	1		1 - Buddhism		4	1 - Govt	1 - Family home/flat		2		4	2.01 to 3.00	2	NA	2	1	1	6	1	2	NA	NA	NA	NA	NA	NA	1	2	NA	NA
766	766	4 - South	244.96404494382	80	4	VC2	1	1	7	9	65	4	NA	NA	NA	NA	NA	NA	NA	NA		1 - Buddhism		4	1 - Govt	1 - Family home/flat		2		3	2.01 to 3.00	1	NA	2	1	1	4	1	1	2	1	1	1	1	1	1	2	1	1
767	767	3 - Central	62.3409715857012	77	4	VC2	1	NA	9	7	NA	NA	2	1	1	1	1	1	1	1		1 - Buddhism		4	1 - Govt	1 - Family home/flat		2		2	2.01 to 3.00	1	NA	2	1	2	1	2	NA	NA	NA	NA	NA	NA	NA	1	2	NA	NA
768	768	4 - South	244.96404494382	80	7	G7	1	1	NA	15	68	4	1	2	1	1	1	1	1	1		2 - Islam		1	2 - Private	1 - Family home/flat		2		5	2.01 to 3.00	3	NA	2	1	1	4	1	2	1	1	1	1	1	1	1	2	1	1
769	769	3 - Central	129.006864988558	15	7	G7	1	1	2	14	NA	NA	2	1	1	1	1	1	1	1		1 - Buddhism		1	2 - Private	1 - Family home/flat		2		2	2.01 to 3.00	NA	NA	1	1	1	3	1	2	NA	NA	NA	NA	NA	NA	1	2	NA	NA
770	770	3 - Central	57.9917864476386	74	6	G7	1	1	2	14	61	2	2	2	1	1	1	1	1	1		1 - Buddhism		1	1 - Govt	4 - Rented home		2		3	2.01 to 3.00	NA	NA	1	1	1	5	1	1	1	2	1	1	1	1	1	2	NA	NA
771	771	3 - Central	101.707301451751	21	5	G7	1	NA	3	13	13	3	2	1	1	1	1	1	1	1		1 - Buddhism		1	1 - Govt	1 - Family home/flat		2		2	2.01 to 3.00	1	NA	1	1	1	2	1	1	2	1	1	1	1	1	1	2	NA	NA
772	772	3 - Central	101.707301451751	21	6	G9	1	NA	5	11	13	3	2	1	1	1	1	1	1	1		1 - Buddhism		2	1 - Govt	1 - Family home/flat		2		3	2.01 to 3.00	3	NA	2	1	1	5	1	2	NA	NA	NA	NA	NA	NA	1	2	NA	NA
773	773	3 - Central	69.104620749782	22	5	G9	1	NA	5	11	NA	NA	2	1	1	1	1	1	1	1		1 - Buddhism		2	1 - Govt	1 - Family home/flat		2		3	2.01 to 3.00	3	NA	2	1	1	6	1	2	NA	NA	NA	NA	NA	NA	1	2	NA	NA
774	774	6 - Northeast	51.7945754716981	38	6	G9	1	1	5	11	28	6	1	2	1	1	1	1	1	1		1 - Buddhism		2	1 - Govt	1 - Family home/flat		2		4	2.01 to 3.00	1	NA	2	1	1	6	2	NA	NA	NA	NA	NA	NA	NA	2	NA	NA	NA
775	775	3 - Central	98.1375968992248	24	6	G11	1	1	7	9	16	3	2	1	1	1	1	1	1	1		2 - Islam		3	1 - Govt	1 - Family home/flat		2		3	2.01 to 3.00	3	NA	2	1	1	3	1	1	1	2	1	1	1	1	1	2	NA	NA
776	776	4 - South	38.8018686452322	83	5	G11	1	1	7	9	NA	NA	2	1	1	1	1	1	1	1		1 - Buddhism		3	1 - Govt	1 - Family home/flat		2		2	2.01 to 3.00	1	NA	1	1	1	4	1	2	1	1	1	1	1	1	1	2	1	1
777	777	6 - Northeast	221.115716753022	34	6	G7	1	1	3	13	24	6	2	2	1	1	1	2	1	1		1 - Buddhism		1	1 - Govt	1 - Family home/flat		2		4	2.01 to 3.00	3	NA	1	1	2	5	1	2	1	1	1	1	1	1	1	2	1	1
778	778	6 - Northeast	210.425760286225	48	5	G7	1	1	3	13	38	6	2	2	1	1	1	1	1	1		1 - Buddhism		1	1 - Govt	1 - Family home/flat		2		2	2.01 to 3.00	2	NA	1	1	1	6	1	NA	2	1	1	1	1	1	2	NA	NA	NA
779	779	2 - BMA	143.325221238938	12	4	VC2	1	NA	6	10	5	2	2	2	1	1	1	1	1	1		1 - Buddhism		4	1 - Govt	1 - Family home/flat		2		2	2.01 to 3.00	1	NA	1	1	1	1	1	2	NA	NA	NA	NA	NA	NA	1	2	NA	NA
780	780	3 - Central	206.992665036675	20	3	VC2	1	1	6	10	40	5	2	1	1	1	1	1	1	1		1 - Buddhism		4	1 - Govt	1 - Family home/flat		4		4	2.01 to 3.00	2	NA	2	1	1	5	1	2	NA	NA	NA	NA	NA	NA	1	2	NA	NA
781	781	6 - Northeast	370.088586030664	31	6	G9	1	1	6	10	NA	NA	2	2	1	1	1	2	1	1		1 - Buddhism		2	2 - Private	1 - Family home/flat		2		5	2.01 to 3.00	3	NA	2	NA	1	2	1	2	NA	NA	NA	NA	NA	NA	1	2	NA	NA
782	782	3 - Central	97.0056258790436	73	4	VC2	1	1	7	9	NA	NA	2	1	1	1	1	1	1	1		1 - Buddhism		4	1 - Govt	1 - Family home/flat		2		3	2.01 to 3.00	2	NA	1	1	1	3	1	2	NA	NA	NA	NA	NA	NA	1	2	NA	NA
783	783	6 - Northeast	147.520393120393	39	6	G11	1	NA	7	9	31	6	1	2	1	1	1	1	1	1		1 - Buddhism		3	1 - Govt	1 - Family home/flat		2		3	2.01 to 3.00	3	NA	2	1	1	6	1	1	1	2	1	1	1	1	1	2	1	1
784	784	6 - Northeast	144.538636363636	44	3	VC2	1	1	7	9	34	6	2	2	1	1	1	1	1	1		1 - Buddhism		4	1 - Govt	3 - Outside dorm		1		NA	2.01 to 3.00	2	NA	1	1	1	1	1	2	NA	NA	NA	NA	NA	NA	1	2	NA	NA
785	785	6 - Northeast	115.246346555324	45	5	G7	1	1	3	13	8	3	2	1	1	1	1	1	1	1		1 - Buddhism		1	1 - Govt	1 - Family home/flat		2		2	2.01 to 3.00	1	NA	1	2	1	3	1	2	1	1	1	1	1	1	1	2	1	1
786	786	4 - South	38.8018686452322	83	7	G7	1	1	3	13	68	4	2	1	1	1	1	1	1	1		1 - Buddhism		1	2 - Private	1 - Family home/flat		2		3	2.01 to 3.00	2	NA	1	1	1	2	1	2	1	1	1	1	1	1	1	2	1	1
787	787	3 - Central	206.992665036675	20	3	VC2	1	1	6	10	12	3	2	1	1	1	1	1	1	1		1 - Buddhism		4	1 - Govt	1 - Family home/flat		4		3	2.01 to 3.00	2	NA	1	1	1	3	1	2	NA	NA	NA	NA	NA	NA	1	2	NA	NA
788	788	4 - South	244.96404494382	80	4	VC2	1	1	7	9	65	4	2	1	1	1	1	1	1	1		1 - Buddhism		4	1 - Govt	1 - Family home/flat		2		3	2.01 to 3.00	1	NA	2	1	1	4	1	1	2	1	1	1	1	1	1	2	1	1
789	789	3 - Central	129.006864988558	15	6	G9	1	1	NA	15	8	3	2	1	1	1	1	1	1	1		1 - Buddhism		2	1 - Govt	1 - Family home/flat		2		2	2.01 to 3.00	1	NA	1	1	1	6	1	2	NA	NA	NA	NA	NA	NA	1	2	NA	NA
790	790	3 - Central	101.707301451751	21	5	G9	1	1	5	11	13	3	2	1	1	1	1	1	1	1		1 - Buddhism		2	1 - Govt	1 - Family home/flat		2		2	2.01 to 3.00	1	NA	2	1	1	2	1	1	2	2	1	1	1	1	1	2	NA	NA
791	791	6 - Northeast	147.520393120393	39	6	G9	1	NA	5	11	29	6	1	2	1	1	1	1	1	1		1 - Buddhism		2	1 - Govt	1 - Family home/flat		5		3	2.01 to 3.00	1	NA	2	1	1	3	1	1	2	2	1	1	1	1	1	2	NA	NA
792	792	4 - South	38.5483125288951	82	6	G11	1	1	NA	NA	66	4	1	2	1	1	1	1	1	1		1 - Buddhism		3	1 - Govt	4 - Rented home		2		5	2.01 to 3.00	3	NA	2	1	1	6	1	1	2	2	1	1	1	1	2	NA	NA	NA
793	793	1 - Bangkok	315.478260869565	10	2	G7	1	1	2	14	3	1	2	1	1	1	1	1	1	1		1 - Buddhism		1	2 - Private	1 - Family home/flat		2		4	2.01 to 3.00	2	NA	1	1	1	6	1	2	NA	NA	NA	NA	NA	NA	1	2	NA	NA
794	794	2 - BMA	115.018828451883	13	6	G7	1	NA	3	13	NA	NA	2	1	1	1	1	1	1	1		1 - Buddhism		1	1 - Govt	1 - Family home/flat		4		NA	2.01 to 3.00	NA	NA	NA	NA	NA	NA	1	2	NA	NA	NA	NA	NA	NA	NA	NA	NA	NA
795	795	3 - Central	129.006864988558	15	6	G7	1	NA	3	13	NA	NA	2	1	1	1	1	1	1	1		1 - Buddhism		1	1 - Govt	1 - Family home/flat		2		3	2.01 to 3.00	1	NA	1	1	1	3	NA	NA	NA	NA	NA	NA	NA	NA	NA	NA	NA	NA
796	796	3 - Central	206.992665036675	20	6	G7	1	1	3	13	NA	NA	2	1	1	1	1	1	1	1		1 - Buddhism		1	1 - Govt	1 - Family home/flat		2		3	2.01 to 3.00	2	NA	2	1	1	3	1	2	NA	NA	NA	NA	NA	NA	1	2	NA	NA
797	797	3 - Central	97.0056258790436	73	6	G7	1	1	3	13	60	2	2	2	1	1	1	1	1	1		1 - Buddhism		1	1 - Govt	1 - Family home/flat		4		2	2.01 to 3.00	2	NA	1	1	1	1	1	2	NA	NA	NA	NA	NA	NA	1	2	NA	NA
798	798	3 - Central	199.647260273973	70	7	G7	1	1	3	13	57	3	2	1	1	1	1	1	1	1		1 - Buddhism		1	2 - Private	1 - Family home/flat		2		2	2.01 to 3.00	2	NA	1	1	1	3	1	2	NA	NA	NA	NA	NA	NA	1	2	NA	NA
799	799	6 - Northeast	370.088586030664	31	6	G7	1	1	3	13	21	6	2	2	1	1	1	2	1	1		1 - Buddhism		1	1 - Govt	1 - Family home/flat		2		3	2.01 to 3.00	2	NA	2	1	2	6	1	2	NA	NA	NA	NA	NA	NA	1	2	NA	NA
800	800	4 - South	38.8018686452322	83	6	G7	1	1	3	13	68	4	2	2	1	1	1	1	1	1		2 - Islam		1	1 - Govt	4 - Rented home		2		2	2.01 to 3.00	2	NA	1	1	1	1	1	2	1	1	1	1	1	1	1	2	1	1
801	801	2 - BMA	143.325221238938	12	5	G9	1	NA	4	12	5	2	2	1	1	1	1	1	1	1		1 - Buddhism		2	1 - Govt	1 - Family home/flat		2		2	2.01 to 3.00	2	NA	1	1	1	6	1	2	NA	NA	NA	NA	NA	NA	1	2	NA	NA
802	802	3 - Central	129.006864988558	15	6	G9	1	1	5	11	8	3	2	1	1	1	1	1	1	1		1 - Buddhism		2	1 - Govt	1 - Family home/flat		4		2	2.01 to 3.00	2	NA	1	1	1	6	1	2	NA	NA	NA	NA	NA	NA	2	NA	NA	NA
803	803	3 - Central	129.006864988558	15	5	G9	1	NA	5	11	NA	NA	2	1	1	1	1	1	1	1		1 - Buddhism		2	1 - Govt	1 - Family home/flat		2		5	2.01 to 3.00	1	NA	2	1	2	4	1	1	1	2	1	2	1	1	1	1	1	2
804	804	3 - Central	62.3409715857012	77	5	G9	1	1	5	11	64	3	2	1	1	1	1	1	1	1		1 - Buddhism		2	1 - Govt	1 - Family home/flat		2		2	2.01 to 3.00	1	NA	1	1	1	2	1	2	NA	NA	NA	NA	NA	NA	1	2	NA	NA
805	805	6 - Northeast	370.088586030664	31	5	G9	1	NA	5	11	21	6	1	2	1	1	1	1	1	1		1 - Buddhism		2	1 - Govt	1 - Family home/flat		2		4	2.01 to 3.00	2	NA	2	1	1	6	1	NA	2	1	1	1	1	1	1	2	NA	NA
806	806	6 - Northeast	144.538636363636	44	5	G9	1	NA	5	11	34	6	2	1	1	1	1	1	1	1		1 - Buddhism		2	1 - Govt	1 - Family home/flat		2		2	2.01 to 3.00	3	NA	1	1	1	2	1	2	NA	NA	NA	NA	NA	NA	1	2	NA	NA
807	807	4 - South	241.447160883281	94	7	G9	1	1	5	11	NA	NA	1	1	1	2	1	1	1	1		2 - Islam		2	2 - Private	1 - Family home/flat		2		2	2.01 to 3.00	1	NA	1	1	1	3	1	2	1	1	1	1	1	1	1	2	1	1
808	808	3 - Central	97.0056258790436	73	7	VC2	1	NA	6	10	NA	NA	2	1	1	1	1	1	1	1		1 - Buddhism		4	2 - Private	1 - Family home/flat		2		5	2.01 to 3.00	2	NA	2	1	1	6	1	1	2	2	1	2	1	1	1	2	NA	NA
809	809	3 - Central	62.3409715857012	77	3	VC2	1	1	6	10	NA	NA	2	1	1	1	1	1	1	1		1 - Buddhism		4	1 - Govt	1 - Family home/flat		2		2	2.01 to 3.00	2	NA	2	1	1	5	1	2	NA	NA	NA	NA	NA	NA	1	2	NA	NA
810	810	3 - Central	62.3409715857012	77	5	G9	1	1	6	10	64	3	2	1	1	1	1	1	1	1		1 - Buddhism		2	1 - Govt	1 - Family home/flat		4		2	2.01 to 3.00	1	NA	2	1	1	1	1	2	NA	NA	NA	NA	NA	NA	1	2	NA	NA
811	811	6 - Northeast	144.538636363636	44	3	VC2	1	1	6	10	NA	NA	2	2	1	1	1	1	1	1		1 - Buddhism		4	3 - Unknown	1 - Family home/flat		2		NA	2.01 to 3.00	1	NA	1	1	1	2	1	2	NA	NA	NA	NA	NA	NA	2	NA	NA	NA
812	812	6 - Northeast	210.425760286225	48	4	VC2	1	1	6	10	NA	NA	1	2	1	1	1	1	1	1		1 - Buddhism		4	1 - Govt	1 - Family home/flat		2		2	2.01 to 3.00	1	NA	2	1	1	1	1	2	NA	NA	NA	NA	NA	NA	1	2	NA	NA
813	813	6 - Northeast	210.425760286225	48	4	VC2	1	1	6	10	NA	NA	1	2	1	1	1	1	1	1		1 - Buddhism		4	1 - Govt	1 - Family home/flat		2		2	2.01 to 3.00	1	NA	2	1	1	1	1	2	NA	NA	NA	NA	NA	NA	1	2	NA	NA
814	814	4 - South	152.14953271028	95	7	G11	1	1	6	10	78	4	2	1	1	2	1	1	1	2		2 - Islam		3	2 - Private	1 - Family home/flat		2		2	2.01 to 3.00	3	NA	1	1	1	6	2	NA	NA	NA	NA	NA	NA	NA	2	NA	NA	NA
815	815	2 - BMA	115.018828451883	13	7	G11	1	1	7	9	NA	NA	2	1	1	1	1	1	1	1		2 - Islam		3	2 - Private	1 - Family home/flat		2		2	2.01 to 3.00	1	NA	1	NA	1	5	1	2	NA	NA	NA	NA	NA	NA	1	2	NA	NA
816	816	3 - Central	101.707301451751	21	4	VC2	1	1	7	9	NA	NA	2	1	1	1	1	1	1	1		1 - Buddhism		4	1 - Govt	1 - Family home/flat		2		1	2.01 to 3.00	2	NA	1	1	1	1	1	2	NA	NA	NA	NA	NA	NA	1	2	NA	NA
817	817	3 - Central	69.104620749782	22	3	VC2	1	1	7	9	14	3	2	1	1	1	1	1	1	1		1 - Buddhism		4	1 - Govt	1 - Family home/flat		2		2	2.01 to 3.00	1	NA	1	1	1	2	2	NA	NA	NA	NA	NA	NA	NA	1	1	2	2
818	818	3 - Central	57.9917864476386	74	3	VC2	1	NA	7	9	61	2	2	1	1	1	1	1	1	1		1 - Buddhism		4	1 - Govt	1 - Family home/flat		2		5	2.01 to 3.00	1	NA	1	1	1	1	1	2	NA	NA	NA	NA	NA	NA	1	2	NA	NA
819	819	3 - Central	62.3409715857012	77	3	VC2	1	1	7	9	64	3	2	1	1	1	1	1	1	1		1 - Buddhism		4	1 - Govt	1 - Family home/flat		2		3	2.01 to 3.00	1	NA	2	1	1	3	1	2	NA	NA	NA	NA	NA	NA	1	2	NA	NA
820	820	3 - Central	62.3409715857012	77	5	G11	1	NA	7	9	NA	NA	2	1	1	1	1	1	1	1		1 - Buddhism		3	1 - Govt	1 - Family home/flat		2		2	2.01 to 3.00	1	NA	2	1	1	1	1	1	2	1	1	1	1	1	1	2	NA	NA
821	821	6 - Northeast	174.507078507079	36	6	G11	1	NA	7	9	30	6	2	2	1	1	1	1	1	2		1 - Buddhism		3	1 - Govt	1 - Family home/flat		2		3	2.01 to 3.00	3	NA	2	1	1	6	1	2	1	1	1	1	1	1	1	2	1	1
822	822	6 - Northeast	146.885840707965	41	6	G11	1	1	7	9	NA	NA	1	2	1	1	1	1	1	1		1 - Buddhism		3	1 - Govt	2 - School dorm		3		3	2.01 to 3.00	3	NA	2	1	1	6	NA	NA	NA	NA	NA	NA	NA	NA	NA	NA	NA	NA
823	823	6 - Northeast	210.425760286225	48	3	VC2	1	1	7	9	NA	NA	NA	2	NA	NA	NA	NA	NA	NA		1 - Buddhism		4	2 - Private	1 - Family home/flat		2		2	2.01 to 3.00	3	NA	1	1	1	6	NA	NA	NA	NA	NA	NA	NA	NA	NA	NA	NA	NA
824	824	4 - South	38.8018686452322	83	5	G11	1	1	7	9	68	4	1	2	1	1	1	1	1	1		2 - Islam		3	1 - Govt	1 - Family home/flat		4		3	2.01 to 3.00	2	NA	1	1	1	6	1	1	1	2	1	1	1	1	2	NA	NA	NA
825	825	4 - South	63.7846347607053	81	5	G11	1	1	7	9	66	4	2	2	1	1	1	1	1	1		1 - Buddhism		3	1 - Govt	1 - Family home/flat		2		2	2.01 to 3.00	1	NA	2	1	1	6	1	2	1	1	1	1	1	1	1	2	1	1
826	826	4 - South	63.7846347607053	81	3	VC2	1	1	7	9	NA	NA	1	2	1	1	1	1	1	1		1 - Buddhism		4	1 - Govt	1 - Family home/flat		2		2	2.01 to 3.00	2	NA	1	1	1	3	1	2	1	1	1	1	1	1	1	2	1	1
827	827	1 - Bangkok	315.478260869565	10	4	VC2	1	NA	8	8	3	1	2	1	1	1	1	1	1	1		1 - Buddhism		4	2 - Private	1 - Family home/flat		2		2	2.01 to 3.00	3	NA	2	1	1	4	1	2	NA	NA	NA	NA	NA	NA	1	2	NA	NA
828	828	6 - Northeast	147.520393120393	39	4	VC2	1	1	8	8	NA	NA	1	2	1	1	1	1	1	1		2 - Islam		4	1 - Govt	3 - Outside dorm		1		NA	2.01 to 3.00	1	NA	2	2	1	2	1	2	NA	NA	NA	NA	NA	NA	1	2	NA	NA
829	829	6 - Northeast	144.538636363636	44	4	VC2	1	1	8	8	NA	NA	1	2	1	1	1	1	1	1		1 - Buddhism		4	1 - Govt	4 - Rented home		1		2	2.01 to 3.00	1	NA	1	1	1	2	1	2	NA	NA	NA	NA	NA	NA	2	NA	NA	NA
830	830	4 - South	244.96404494382	80	4	VC2	1	1	8	8	NA	NA	1	2	1	1	1	1	1	1		1 - Buddhism		4	1 - Govt	1 - Family home/flat		2		5	2.01 to 3.00	2	NA	2	1	1	6	1	2	1	1	1	1	1	1	1	2	1	1
831	831	6 - Northeast	51.7945754716981	38	6	G11	1	NA	NA	15	NA	NA	2	1	1	1	1	1	1	1		1 - Buddhism		3	1 - Govt	4 - Rented home		2		NA	2.01 to 3.00	1	NA	1	1	1	2	1	2	NA	NA	NA	NA	NA	NA	1	2	NA	NA
832	832	1 - Bangkok	315.478260869565	10	2	G7	1	1	2	14	NA	NA	2	1	1	1	1	1	1	1		1 - Buddhism		1	2 - Private	1 - Family home/flat		2		3	2.01 to 3.00	3	NA	1	1	1	3	2	NA	NA	NA	NA	NA	NA	NA	NA	NA	NA	NA
833	833	3 - Central	62.3409715857012	77	5	G9	1	1	3	13	64	3	2	1	1	1	1	1	1	1		1 - Buddhism		2	1 - Govt	1 - Family home/flat		2		1	2.01 to 3.00	1	NA	1	1	1	1	1	2	NA	NA	NA	NA	NA	NA	1	2	NA	NA
834	834	1 - Bangkok	315.478260869565	10	1	G9	1	1	5	11	NA	NA	2	1	1	1	1	1	1	1		1 - Buddhism		2	1 - Govt	1 - Family home/flat		2		2	2.01 to 3.00	1	NA	2	1	1	2	1	2	NA	NA	NA	NA	NA	NA	1	2	NA	NA
835	835	2 - BMA	143.325221238938	12	5	G9	1	NA	5	11	NA	NA	2	1	1	1	1	1	1	1		1 - Buddhism		2	1 - Govt	4 - Rented home		2		1	2.01 to 3.00	3	NA	1	1	1	6	1	2	NA	NA	NA	NA	NA	NA	1	2	NA	NA
836	836	2 - BMA	143.325221238938	12	5	G9	1	NA	5	11	NA	NA	2	1	1	1	1	1	1	1		1 - Buddhism		2	1 - Govt	4 - Rented home		2		2	2.01 to 3.00	1	NA	2	1	2	6	1	2	NA	NA	NA	NA	NA	NA	1	2	NA	NA
837	837	2 - BMA	143.325221238938	12	5	G9	1	NA	5	11	NA	NA	2	1	1	1	1	1	1	1		1 - Buddhism		2	1 - Govt	4 - Rented home		2		1	2.01 to 3.00	1	NA	1	1	2	6	1	2	NA	NA	NA	NA	NA	NA	1	2	NA	NA
838	838	2 - BMA	115.018828451883	13	6	G9	1	NA	5	11	6	3	2	1	1	1	1	1	1	1		1 - Buddhism		2	1 - Govt	1 - Family home/flat		4	...... .........	2	2.01 to 3.00	1	NA	1	1	1	6	1	2	NA	NA	NA	NA	NA	NA	1	2	NA	NA
839	839	3 - Central	98.1375968992248	24	3	VC2	1	1	7	9	10	3	2	1	1	1	1	1	1	1		1 - Buddhism		4	1 - Govt	1 - Family home/flat		2		3	2.01 to 3.00	1	NA	2	1	1	1	1	2	NA	NA	NA	NA	NA	NA	1	2	NA	NA
840	840	3 - Central	57.9917864476386	74	3	VC2	1	1	9	7	NA	NA	2	1	1	1	1	1	1	1		1 - Buddhism		4	1 - Govt	1 - Family home/flat		2		2	2.01 to 3.00	2	NA	2	1	1	2	1	2	NA	NA	NA	NA	NA	NA	1	2	NA	NA
841	841	2 - BMA	115.018828451883	13	7	G11	1	NA	NA	15	3	1	2	1	1	1	1	1	1	1		2 - Islam		3	2 - Private	1 - Family home/flat		2		2	2.01 to 3.00	1	NA	2	1	2	4	NA	NA	NA	NA	NA	NA	NA	NA	NA	NA	NA	NA
842	842	6 - Northeast	171.882303370787	46	5	G9	1	NA	5	11	36	6	1	2	1	1	1	1	1	1		1 - Buddhism		2	3 - Unknown	1 - Family home/flat		2		2	2.01 to 3.00	1	NA	1	1	1	6	1	2	1	1	1	1	1	1	1	2	1	1
843	843	4 - South	38.8018686452322	83	6	G11	1	1	6	10	NA	NA	2	2	1	1	1	1	1	1		1 - Buddhism		3	1 - Govt	1 - Family home/flat		2		2	2.01 to 3.00	1	NA	1	1	1	1	1	2	1	1	1	1	1	1	1	2	1	1
844	844	6 - Northeast	221.115716753022	34	7	G11	1	1	7	9	24	6	NA	2	NA	NA	NA	NA	NA	NA		1 - Buddhism		3	2 - Private	1 - Family home/flat		2		2	2.01 to 3.00	3	NA	2	1	1	6	1	2	NA	NA	NA	NA	NA	NA	NA	NA	NA	NA
845	845	1 - Bangkok	315.478260869565	10	1	G7	1	1	3	13	NA	NA	1	2	1	1	1	1	1	1		1 - Buddhism		1	1 - Govt	4 - Rented home		4		3	2.01 to 3.00	1	NA	1	1	1	4	1	2	NA	NA	NA	NA	NA	NA	1	2	NA	NA
846	846	3 - Central	206.992665036675	20	5	G7	1	1	3	13	NA	NA	2	1	1	1	1	1	1	1		1 - Buddhism		1	1 - Govt	1 - Family home/flat		1		2	2.01 to 3.00	1	NA	1	1	1	1	1	2	NA	NA	NA	NA	NA	NA	1	2	NA	NA
847	847	2 - BMA	143.325221238938	12	5	G9	1	NA	4	12	3	1	2	2	1	1	1	1	1	1		1 - Buddhism		2	1 - Govt	1 - Family home/flat		2		2	2.01 to 3.00	3	NA	1	1	1	6	1	2	NA	NA	NA	NA	NA	NA	1	2	NA	NA
848	848	2 - BMA	143.325221238938	12	5	G9	1	1	5	11	44	5	1	2	1	1	1	1	1	1		1 - Buddhism		2	1 - Govt	1 - Family home/flat		2		2	2.01 to 3.00	1	NA	1	1	1	6	1	2	NA	NA	NA	NA	NA	NA	1	2	NA	NA
849	849	3 - Central	129.006864988558	15	6	G9	1	1	5	11	8	3	2	1	1	1	1	1	1	1		1 - Buddhism		2	1 - Govt	1 - Family home/flat		2		2	2.01 to 3.00	2	NA	2	1	1	6	1	2	NA	NA	NA	NA	NA	NA	1	2	NA	NA
850	850	6 - Northeast	51.7945754716981	38	6	G9	1	NA	5	11	28	6	2	2	1	1	1	1	1	1		NA		2	1 - Govt	1 - Family home/flat		4		5	2.01 to 3.00	1	NA	2	1	1	3	1	2	1	1	1	1	1	1	1	2	1	1
851	851	4 - South	38.5483125288951	82	7	G9	1	1	5	11	66	4	2	2	1	1	1	1	1	1		2 - Islam		2	2 - Private	2 - School dorm		3		2	2.01 to 3.00	1	NA	1	1	1	3	1	2	1	1	1	1	1	1	1	2	1	1
852	852	3 - Central	97.2731707317073	14	3	VC2	1	1	7	9	7	3	2	1	1	1	1	1	1	1		1 - Buddhism		4	1 - Govt	1 - Family home/flat		4		NA	2.01 to 3.00	1	NA	2	1	1	1	1	2	NA	NA	NA	NA	NA	NA	1	2	NA	NA
853	853	4 - South	166.712560386473	84	3	VC2	1	1	8	8	69	4	2	1	1	1	1	1	1	1		1 - Buddhism		4	1 - Govt	1 - Family home/flat		2		4	2.01 to 3.00	3	NA	1	1	2	4	1	2	1	1	1	1	1	1	1	2	1	1
854	854	3 - Central	97.0056258790436	73	5	G7	1	NA	2	14	NA	NA	2	1	1	1	1	1	1	1		1 - Buddhism		1	1 - Govt	1 - Family home/flat		2		3	2.01 to 3.00	2	NA	2	1	1	4	1	2	NA	NA	NA	NA	NA	NA	1	2	NA	NA
855	855	6 - Northeast	171.882303370787	46	5	G7	1	1	2	14	36	6	1	2	1	1	1	1	1	1		1 - Buddhism		1	3 - Unknown	1 - Family home/flat		2		3	2.01 to 3.00	3	NA	1	1	2	6	1	2	NA	NA	NA	NA	NA	NA	1	2	NA	NA
856	856	4 - South	38.8018686452322	83	7	G7	1	NA	3	13	68	4	2	1	1	1	1	1	1	1		1 - Buddhism		1	2 - Private	4 - Rented home		2		2	2.01 to 3.00	1	NA	1	1	1	2	1	1	2	1	1	1	1	1	1	2	1	1
857	857	3 - Central	97.2731707317073	14	3	VC2	1	NA	7	9	NA	NA	2	1	1	1	1	1	1	1		1 - Buddhism		4	1 - Govt	1 - Family home/flat		4		5	2.01 to 3.00	1	NA	2	1	1	2	1	2	NA	NA	NA	NA	NA	NA	1	2	NA	NA
858	858	6 - Northeast	144.538636363636	44	3	VC2	1	1	7	9	34	6	2	2	NA	NA	NA	NA	NA	NA		1 - Buddhism		4	3 - Unknown	1 - Family home/flat		2		2	2.01 to 3.00	1	NA	1	1	1	1	2	NA	NA	NA	NA	NA	NA	NA	2	NA	NA	NA
859	859	6 - Northeast	210.425760286225	48	4	VC2	1	1	7	9	NA	NA	2	NA	NA	NA	2	NA	NA	NA		1 - Buddhism		4	1 - Govt	1 - Family home/flat		2		2	2.01 to 3.00	1	NA	1	1	1	1	1	2	NA	NA	NA	NA	NA	NA	1	2	NA	NA
860	860	4 - South	38.8018686452322	83	5	G11	1	2	7	9	68	4	1	2	1	1	1	1	1	1		1 - Buddhism		3	1 - Govt	1 - Family home/flat		2		2	2.01 to 3.00	1	NA	1	1	1	2	1	2	1	1	1	1	1	1	1	2	1	1
861	861	3 - Central	206.992665036675	20	3	VC2	1	1	8	8	20	6	1	2	1	1	1	1	1	1		2 - Islam		4	1 - Govt	1 - Family home/flat		2		2	2.01 to 3.00	1	NA	2	1	1	5	1	2	NA	NA	NA	NA	NA	NA	1	2	NA	NA
862	862	4 - South	63.7846347607053	81	3	VC2	1	1	8	8	66	4	1	2	1	1	1	1	1	1		1 - Buddhism		4	1 - Govt	1 - Family home/flat		2		4	2.01 to 3.00	2	NA	2	1	1	6	1	2	1	1	1	1	1	1	1	2	1	1
863	863	3 - Central	199.647260273973	70	6	G9	1	1	4	12	57	3	2	1	1	1	1	1	1	1		1 - Buddhism		2	1 - Govt	1 - Family home/flat		2		2	2.01 to 3.00	2	NA	2	1	1	6	1	1	1	2	1	1	1	1	1	2	NA	NA
864	864	2 - BMA	115.018828451883	13	5	G9	1	1	5	11	6	3	2	1	1	1	1	1	1	1		1 - Buddhism		2	1 - Govt	1 - Family home/flat		4	.........	3	2.01 to 3.00	3	NA	1	1	1	3	2	NA	NA	NA	NA	NA	NA	NA	1	2	NA	NA
865	865	3 - Central	129.006864988558	15	7	G9	1	1	5	11	NA	NA	2	1	1	1	1	1	1	1		1 - Buddhism		2	2 - Private	1 - Family home/flat		2		2	2.01 to 3.00	1	NA	1	1	1	1	1	2	NA	NA	NA	NA	NA	NA	1	2	NA	NA
866	866	3 - Central	129.006864988558	15	7	G9	1	1	5	11	NA	NA	2	1	1	1	1	1	1	1		1 - Buddhism		2	2 - Private	1 - Family home/flat		2		2	2.01 to 3.00	2	NA	1	1	1	2	1	2	NA	NA	NA	NA	NA	NA	1	2	NA	NA
867	867	3 - Central	69.104620749782	22	5	G7	1	1	5	11	NA	NA	2	1	1	1	1	1	1	1		1 - Buddhism		1	1 - Govt	4 - Rented home		2		2	2.01 to 3.00	1	NA	2	1	1	6	1	2	NA	NA	NA	NA	NA	NA	1	2	NA	NA
868	868	3 - Central	199.647260273973	70	6	G9	1	1	5	11	57	3	2	1	1	1	1	1	1	1		1 - Buddhism		2	1 - Govt	1 - Family home/flat		2		3	2.01 to 3.00	3	NA	1	1	1	5	1	1	2	2	1	1	1	1	1	2	NA	NA
869	869	6 - Northeast	174.507078507079	36	5	G9	1	1	5	11	26	6	1	2	1	1	1	1	1	1		1 - Buddhism		2	1 - Govt	1 - Family home/flat		2		2	2.01 to 3.00	2	NA	2	1	1	3	1	2	NA	NA	NA	NA	NA	NA	1	2	NA	NA
870	870	3 - Central	97.0056258790436	73	6	G11	1	1	6	10	NA	NA	2	1	1	1	1	1	1	1		1 - Buddhism		3	1 - Govt	1 - Family home/flat		2		2	2.01 to 3.00	3	NA	2	1	1	5	1	1	1	2	1	1	1	1	1	2	NA	NA
871	871	1 - Bangkok	315.478260869565	10	4	VC2	1	1	7	9	NA	NA	2	1	1	1	1	1	1	1		1 - Buddhism		4	2 - Private	1 - Family home/flat		2		2	2.01 to 3.00	1	NA	1	1	1	4	1	2	NA	NA	NA	NA	NA	NA	1	2	NA	NA
872	872	2 - BMA	115.018828451883	13	3	VC2	1	1	7	9	NA	NA	2	1	1	1	1	1	1	1		1 - Buddhism		4	1 - Govt	1 - Family home/flat		4		2	2.01 to 3.00	2	NA	2	1	2	2	1	2	NA	NA	NA	NA	NA	NA	1	2	NA	NA
873	873	3 - Central	199.647260273973	70	4	VC2	1	1	7	9	57	3	2	1	1	1	1	1	1	1		1 - Buddhism		4	1 - Govt	1 - Family home/flat		2		2	2.01 to 3.00	2	NA	1	1	1	2	1	2	NA	NA	NA	NA	NA	NA	1	2	NA	NA
874	874	4 - South	63.7846347607053	81	3	VC2	1	1	7	9	NA	NA	1	2	1	1	1	1	1	1		2 - Islam		4	1 - Govt	1 - Family home/flat		2		2	2.01 to 3.00	2	NA	1	1	1	6	1	2	1	1	1	1	1	1	1	2	1	1
875	875	3 - Central	69.104620749782	22	5	G7	1	1	2	14	14	3	2	1	1	1	1	1	1	1		1 - Buddhism		1	1 - Govt	1 - Family home/flat		2		3	2.01 to 3.00	2	NA	1	1	1	2	1	1	2	1	1	1	1	1	1	2	NA	NA
876	876	1 - Bangkok	315.478260869565	10	1	G7	1	1	3	13	NA	NA	2	1	1	1	1	1	1	1		1 - Buddhism		1	1 - Govt	1 - Family home/flat		2		2	2.01 to 3.00	2	NA	1	1	1	1	1	2	NA	NA	NA	NA	NA	NA	1	2	NA	NA
877	877	3 - Central	98.1375968992248	24	6	G7	1	1	3	13	NA	NA	2	1	1	1	1	1	1	1		1 - Buddhism		1	1 - Govt	1 - Family home/flat		2		NA	2.01 to 3.00	2	NA	1	1	1	2	1	1	1	2	1	1	1	1	1	2	NA	NA
878	878	2 - BMA	143.325221238938	12	5	G9	1	NA	4	12	5	2	2	1	1	1	1	1	1	1		1 - Buddhism		2	1 - Govt	1 - Family home/flat		2		3	2.01 to 3.00	1	NA	1	1	1	5	1	2	NA	NA	NA	NA	NA	NA	1	2	NA	NA
879	879	3 - Central	69.104620749782	22	6	G9	1	1	5	11	NA	NA	2	1	1	1	1	1	1	1		1 - Buddhism		2	1 - Govt	1 - Family home/flat		2		1	2.01 to 3.00	1	NA	1	1	1	1	1	2	NA	NA	NA	NA	NA	NA	1	2	NA	NA
880	880	4 - South	38.5483125288951	82	5	G9	1	1	5	11	67	4	1	2	1	1	1	1	1	1		1 - Buddhism		2	1 - Govt	1 - Family home/flat		2		2	2.01 to 3.00	2	NA	2	1	1	6	2	NA	NA	NA	NA	NA	NA	NA	2	NA	NA	NA
881	881	4 - South	38.5483125288951	82	5	G9	1	1	5	11	67	4	2	2	1	1	1	1	1	1		1 - Buddhism		2	1 - Govt	1 - Family home/flat		4		2	2.01 to 3.00	1	NA	1	1	1	6	1	2	1	1	1	1	1	1	1	2	1	1
882	882	3 - Central	57.9917864476386	74	6	G11	1	NA	6	10	3	1	2	1	1	1	1	1	1	1		1 - Buddhism		3	1 - Govt	1 - Family home/flat		2		3	2.01 to 3.00	1	NA	1	1	1	4	1	2	NA	NA	NA	NA	NA	NA	1	2	NA	NA
883	883	6 - Northeast	221.115716753022	34	7	G11	1	1	7	9	NA	NA	NA	2	NA	NA	NA	NA	NA	NA		1 - Buddhism		3	2 - Private	1 - Family home/flat		2		2	2.01 to 3.00	2	NA	2	1	1	4	2	NA	NA	NA	NA	NA	NA	NA	2	NA	NA	NA
884	884	4 - South	38.5483125288951	82	5	G11	1	1	7	9	67	4	1	2	1	1	1	1	1	1		2 - Islam		3	1 - Govt	1 - Family home/flat		2		2	2.01 to 3.00	2	NA	1	1	1	1	1	2	1	1	1	1	1	1	1	2	1	1
885	885	6 - Northeast	221.115716753022	34	5	G9	1	1	4	12	24	6	1	2	1	1	1	1	1	1		1 - Buddhism		2	1 - Govt	1 - Family home/flat		2		2	2.01 to 3.00	1	NA	1	1	1	6	1	2	NA	NA	NA	NA	NA	NA	1	2	NA	NA
886	886	4 - South	166.712560386473	84	7	G11	1	NA	7	9	69	4	2	2	1	1	1	1	1	1		1 - Buddhism		3	2 - Private	1 - Family home/flat		2		2	2.01 to 3.00	1	NA	1	1	1	6	1	2	1	1	1	1	1	1	1	2	1	1
887	887	3 - Central	206.992665036675	20	5	G7	1	1	3	13	12	3	2	1	1	1	1	1	1	1		1 - Buddhism		1	1 - Govt	1 - Family home/flat		2		2	2.01 to 3.00	3	NA	2	1	1	6	1	2	NA	NA	NA	NA	NA	NA	1	2	NA	NA
888	888	6 - Northeast	174.507078507079	36	6	G7	1	1	3	13	26	6	1	2	1	1	1	1	1	1		1 - Buddhism		1	1 - Govt	1 - Family home/flat		2		5	2.01 to 3.00	1	NA	1	1	1	6	NA	NA	NA	NA	NA	NA	NA	NA	NA	NA	NA	NA
889	889	3 - Central	98.1375968992248	24	5	G9	1	1	4	12	16	3	2	1	1	1	1	1	1	1		1 - Buddhism		2	1 - Govt	1 - Family home/flat		2		3	2.01 to 3.00	1	NA	1	1	1	3	1	1	2	1	1	1	1	1	1	2	NA	NA
890	890	4 - South	38.8018686452322	83	6	G9	1	1	4	12	68	4	2	1	1	1	1	1	1	1		1 - Buddhism		2	1 - Govt	1 - Family home/flat		2		2	2.01 to 3.00	3	NA	1	1	1	1	1	2	1	1	1	1	1	1	1	2	1	1
891	891	3 - Central	98.1375968992248	24	5	G9	1	1	5	11	16	3	2	1	1	1	1	1	1	1		1 - Buddhism		2	1 - Govt	1 - Family home/flat		2		3	2.01 to 3.00	2	NA	1	1	1	6	1	1	1	2	1	1	1	1	1	2	NA	NA
892	892	6 - Northeast	171.214485981308	43	5	G9	1	1	5	11	33	6	1	2	1	1	1	1	1	1		1 - Buddhism		2	1 - Govt	1 - Family home/flat		2		4	2.01 to 3.00	3	NA	1	1	1	3	1	2	1	1	1	1	1	1	1	2	1	1
893	893	4 - South	152.14953271028	95	7	G9	1	1	5	11	78	4	1	1	1	2	1	1	1	1		2 - Islam		2	2 - Private	1 - Family home/flat		2		3	2.01 to 3.00	2	NA	1	1	1	4	1	2	1	1	1	1	1	1	1	2	1	1
894	894	3 - Central	199.647260273973	70	4	VC2	1	1	6	10	NA	NA	2	1	1	1	1	1	1	1		1 - Buddhism		4	1 - Govt	4 - Rented home		2		1	2.01 to 3.00	1	NA	1	1	1	1	1	1	2	2	1	1	1	1	1	1	2	1
895	895	6 - Northeast	174.507078507079	36	6	G9	1	1	6	10	30	6	1	2	1	1	1	1	1	1		1 - Buddhism		2	1 - Govt	1 - Family home/flat		2		3	2.01 to 3.00	2	NA	1	1	1	6	1	1	2	2	1	1	1	1	1	2	NA	NA
896	896	3 - Central	57.9917864476386	74	5	G11	1	1	7	9	61	2	2	1	1	1	1	1	1	1		1 - Buddhism		3	1 - Govt	1 - Family home/flat		4		2	2.01 to 3.00	3	NA	1	1	1	6	1	1	1	1	1	1	1	2	1	1	1	2
897	897	6 - Northeast	174.507078507079	36	5	G11	1	1	7	9	NA	NA	1	2	1	1	1	1	1	1		1 - Buddhism		3	1 - Govt	1 - Family home/flat		2		3	2.01 to 3.00	1	NA	2	1	1	3	1	2	NA	NA	NA	NA	NA	NA	1	2	NA	NA
898	898	6 - Northeast	115.246346555324	45	3	VC2	1	NA	7	9	35	6	NA	2	NA	NA	NA	NA	NA	NA		1 - Buddhism		4	1 - Govt	1 - Family home/flat		2		2	2.01 to 3.00	1	NA	1	1	1	3	NA	NA	NA	NA	NA	NA	NA	NA	NA	NA	NA	NA
899	899	6 - Northeast	146.885840707965	41	4	VC2	1	1	8	8	31	6	1	2	1	1	1	1	1	1		1 - Buddhism		4	2 - Private	1 - Family home/flat		2		3	2.01 to 3.00	1	NA	1	1	1	1	1	2	NA	NA	NA	NA	NA	NA	1	2	NA	NA
900	900	3 - Central	199.647260273973	70	7	G7	1	1	2	14	57	3	2	1	1	1	1	1	1	1		1 - Buddhism		1	2 - Private	1 - Family home/flat		2		3	2.01 to 3.00	2	NA	1	1	1	2	1	2	NA	NA	NA	NA	NA	NA	1	2	NA	NA
901	901	6 - Northeast	147.520393120393	39	6	G7	1	1	3	13	29	6	2	2	1	1	1	1	1	1		1 - Buddhism		1	2 - Private	4 - Rented home		NA		3	2.01 to 3.00	1	NA	1	1	2	6	1	NA	2	2	1	1	1	1	1	2	NA	NA
902	902	4 - South	244.96404494382	80	7	G9	1	1	4	12	73	4	1	2	1	1	1	1	1	1		2 - Islam		2	2 - Private	2 - School dorm		3		2	2.01 to 3.00	3	NA	1	1	2	6	1	2	1	1	1	1	1	1	1	2	1	1
903	903	4 - South	63.7846347607053	81	5	G9	1	1	5	11	66	4	2	1	1	1	1	1	1	1		1 - Buddhism		2	1 - Govt	2 - School dorm		3		3	2.01 to 3.00	1	NA	1	1	1	3	1	2	1	1	1	1	1	1	1	2	1	1
904	904	1 - Bangkok	315.478260869565	10	1	G9	1	1	6	10	3	1	2	1	1	1	1	1	1	1		1 - Buddhism		2	1 - Govt	4 - Rented home		2		3	2.01 to 3.00	2	NA	2	1	1	2	1	2	NA	NA	NA	NA	NA	NA	1	2	NA	NA
905	905	3 - Central	62.3409715857012	77	5	G11	1	1	7	9	NA	NA	2	1	1	1	1	1	1	1		1 - Buddhism		3	1 - Govt	1 - Family home/flat		2		2	2.01 to 3.00	2	NA	2	1	1	3	1	2	NA	NA	NA	NA	NA	NA	1	2	NA	NA
906	906	6 - Northeast	210.425760286225	48	4	VC2	1	1	7	9	NA	NA	2	NA	NA	NA	2	NA	NA	NA		1 - Buddhism		4	1 - Govt	1 - Family home/flat		2		2	2.01 to 3.00	1	NA	1	1	1	1	1	2	NA	NA	NA	NA	NA	NA	1	2	NA	NA
907	907	3 - Central	69.104620749782	22	6	G11	1	1	8	8	NA	NA	2	1	1	1	1	1	1	1		1 - Buddhism		3	1 - Govt	1 - Family home/flat		2		5	2.01 to 3.00	1	NA	2	1	2	2	1	2	NA	NA	NA	NA	NA	NA	NA	NA	NA	NA
908	908	2 - BMA	115.018828451883	13	4	VC2	1	NA	11	5	NA	NA	2	1	1	1	1	1	1	1		1 - Buddhism		4	1 - Govt	4 - Rented home		1		4	2.01 to 3.00	2	NA	2	1	1	3	1	2	NA	NA	NA	NA	NA	NA	1	2	NA	NA
909	909	6 - Northeast	221.115716753022	34	7	G11	1	1	NA	15	NA	NA	NA	2	NA	NA	NA	NA	NA	NA		1 - Buddhism		3	2 - Private	1 - Family home/flat		2		2	2.01 to 3.00	2	NA	2	NA	NA	NA	1	2	NA	NA	NA	NA	NA	NA	2	NA	NA	NA
910	910	3 - Central	97.0056258790436	73	5	G7	1	1	2	14	60	2	2	1	1	1	1	1	1	1		1 - Buddhism		1	1 - Govt	1 - Family home/flat		2		2	2.01 to 3.00	2	NA	2	1	1	2	1	2	NA	NA	NA	NA	NA	NA	1	2	NA	NA
911	911	3 - Central	62.3409715857012	77	4	VC2	1	1	6	10	NA	NA	2	1	1	1	1	1	1	1		1 - Buddhism		4	1 - Govt	1 - Family home/flat		2		3	2.01 to 3.00	1	NA	2	1	1	2	1	2	NA	NA	NA	NA	NA	NA	1	2	NA	NA
912	912	6 - Northeast	370.088586030664	31	6	G11	1	1	7	9	NA	NA	2	2	2	2	2	2	2	2		1 - Buddhism		3	1 - Govt	1 - Family home/flat		2	..................... ..................... .....................	NA	2.01 to 3.00	2	NA	2	1	1	6	1	NA	1	2	1	1	1	1	1	2	NA	NA
913	913	6 - Northeast	221.115716753022	34	6	G11	1	1	7	9	NA	NA	2	2	1	1	1	1	1	1		1 - Buddhism		3	1 - Govt	4 - Rented home		2		3	2.01 to 3.00	2	NA	1	1	1	3	1	1	2	2	1	1	1	1	1	2	NA	NA
914	914	6 - Northeast	171.882303370787	46	3	VC2	1	NA	7	9	NA	NA	2	1	1	1	1	1	1	1		1 - Buddhism		4	2 - Private	5 - Others		5		5	2.01 to 3.00	1	NA	1	2	2	2	1	2	NA	NA	NA	NA	NA	NA	1	2	NA	NA
915	915	4 - South	63.7846347607053	81	3	VC2	1	1	7	9	NA	NA	1	2	1	1	1	1	1	1		1 - Buddhism		4	1 - Govt	1 - Family home/flat		2		3	2.01 to 3.00	1	NA	2	1	1	5	2	NA	NA	NA	NA	NA	NA	NA	2	NA	NA	NA
916	916	3 - Central	69.104620749782	22	7	G7	1	NA	2	14	NA	NA	2	1	1	1	1	1	1	1		1 - Buddhism		1	2 - Private	1 - Family home/flat		2		3	2.01 to 3.00	1	NA	1	1	1	4	1	2	NA	NA	NA	NA	NA	NA	1	2	NA	NA
917	917	6 - Northeast	171.882303370787	46	6	G7	1	NA	3	13	36	6	2	1	1	1	1	1	1	1		1 - Buddhism		1	1 - Govt	1 - Family home/flat		2		5	2.01 to 3.00	2	NA	1	1	1	2	1	2	NA	NA	NA	NA	NA	NA	1	2	NA	NA
918	918	3 - Central	206.992665036675	20	5	G9	1	1	4	12	12	3	2	1	1	1	1	1	1	1		1 - Buddhism		2	1 - Govt	NA		2		3	2.01 to 3.00	2	NA	2	1	2	3	1	1	1	1	1	2	1	1	1	2	NA	NA
919	919	3 - Central	98.1375968992248	24	5	G9	1	1	4	12	58	3	2	1	1	1	1	1	1	1		1 - Buddhism		2	1 - Govt	1 - Family home/flat		2		3	2.01 to 3.00	2	NA	2	1	1	6	1	2	NA	NA	NA	NA	NA	NA	1	2	NA	NA
920	920	3 - Central	129.006864988558	15	5	G9	1	NA	5	11	8	3	2	1	1	1	1	1	1	1		1 - Buddhism		2	1 - Govt	1 - Family home/flat		2		3	2.01 to 3.00	3	NA	1	1	1	3	1	1	2	2	1	1	1	1	1	1	2	2
921	921	2 - BMA	115.018828451883	13	3	VC2	1	NA	7	9	6	3	2	2	1	1	1	1	1	1		1 - Buddhism		4	1 - Govt	1 - Family home/flat		2		2	2.01 to 3.00	3	NA	2	1	1	2	1	2	NA	NA	NA	NA	NA	NA	1	2	NA	NA
922	922	3 - Central	199.647260273973	70	4	VC2	1	1	7	9	NA	NA	2	1	1	1	1	1	1	1		1 - Buddhism		4	1 - Govt	4 - Rented home		2		2	2.01 to 3.00	2	NA	2	1	1	5	2	NA	NA	NA	NA	NA	NA	NA	1	2	NA	NA
923	923	6 - Northeast	370.088586030664	31	5	G11	1	1	7	9	NA	NA	1	2	1	1	1	1	1	1		1 - Buddhism		3	1 - Govt	1 - Family home/flat		2	.........	5	2.01 to 3.00	2	NA	2	1	1	5	1	2	NA	NA	NA	NA	NA	NA	1	2	NA	NA
924	924	4 - South	152.14953271028	95	7	G11	1	1	7	9	78	4	2	1	1	2	1	1	1	1		2 - Islam		3	2 - Private	1 - Family home/flat		2		2	2.01 to 3.00	3	NA	1	1	1	5	1	2	1	1	1	1	1	1	1	2	1	1
925	925	3 - Central	69.104620749782	22	6	G9	1	NA	NA	15	14	3	2	1	1	1	1	1	1	1		1 - Buddhism		2	1 - Govt	1 - Family home/flat		2		3	2.01 to 3.00	1	NA	1	1	1	6	1	2	NA	NA	NA	NA	NA	NA	1	2	NA	NA
926	926	3 - Central	69.104620749782	22	7	G7	1	NA	3	13	NA	NA	2	1	1	1	1	1	1	1		1 - Buddhism		1	2 - Private	1 - Family home/flat		2		2	2.01 to 3.00	3	NA	1	1	1	3	1	2	NA	NA	NA	NA	NA	NA	1	2	NA	NA
927	927	6 - Northeast	115.246346555324	45	5	G7	1	1	3	13	35	6	2	2	1	1	1	1	1	1		1 - Buddhism		1	1 - Govt	1 - Family home/flat		2		3	2.01 to 3.00	NA	NA	1	1	1	5	NA	NA	NA	NA	NA	NA	NA	NA	NA	NA	NA	NA
928	928	3 - Central	101.707301451751	21	5	G7	1	1	4	12	NA	NA	2	1	1	1	1	1	1	1		2 - Islam		1	1 - Govt	1 - Family home/flat		2		2	2.01 to 3.00	3	NA	1	1	1	3	1	1	1	2	1	1	1	1	1	2	NA	NA
929	929	3 - Central	98.1375968992248	24	4	VC2	1	1	7	9	NA	NA	2	2	1	1	1	1	1	1		1 - Buddhism		4	1 - Govt	1 - Family home/flat		2		2	2.01 to 3.00	3	NA	2	1	1	3	1	1	1	2	1	1	1	1	1	2	NA	NA
930	930	4 - South	166.712560386473	84	3	VC2	1	1	7	9	69	4	1	2	1	1	1	1	1	1		1 - Buddhism		4	1 - Govt	1 - Family home/flat		2		2	2.01 to 3.00	2	NA	2	1	1	6	1	1	1	2	1	1	1	1	1	2	1	1
931	931	3 - Central	97.0056258790436	73	3	VC2	1	1	8	8	60	2	2	1	1	1	1	1	1	1		1 - Buddhism		4	1 - Govt	1 - Family home/flat		2		5	2.01 to 3.00	1	NA	2	1	1	5	1	2	NA	NA	NA	NA	NA	NA	1	2	NA	NA
932	932	6 - Northeast	147.520393120393	39	4	VC2	1	NA	8	8	29	6	2	2	1	1	1	1	1	1		1 - Buddhism		4	1 - Govt	1 - Family home/flat		2		2	2.01 to 3.00	2	NA	2	1	2	2	2	NA	NA	NA	NA	NA	NA	NA	2	NA	NA	NA
933	933	3 - Central	101.707301451751	21	7	G7	1	1	3	13	54	3	2	1	1	1	1	1	1	1		1 - Buddhism		1	2 - Private	1 - Family home/flat		2		2	2.01 to 3.00	3	NA	1	1	1	3	1	1	2	1	1	1	1	1	1	2	NA	NA
934	934	6 - Northeast	174.507078507079	36	6	G7	1	1	4	12	26	6	1	1	1	1	2	1	1	1		1 - Buddhism		1	1 - Govt	1 - Family home/flat		2		2	2.01 to 3.00	3	NA	1	1	1	4	1	1	2	1	1	1	1	1	1	2	NA	NA
935	935	3 - Central	206.992665036675	20	6	G9	1	1	5	11	12	3	2	1	1	1	1	1	1	1		1 - Buddhism		2	1 - Govt	1 - Family home/flat		2		2	2.01 to 3.00	2	NA	1	1	1	1	2	NA	NA	NA	NA	NA	NA	NA	1	2	NA	NA
936	936	4 - South	63.7846347607053	81	5	G9	1	NA	5	11	66	4	2	1	1	1	1	1	1	1		2 - Islam		2	1 - Govt	4 - Rented home		2		3	2.01 to 3.00	2	NA	1	1	1	1	1	1	1	2	2	1	1	1	1	2	1	1
937	937	2 - BMA	143.325221238938	12	4	VC2	1	NA	6	10	5	2	2	1	1	1	1	1	1	1		1 - Buddhism		4	1 - Govt	1 - Family home/flat		2		3	2.01 to 3.00	1	NA	1	1	1	6	1	2	NA	NA	NA	NA	NA	NA	1	2	NA	NA
938	938	3 - Central	98.1375968992248	24	7	G11	1	1	6	10	NA	NA	2	1	1	1	1	1	1	1		1 - Buddhism		3	2 - Private	1 - Family home/flat		2		3	2.01 to 3.00	3	NA	1	1	1	3	1	1	2	1	1	1	1	1	1	1	1	1
939	939	3 - Central	98.1375968992248	24	5	G9	1	1	5	11	16	3	2	1	1	1	1	1	1	1		1 - Buddhism		2	1 - Govt	1 - Family home/flat		2		4	2.01 to 3.00	2	NA	2	1	1	5	1	2	NA	NA	NA	NA	NA	NA	1	2	NA	NA
940	940	3 - Central	206.992665036675	20	3	VC2	1	1	7	9	12	3	2	1	1	1	1	1	1	1		1 - Buddhism		4	1 - Govt	4 - Rented home		2		2	2.01 to 3.00	2	NA	1	1	1	6	1	2	NA	NA	NA	NA	NA	NA	1	2	NA	NA
941	941	3 - Central	97.0056258790436	73	5	G11	1	1	7	9	60	2	2	1	1	1	1	1	1	1		1 - Buddhism		3	1 - Govt	1 - Family home/flat		2		3	2.01 to 3.00	1	NA	1	1	1	2	1	1	1	2	1	1	1	1	2	NA	NA	NA
942	942	6 - Northeast	370.088586030664	31	6	G11	1	1	7	9	22	6	1	2	1	1	1	1	1	1		1 - Buddhism		3	1 - Govt	1 - Family home/flat		2		3	2.01 to 3.00	2	NA	2	1	1	3	1	2	NA	NA	NA	NA	NA	NA	1	2	NA	NA
943	943	3 - Central	101.707301451751	21	5	G7	1	NA	3	13	13	3	2	1	1	1	1	1	1	1		2 - Islam		1	1 - Govt	4 - Rented home		4		3	2.01 to 3.00	1	NA	1	1	1	2	1	1	1	2	1	1	1	1	2	NA	NA	NA
944	944	3 - Central	199.647260273973	70	7	G7	1	NA	3	13	57	3	2	1	1	1	1	1	1	1		1 - Buddhism		1	2 - Private	1 - Family home/flat		2		2	2.01 to 3.00	3	NA	1	1	1	2	1	2	NA	NA	NA	NA	NA	NA	1	2	NA	NA
945	945	6 - Northeast	221.115716753022	34	2	G7	1	1	3	13	24	6	1	2	1	1	1	1	1	1		1 - Buddhism		1	2 - Private	1 - Family home/flat	................................................	2		2	2.01 to 3.00	3	NA	1	1	1	2	1	1	1	2	1	1	1	1	NA	NA	NA	NA
946	946	2 - BMA	115.018828451883	13	7	G9	1	1	4	12	6	3	2	1	1	1	1	1	1	1		2 - Islam		2	2 - Private	3 - Outside dorm		4		3	2.01 to 3.00	3	NA	1	1	1	2	2	NA	NA	NA	NA	NA	NA	NA	1	2	NA	NA
947	947	4 - South	152.14953271028	95	7	G9	1	1	5	11	78	4	1	1	1	2	1	1	1	1		2 - Islam		2	2 - Private	1 - Family home/flat		2		3	2.01 to 3.00	2	NA	1	1	1	4	1	2	1	1	1	1	1	1	1	2	1	1
948	948	4 - South	38.5483125288951	82	5	G9	1	1	5	11	66	4	1	2	1	1	1	1	1	1		1 - Buddhism		2	1 - Govt	1 - Family home/flat		2		3	2.01 to 3.00	2	NA	1	1	1	1	1	2	1	1	1	1	1	1	1	2	1	1
949	949	4 - South	38.8018686452322	83	7	G9	1	1	6	10	3	1	1	2	1	1	1	1	1	1		1 - Buddhism		2	2 - Private	4 - Rented home		5	.........	2	2.01 to 3.00	3	NA	1	1	1	6	1	2	1	1	1	1	1	1	1	1	2	1
950	950	6 - Northeast	174.507078507079	36	5	G11	1	1	7	9	8	3	2	1	1	1	1	1	1	1		1 - Buddhism		4	1 - Govt	2 - School dorm		1		3	2.01 to 3.00	3	NA	1	1	1	2	1	2	NA	NA	NA	NA	NA	NA	1	2	NA	NA
951	951	6 - Northeast	115.246346555324	45	6	G9	1	NA	NA	15	35	6	2	1	1	1	1	1	1	1		1 - Buddhism		2	1 - Govt	1 - Family home/flat		2		3	2.01 to 3.00	1	NA	2	1	1	5	NA	NA	NA	NA	NA	NA	NA	NA	NA	NA	NA	NA
952	952	3 - Central	98.1375968992248	24	7	G7	1	1	2	14	3	1	2	1	1	1	1	1	1	1		1 - Buddhism		1	2 - Private	1 - Family home/flat		2		2	2.01 to 3.00	2	NA	1	1	1	3	1	1	2	2	1	1	1	1	2	NA	NA	NA
953	953	3 - Central	206.992665036675	20	6	G9	1	1	4	12	12	3	2	1	1	1	1	1	1	1		1 - Buddhism		2	1 - Govt	4 - Rented home		2		2	2.01 to 3.00	3	NA	1	1	1	1	1	2	NA	NA	NA	NA	NA	NA	1	2	NA	NA
954	954	3 - Central	97.0056258790436	73	6	G9	1	NA	5	11	26	6	2	1	1	1	1	1	1	1		1 - Buddhism		2	1 - Govt	NA		2		2	2.01 to 3.00	3	NA	1	1	1	3	NA	NA	NA	NA	NA	NA	NA	NA	NA	NA	NA	NA
955	955	3 - Central	97.2731707317073	14	3	VC2	1	1	7	9	7	3	2	1	1	1	1	1	1	1		1 - Buddhism		4	1 - Govt	1 - Family home/flat		2		2	2.01 to 3.00	3	NA	2	1	1	6	1	2	NA	NA	NA	NA	NA	NA	NA	NA	NA	NA
956	956	6 - Northeast	174.507078507079	36	6	G11	1	1	7	9	NA	NA	1	2	1	1	1	1	1	1		1 - Buddhism		3	1 - Govt	1 - Family home/flat		2		2	2.01 to 3.00	2	NA	1	1	1	2	1	1	1	1	2	2	1	1	1	2	NA	NA
957	957	6 - Northeast	370.088586030664	31	5	G11	1	NA	8	8	NA	NA	2	2	1	1	2	1	1	1		1 - Buddhism		3	1 - Govt	1 - Family home/flat		1		3	2.01 to 3.00	1	NA	1	1	1	3	2	NA	NA	NA	NA	NA	NA	NA	2	NA	NA	NA
958	958	6 - Northeast	115.246346555324	45	6	G9	1	NA	NA	15	35	6	2	2	1	1	1	1	1	1		1 - Buddhism		2	1 - Govt	1 - Family home/flat		4		4	2.01 to 3.00	3	NA	1	1	1	3	1	NA	1	2	1	1	1	1	1	2	NA	NA
959	959	4 - South	241.447160883281	94	4	VC2	1	1	6	10	77	4	1	2	1	1	1	1	1	1		2 - Islam		4	1 - Govt	1 - Family home/flat		2		2	2.01 to 3.00	2	NA	2	1	1	3	1	2	1	1	1	1	1	1	1	2	1	1
960	960	2 - BMA	143.325221238938	12	3	VC2	1	1	7	9	NA	NA	2	1	1	1	1	1	1	1		1 - Buddhism		4	1 - Govt	1 - Family home/flat		2		2	2.01 to 3.00	2	NA	1	1	1	2	1	2	NA	NA	NA	NA	NA	NA	1	2	NA	NA
961	961	3 - Central	97.2731707317073	14	4	VC2	1	NA	7	9	NA	NA	2	1	1	1	1	1	1	1		1 - Buddhism		4	1 - Govt	1 - Family home/flat		2		2	2.01 to 3.00	2	NA	1	1	1	6	1	2	NA	NA	NA	NA	NA	NA	1	2	NA	NA
962	962	3 - Central	101.707301451751	21	4	VC2	1	1	7	9	NA	NA	2	1	1	1	1	1	1	1		1 - Buddhism		4	1 - Govt	1 - Family home/flat		2		2	2.01 to 3.00	3	NA	1	1	1	1	1	2	NA	NA	NA	NA	NA	NA	1	2	NA	NA
963	963	6 - Northeast	51.7945754716981	38	4	VC2	1	1	7	9	NA	NA	1	2	1	1	1	1	1	1		1 - Buddhism		4	1 - Govt	1 - Family home/flat		4		3	2.01 to 3.00	1	NA	1	1	1	6	NA	NA	NA	NA	NA	NA	NA	NA	NA	NA	NA	NA
964	964	4 - South	38.5483125288951	82	5	G11	1	1	7	9	67	4	1	2	1	1	1	1	1	1		2 - Islam		3	1 - Govt	3 - Outside dorm		3		3	2.01 to 3.00	2	NA	1	1	1	6	1	2	1	1	1	1	1	1	1	2	1	1
965	965	3 - Central	206.992665036675	20	3	VC2	1	1	8	8	NA	NA	2	1	1	1	1	1	1	1		1 - Buddhism		4	1 - Govt	1 - Family home/flat		2		2	2.01 to 3.00	2	NA	2	1	1	6	1	2	NA	NA	NA	NA	NA	NA	1	2	NA	NA
966	966	6 - Northeast	146.885840707965	41	3	VC2	1	1	8	8	NA	NA	2	1	1	1	1	1	1	1		1 - Buddhism		4	2 - Private	1 - Family home/flat		2		3	2.01 to 3.00	2	NA	1	1	1	2	1	2	NA	NA	NA	NA	NA	NA	1	2	NA	NA
967	967	6 - Northeast	146.885840707965	41	3	VC2	1	1	8	8	NA	NA	2	1	1	1	1	1	1	1		1 - Buddhism		4	2 - Private	1 - Family home/flat		2		3	2.01 to 3.00	2	NA	1	1	1	2	1	2	NA	NA	NA	NA	NA	NA	1	2	NA	NA
968	968	4 - South	38.8018686452322	83	6	G7	1	NA	NA	15	68	4	2	2	1	1	1	1	1	1		1 - Buddhism		1	1 - Govt	1 - Family home/flat		2		3	2.01 to 3.00	2	NA	1	1	1	4	1	1	2	1	1	1	1	1	1	1	2	1
969	969	6 - Northeast	146.885840707965	41	7	G7	1	NA	3	13	31	6	2	1	1	1	1	1	1	1		3 - Christian		1	2 - Private	1 - Family home/flat		2		2	2.01 to 3.00	1	NA	1	1	1	2	1	NA	1	2	1	1	1	1	1	2	NA	NA
970	970	6 - Northeast	146.885840707965	41	6	G7	1	NA	4	12	NA	NA	2	1	1	1	1	1	1	1		1 - Buddhism		1	1 - Govt	1 - Family home/flat		4		3	2.01 to 3.00	1	NA	1	1	1	3	1	NA	2	1	1	1	1	1	1	2	NA	NA
971	971	2 - BMA	143.325221238938	12	5	G9	1	1	5	11	NA	NA	2	2	1	1	1	1	1	1		1 - Buddhism		2	1 - Govt	1 - Family home/flat		2		2	2.01 to 3.00	2	NA	1	1	1	2	2	NA	NA	NA	NA	NA	NA	NA	2	NA	NA	NA
972	972	3 - Central	69.104620749782	22	5	G9	1	NA	5	11	NA	NA	2	1	1	1	1	1	1	1		1 - Buddhism		2	1 - Govt	1 - Family home/flat		4		2	2.01 to 3.00	1	NA	2	1	1	3	2	NA	NA	NA	NA	NA	NA	NA	1	1	2	1
973	973	6 - Northeast	51.7945754716981	38	6	G9	1	NA	5	11	28	6	1	2	1	1	1	1	1	1		1 - Buddhism		2	1 - Govt	1 - Family home/flat		2		NA	2.01 to 3.00	3	NA	1	1	1	6	1	1	2	1	1	1	1	1	1	2	1	1
974	974	3 - Central	101.707301451751	21	4	VC2	1	1	6	10	13	3	2	1	1	1	1	1	1	1		1 - Buddhism		4	1 - Govt	1 - Family home/flat		2		4	2.01 to 3.00	2	NA	2	1	1	6	1	2	NA	NA	NA	NA	NA	NA	1	2	NA	NA
975	975	3 - Central	101.707301451751	21	7	G11	1	NA	6	10	NA	NA	2	1	1	1	1	1	1	1		1 - Buddhism		3	2 - Private	1 - Family home/flat		2		2	2.01 to 3.00	3	NA	1	1	2	2	1	2	NA	NA	NA	NA	NA	NA	1	2	NA	NA
976	976	3 - Central	69.104620749782	22	3	VC2	1	NA	6	10	14	3	2	1	1	1	1	1	1	1		1 - Buddhism		4	1 - Govt	1 - Family home/flat		2		3	2.01 to 3.00	2	NA	1	1	1	5	1	2	NA	NA	NA	NA	NA	NA	1	2	NA	NA
977	977	3 - Central	98.1375968992248	24	3	VC2	1	1	6	10	12	3	2	1	1	1	1	1	1	1		1 - Buddhism		4	1 - Govt	1 - Family home/flat		2		NA	2.01 to 3.00	1	NA	2	1	NA	1	1	2	NA	NA	NA	NA	NA	NA	1	2	NA	NA
978	978	3 - Central	69.104620749782	22	5	G11	1	1	7	9	NA	NA	NA	NA	NA	NA	NA	NA	NA	NA		1 - Buddhism		3	1 - Govt	4 - Rented home		2		2	2.01 to 3.00	2	NA	2	1	1	3	1	1	2	2	1	1	1	1	1	2	NA	NA
979	979	3 - Central	97.0056258790436	73	5	G11	1	1	7	9	60	2	2	1	1	1	1	1	1	1		1 - Buddhism		3	1 - Govt	1 - Family home/flat		2		4	2.01 to 3.00	2	NA	2	1	1	3	1	2	NA	NA	NA	NA	NA	NA	1	2	NA	NA
980	980	3 - Central	206.992665036675	20	5	G7	1	1	3	13	13	3	2	1	1	1	1	1	1	1		1 - Buddhism		1	1 - Govt	1 - Family home/flat		2		2	2.01 to 3.00	NA	NA	NA	NA	NA	NA	2	NA	NA	NA	NA	NA	NA	NA	2	NA	NA	NA
981	981	3 - Central	206.992665036675	20	5	G7	1	1	3	13	12	3	2	1	1	1	1	1	1	1		1 - Buddhism		1	1 - Govt	1 - Family home/flat		2		3	2.01 to 3.00	2	NA	1	1	1	6	1	2	NA	NA	NA	NA	NA	NA	1	2	NA	NA
982	982	6 - Northeast	174.507078507079	36	5	G9	1	1	4	12	26	6	1	2	1	1	1	1	1	1		1 - Buddhism		2	1 - Govt	1 - Family home/flat		2		2	2.01 to 3.00	2	NA	2	1	1	3	1	2	NA	NA	NA	NA	NA	NA	1	2	NA	NA
983	983	4 - South	38.5483125288951	82	5	G9	1	NA	5	11	66	4	2	1	1	1	1	1	1	1		1 - Buddhism		2	1 - Govt	1 - Family home/flat		2		2	2.01 to 3.00	1	NA	1	1	1	5	1	2	1	1	1	1	1	1	1	2	1	1
984	984	6 - Northeast	221.115716753022	34	7	G11	1	1	6	10	24	6	NA	2	NA	NA	NA	NA	NA	NA		1 - Buddhism		3	2 - Private	1 - Family home/flat		2		2	2.01 to 3.00	3	NA	2	1	1	1	1	2	NA	NA	NA	NA	NA	NA	1	2	NA	NA
985	985	3 - Central	69.104620749782	22	3	VC2	1	NA	7	9	14	3	2	1	1	1	1	1	1	1		1 - Buddhism		4	1 - Govt	1 - Family home/flat		2		1	2.01 to 3.00	2	NA	1	1	1	6	1	2	NA	NA	NA	NA	NA	NA	1	2	NA	NA
986	986	3 - Central	62.3409715857012	77	5	G9	1	1	4	12	64	3	2	1	1	1	1	1	1	1		1 - Buddhism		2	1 - Govt	2 - School dorm		4		2	2.01 to 3.00	2	NA	2	1	1	2	2	NA	NA	NA	NA	NA	NA	NA	2	NA	NA	NA
987	987	3 - Central	62.3409715857012	77	5	G9	1	1	4	12	64	3	2	1	1	1	1	1	1	1		1 - Buddhism		2	1 - Govt	2 - School dorm		4		2	2.01 to 3.00	2	NA	2	1	1	2	1	2	NA	NA	NA	NA	NA	NA	1	2	NA	NA
988	988	3 - Central	98.1375968992248	24	3	VC2	1	1	6	10	NA	NA	2	1	1	1	1	1	1	1		1 - Buddhism		4	1 - Govt	1 - Family home/flat		2		3	2.01 to 3.00	2	NA	2	1	1	3	1	2	NA	NA	NA	NA	NA	NA	1	2	NA	NA
989	989	3 - Central	62.3409715857012	77	7	G11	1	1	7	9	63	3	2	2	1	1	1	1	1	1		1 - Buddhism		3	2 - Private	1 - Family home/flat		2		2	2.01 to 3.00	1	NA	2	1	1	4	1	1	2	2	1	1	1	1	1	2	NA	NA
990	990	6 - Northeast	221.115716753022	34	4	VC2	1	1	7	9	NA	NA	2	NA	NA	NA	2	NA	2	NA		1 - Buddhism		4	1 - Govt	2 - School dorm		4		2	2.01 to 3.00	1	NA	2	1	1	4	1	2	NA	NA	NA	NA	NA	NA	1	2	NA	NA
991	991	3 - Central	97.0056258790436	73	5	G7	1	1	2	14	NA	NA	2	1	1	1	1	1	1	1		1 - Buddhism		1	1 - Govt	4 - Rented home		2		2	2.01 to 3.00	3	NA	1	1	1	6	1	2	NA	NA	NA	NA	NA	NA	1	2	NA	NA
992	992	3 - Central	129.006864988558	15	7	G7	1	1	3	13	NA	NA	2	1	1	1	1	1	1	1		1 - Buddhism		1	2 - Private	1 - Family home/flat		2		3	2.01 to 3.00	3	NA	1	1	1	3	1	2	NA	NA	NA	NA	NA	NA	1	2	NA	NA
993	993	6 - Northeast	51.7945754716981	38	6	G9	1	NA	4	12	NA	NA	1	2	1	1	1	1	1	1		1 - Buddhism		2	1 - Govt	1 - Family home/flat		2		3	2.01 to 3.00	3	NA	1	1	1	6	1	2	1	1	1	1	1	1	1	2	1	1
994	994	3 - Central	101.707301451751	21	5	G9	1	1	5	11	13	3	2	1	1	1	1	1	1	1		2 - Islam		2	1 - Govt	1 - Family home/flat		2		2	2.01 to 3.00	2	NA	1	1	1	2	1	2	NA	NA	NA	NA	NA	NA	1	2	NA	NA
995	995	3 - Central	57.9917864476386	74	5	G11	1	1	7	9	NA	NA	2	1	1	1	1	1	1	1		1 - Buddhism		3	1 - Govt	1 - Family home/flat		2		2	2.01 to 3.00	3	NA	2	1	2	6	1	2	NA	NA	NA	NA	NA	NA	1	2	NA	NA
996	996	6 - Northeast	115.246346555324	45	5	G11	1	NA	7	9	35	6	1	2	1	1	1	1	1	1		1 - Buddhism		3	1 - Govt	1 - Family home/flat		4		3	2.01 to 3.00	1	NA	2	1	1	6	1	1	2	2	1	1	1	1	1	2	1	1
997	997	3 - Central	69.104620749782	22	7	G7	1	NA	NA	15	NA	NA	2	1	1	1	1	1	1	1		1 - Buddhism		1	2 - Private	1 - Family home/flat		2		3	2.01 to 3.00	2	NA	1	1	2	3	1	2	NA	NA	NA	NA	NA	NA	1	2	NA	NA
998	998	6 - Northeast	146.885840707965	41	7	G7	1	1	3	13	31	6	1	2	1	1	1	1	1	1		1 - Buddhism		1	3 - Unknown	1 - Family home/flat		2		3	2.01 to 3.00	1	NA	1	1	1	5	NA	NA	NA	NA	NA	NA	NA	NA	NA	NA	NA	NA
999	999	6 - Northeast	370.088586030664	31	6	G9	1	NA	5	11	NA	NA	2	2	1	1	1	1	1	1		1 - Buddhism		2	2 - Private	1 - Family home/flat		2		3	2.01 to 3.00	1	NA	2	1	1	3	1	2	NA	NA	NA	NA	NA	NA	1	2	NA	NA
1000	1000	3 - Central	98.1375968992248	24	7	G11	1	NA	7	9	NA	NA	2	1	1	1	1	1	1	1		1 - Buddhism		3	2 - Private	1 - Family home/flat		2		3	2.01 to 3.00	1	NA	1	1	1	3	1	2	NA	NA	NA	NA	NA	NA	1	2	NA	NA
1001	1001	6 - Northeast	370.088586030664	31	6	G11	1	1	7	9	NA	NA	2	1	1	1	1	1	1	1		1 - Buddhism		3	1 - Govt	1 - Family home/flat		2		3	2.01 to 3.00	NA	NA	1	1	1	4	1	NA	1	2	1	1	1	1	1	2	NA	NA
1002	1002	1 - Bangkok	315.478260869565	10	1	G7	1	1	2	14	NA	NA	2	1	1	1	1	1	1	1		1 - Buddhism		1	1 - Govt	1 - Family home/flat		2		3	2.01 to 3.00	2	NA	1	1	1	3	NA	NA	NA	NA	NA	NA	NA	NA	NA	NA	NA	NA
1003	1003	3 - Central	98.1375968992248	24	6	G7	1	1	2	14	16	3	2	1	1	1	1	1	1	1		2 - Islam		1	1 - Govt	1 - Family home/flat		2		3	2.01 to 3.00	3	NA	1	1	1	6	1	1	1	2	1	1	1	1	1	2	NA	NA
1004	1004	6 - Northeast	174.507078507079	36	5	G7	1	1	3	13	NA	NA	1	2	1	1	1	1	1	1		1 - Buddhism		1	1 - Govt	1 - Family home/flat		2		2	2.01 to 3.00	2	NA	2	1	1	6	1	2	NA	NA	NA	NA	NA	NA	1	2	NA	NA
1005	1005	3 - Central	69.104620749782	22	5	G9	1	1	5	11	NA	NA	1	2	1	1	1	1	1	1		1 - Buddhism		2	1 - Govt	1 - Family home/flat		2		NA	2.01 to 3.00	1	NA	1	1	1	6	1	1	2	2	1	1	1	1	1	2	NA	NA
1006	1006	3 - Central	97.0056258790436	73	6	G9	1	1	5	11	3	1	2	2	1	1	1	1	1	1		1 - Buddhism		2	1 - Govt	4 - Rented home		2		2	2.01 to 3.00	2	NA	1	1	2	2	1	1	2	1	1	1	1	1	1	2	NA	NA
1007	1007	6 - Northeast	146.885840707965	41	5	G9	1	1	5	11	31	6	1	2	1	1	1	1	1	1		1 - Buddhism		2	1 - Govt	1 - Family home/flat		2		2	2.01 to 3.00	1	NA	1	1	1	6	1	2	NA	NA	NA	NA	NA	NA	1	2	NA	NA
1008	1008	2 - BMA	115.018828451883	13	3	VC2	1	NA	7	9	6	3	2	1	1	1	1	1	1	1		1 - Buddhism		4	1 - Govt	1 - Family home/flat		2		3	2.01 to 3.00	1	NA	2	1	1	2	1	2	NA	NA	NA	NA	NA	NA	1	2	NA	NA
1009	1009	3 - Central	69.104620749782	22	3	VC2	1	NA	9	7	14	3	2	1	1	1	1	1	1	1		1 - Buddhism		4	1 - Govt	1 - Family home/flat		2		2	2.01 to 3.00	2	NA	2	1	2	5	2	NA	NA	NA	NA	NA	NA	NA	2	NA	NA	NA
1010	1010	6 - Northeast	51.7945754716981	38	6	G7	1	1	3	13	37	6	1	2	1	1	1	1	1	1		1 - Buddhism		1	1 - Govt	1 - Family home/flat		4		3	2.01 to 3.00	3	NA	1	1	1	1	1	NA	1	2	1	1	1	1	1	2	NA	NA
1011	1011	3 - Central	97.2731707317073	14	5	G9	1	1	4	12	NA	NA	2	1	1	1	1	1	1	1		1 - Buddhism		2	1 - Govt	1 - Family home/flat		2		3	2.01 to 3.00	2	NA	1	1	1	6	1	2	NA	NA	NA	NA	NA	NA	1	2	NA	NA
1012	1012	6 - Northeast	146.885840707965	41	5	G9	1	1	5	11	31	6	2	2	1	1	1	1	1	1		1 - Buddhism		2	1 - Govt	1 - Family home/flat		2		3	2.01 to 3.00	2	NA	2	1	1	4	NA	NA	NA	NA	NA	NA	NA	NA	NA	NA	NA	NA
1013	1013	2 - BMA	143.325221238938	12	5	G11	1	1	7	9	NA	NA	2	1	1	1	1	1	1	1		1 - Buddhism		3	1 - Govt	1 - Family home/flat		4		5	2.01 to 3.00	2	NA	2	1	1	6	1	2	NA	NA	NA	NA	NA	NA	1	2	NA	NA
1014	1014	6 - Northeast	144.538636363636	44	3	VC2	1	1	7	9	34	6	2	2	1	1	1	1	1	1		1 - Buddhism		2	1 - Govt	1 - Family home/flat		2		2	2.01 to 3.00	1	NA	1	1	1	4	1	2	NA	NA	NA	NA	NA	NA	2	NA	NA	NA
1015	1015	6 - Northeast	144.538636363636	44	3	VC2	1	1	7	9	34	6	2	1	1	1	1	1	1	1		1 - Buddhism		4	1 - Govt	1 - Family home/flat		2		2	2.01 to 3.00	1	NA	1	1	1	4	1	2	NA	NA	NA	NA	NA	NA	1	2	NA	NA
1016	1016	6 - Northeast	115.246346555324	45	5	G11	1	1	7	9	NA	NA	2	2	1	1	1	1	1	1		1 - Buddhism		3	1 - Govt	1 - Family home/flat		2		2	2.01 to 3.00	1	NA	1	1	1	1	1	2	1	1	1	1	1	1	1	2	1	1
1017	1017	3 - Central	69.104620749782	22	5	G7	1	1	2	14	NA	NA	2	2	1	1	1	1	1	1		1 - Buddhism		1	1 - Govt	1 - Family home/flat		2		3	2.01 to 3.00	3	NA	1	1	1	1	1	2	NA	NA	NA	NA	NA	NA	1	2	NA	NA
1018	1018	3 - Central	57.9917864476386	74	6	G7	1	NA	2	14	NA	NA	2	1	1	1	1	1	1	1		1 - Buddhism		1	1 - Govt	1 - Family home/flat		2		2	2.01 to 3.00	2	NA	1	1	1	2	2	NA	NA	NA	NA	NA	NA	NA	2	NA	NA	NA
1019	1019	6 - Northeast	144.538636363636	44	5	G7	1	1	3	13	34	6	1	2	1	1	1	1	1	1		1 - Buddhism		1	1 - Govt	1 - Family home/flat		2		2	2.01 to 3.00	1	NA	1	1	1	4	1	2	1	1	1	1	1	1	1	2	1	1
1020	1020	6 - Northeast	144.538636363636	44	5	G7	1	1	3	13	34	6	1	2	1	1	1	1	1	1		1 - Buddhism		1	1 - Govt	1 - Family home/flat		2		2	2.01 to 3.00	NA	NA	1	1	1	4	2	NA	NA	NA	NA	NA	NA	NA	1	2	1	1
1021	1021	4 - South	38.8018686452322	83	6	G7	1	1	3	13	68	4	2	1	1	1	1	1	1	1		1 - Buddhism		1	1 - Govt	1 - Family home/flat		2		3	2.01 to 3.00	3	NA	1	1	1	2	1	2	1	1	1	1	1	1	1	2	1	1
1022	1022	4 - South	63.7846347607053	81	7	G9	1	NA	4	12	66	4	1	2	1	1	1	1	1	1		2 - Islam		2	2 - Private	1 - Family home/flat		2		2	2.01 to 3.00	2	NA	2	1	1	6	1	2	1	1	1	1	1	1	1	2	1	1
1023	1023	3 - Central	206.992665036675	20	6	G9	1	1	5	11	12	3	2	1	1	1	1	1	1	1		1 - Buddhism		2	1 - Govt	1 - Family home/flat		2		2	2.01 to 3.00	2	NA	2	1	1	6	1	2	NA	NA	NA	NA	NA	NA	1	2	NA	NA
1024	1024	1 - Bangkok	315.478260869565	10	4	VC2	1	1	6	10	61	2	2	1	1	1	1	1	1	1		1 - Buddhism		4	2 - Private	4 - Rented home		1		2	2.01 to 3.00	2	NA	1	NA	1	2	1	2	NA	NA	NA	NA	NA	NA	1	2	NA	NA
1025	1025	2 - BMA	143.325221238938	12	4	VC2	1	1	6	10	5	2	2	2	1	1	1	1	1	1		1 - Buddhism		4	1 - Govt	1 - Family home/flat		2		3	2.01 to 3.00	2	NA	1	1	1	2	1	2	NA	NA	NA	NA	NA	NA	1	2	NA	NA
1026	1026	2 - BMA	115.018828451883	13	5	G11	1	1	6	10	12	3	2	1	1	1	1	1	1	1		1 - Buddhism		3	1 - Govt	1 - Family home/flat		4	.........+.........	3	2.01 to 3.00	3	NA	1	1	1	6	1	1	1	2	1	2	1	1	1	1	1	2
1027	1027	3 - Central	129.006864988558	15	5	G11	1	1	6	10	8	3	2	1	1	1	1	1	1	1		1 - Buddhism		3	1 - Govt	1 - Family home/flat		2		3	2.01 to 3.00	3	NA	1	1	1	6	1	2	NA	NA	NA	NA	NA	NA	1	2	NA	NA
1028	1028	6 - Northeast	221.115716753022	34	6	G11	1	1	7	9	24	6	2	1	1	1	1	1	1	1		1 - Buddhism		3	1 - Govt	1 - Family home/flat		2		3	2.01 to 3.00	2	NA	1	1	1	2	1	2	NA	NA	NA	NA	NA	NA	1	2	NA	NA
1029	1029	6 - Northeast	171.214485981308	43	5	G11	1	NA	7	9	33	6	2	2	1	1	1	1	1	2		1 - Buddhism		3	1 - Govt	1 - Family home/flat		2		NA	2.01 to 3.00	1	NA	1	1	1	2	2	NA	NA	NA	NA	NA	NA	NA	2	NA	NA	NA
1030	1030	4 - South	166.712560386473	84	4	VC2	1	1	7	9	NA	NA	1	2	1	1	1	1	1	1		1 - Buddhism		4	1 - Govt	1 - Family home/flat		2		4	2.01 to 3.00	1	NA	1	1	1	6	1	2	1	1	1	1	1	1	1	2	1	1
1031	1031	1 - Bangkok	315.478260869565	10	4	VC2	1	2	8	8	NA	NA	1	2	1	1	1	1	1	1		2 - Islam		4	2 - Private	3 - Outside dorm		1		2	2.01 to 3.00	3	NA	2	1	1	2	1	1	2	1	1	1	1	1	1	2	NA	NA
1032	1032	6 - Northeast	221.115716753022	34	2	G11	1	1	8	8	24	6	2	2	1	1	1	1	1	1		1 - Buddhism		3	2 - Private	1 - Family home/flat		2		3	2.01 to 3.00	1	NA	1	1	1	5	1	2	NA	NA	NA	NA	NA	NA	1	2	NA	NA
1033	1033	6 - Northeast	146.885840707965	41	3	VC2	1	1	8	8	31	6	1	2	1	1	1	1	1	1		1 - Buddhism		4	2 - Private	1 - Family home/flat		2		2	2.01 to 3.00	1	NA	2	1	1	2	1	2	NA	NA	NA	NA	NA	NA	1	2	NA	NA
1034	1034	6 - Northeast	146.885840707965	41	6	G11	1	2	9	7	31	6	2	2	1	1	1	1	1	1		3 - Christian		3	1 - Govt	2 - School dorm		3		2	2.01 to 3.00	1	NA	1	1	1	6	1	2	NA	NA	NA	NA	NA	NA	1	2	NA	NA
1035	1035	3 - Central	98.1375968992248	24	6	G7	1	1	NA	15	NA	NA	2	1	1	1	1	1	1	1		1 - Buddhism		1	1 - Govt	1 - Family home/flat		2		2	2.01 to 3.00	2	NA	1	1	1	3	1	2	NA	NA	NA	NA	NA	NA	1	2	NA	NA
1036	1036	3 - Central	69.104620749782	22	7	G7	1	NA	3	13	NA	NA	2	1	1	1	1	1	1	1		1 - Buddhism		1	2 - Private	1 - Family home/flat		2		3	2.01 to 3.00	NA	NA	1	1	1	2	1	2	NA	NA	NA	NA	NA	NA	1	1	1	2
1037	1037	1 - Bangkok	315.478260869565	10	1	G9	1	NA	5	11	22	6	1	2	1	1	1	1	1	1		1 - Buddhism		2	1 - Govt	4 - Rented home		2		4	2.01 to 3.00	1	NA	2	1	1	5	1	2	NA	NA	NA	NA	NA	NA	1	2	NA	NA
1038	1038	3 - Central	97.0056258790436	73	3	VC2	1	1	7	9	NA	NA	2	2	1	1	1	1	1	1		1 - Buddhism		4	1 - Govt	4 - Rented home		2		2	2.01 to 3.00	1	NA	1	1	1	3	1	2	NA	NA	NA	NA	NA	NA	1	2	NA	NA
1039	1039	6 - Northeast	147.520393120393	39	4	VC2	1	1	7	9	NA	NA	1	2	1	1	1	1	1	1		1 - Buddhism		4	1 - Govt	1 - Family home/flat		2		5	2.01 to 3.00	2	NA	2	1	1	5	1	2	NA	NA	NA	NA	NA	NA	1	2	NA	NA
1040	1040	3 - Central	98.1375968992248	24	4	VC2	1	1	NA	15	16	3	2	1	1	1	1	1	1	1		1 - Buddhism		4	1 - Govt	1 - Family home/flat		2		1	2.01 to 3.00	1	NA	2	1	1	1	1	2	NA	NA	NA	NA	NA	NA	1	2	NA	NA
1041	1041	4 - South	166.712560386473	84	5	G9	1	1	4	12	69	4	2	1	1	1	1	1	1	1		1 - Buddhism		2	1 - Govt	1 - Family home/flat		2		3	2.01 to 3.00	1	NA	1	1	2	1	1	2	1	1	1	1	1	1	2	NA	NA	NA
1042	1042	6 - Northeast	51.7945754716981	38	5	G9	1	NA	5	11	NA	NA	1	2	1	1	1	1	1	1		1 - Buddhism		2	1 - Govt	1 - Family home/flat		2		3	2.01 to 3.00	1	NA	1	1	1	4	2	NA	NA	NA	NA	NA	NA	NA	1	2	1	1
1043	1043	6 - Northeast	115.246346555324	45	6	G9	1	1	5	11	32	6	2	1	1	1	1	1	1	1		1 - Buddhism		2	1 - Govt	1 - Family home/flat		2		4	2.01 to 3.00	1	NA	2	1	1	4	NA	NA	NA	NA	NA	NA	NA	NA	NA	NA	NA	NA
1044	1044	2 - BMA	143.325221238938	12	6	G11	1	1	7	9	24	6	2	2	1	1	1	1	1	1		1 - Buddhism		3	1 - Govt	1 - Family home/flat		2		3	2.01 to 3.00	2	NA	2	1	1	4	1	2	NA	NA	NA	NA	NA	NA	1	2	NA	NA
1045	1045	3 - Central	97.0056258790436	73	3	VC2	1	1	7	9	60	2	2	1	1	1	1	1	1	1		1 - Buddhism		4	1 - Govt	1 - Family home/flat		2		1	2.01 to 3.00	2	NA	1	1	1	2	2	NA	NA	NA	NA	NA	NA	NA	2	NA	NA	NA
1046	1046	3 - Central	97.0056258790436	73	4	VC2	1	2	9	7	NA	NA	2	1	1	1	1	1	1	1		1 - Buddhism		4	1 - Govt	1 - Family home/flat		1		4	2.01 to 3.00	2	NA	2	1	1	4	1	2	NA	NA	NA	NA	NA	NA	1	2	NA	NA
1047	1047	3 - Central	69.104620749782	22	6	G11	1	1	NA	15	NA	NA	2	1	1	1	1	1	1	1		1 - Buddhism		3	1 - Govt	1 - Family home/flat		2		2	2.01 to 3.00	2	NA	2	1	1	3	1	1	2	2	1	1	1	1	1	2	NA	NA
1048	1048	6 - Northeast	221.115716753022	34	5	G9	1	1	NA	15	24	6	2	2	1	1	1	1	1	1		1 - Buddhism		2	1 - Govt	1 - Family home/flat		2		2	2.01 to 3.00	3	NA	1	1	1	5	1	1	2	2	1	2	1	2	1	1	1	1
1049	1049	6 - Northeast	115.246346555324	45	6	G7	1	1	NA	15	35	6	2	2	1	1	1	1	1	1		1 - Buddhism		1	1 - Govt	2 - School dorm		2		3	2.01 to 3.00	2	NA	1	1	1	5	1	2	NA	NA	NA	NA	NA	NA	1	2	NA	NA
1050	1050	6 - Northeast	115.246346555324	45	7	G11	1	1	NA	15	NA	NA	2	1	1	1	1	1	1	1		1 - Buddhism		3	2 - Private	1 - Family home/flat		2		2	2.01 to 3.00	2	NA	1	1	1	5	1	2	NA	NA	NA	NA	NA	NA	1	2	NA	NA
1051	1051	3 - Central	97.0056258790436	73	5	G7	1	2	2	14	3	1	2	1	1	1	1	1	1	1		1 - Buddhism		1	1 - Govt	1 - Family home/flat		2		4	2.01 to 3.00	2	NA	1	NA	1	5	1	2	NA	NA	NA	NA	NA	NA	1	2	NA	NA
1052	1052	6 - Northeast	370.088586030664	31	6	G7	1	1	2	14	61	2	2	1	1	1	1	1	1	1		1 - Buddhism		1	1 - Govt	1 - Family home/flat		5	...... .........	3	2.01 to 3.00	1	NA	1	1	1	4	1	2	NA	NA	NA	NA	NA	NA	1	2	NA	NA
1053	1053	3 - Central	97.0056258790436	73	5	G7	1	1	3	13	NA	NA	2	2	1	1	1	1	1	1		1 - Buddhism		1	1 - Govt	1 - Family home/flat		2		2	2.01 to 3.00	2	NA	1	1	1	NA	NA	NA	NA	NA	NA	NA	NA	NA	NA	NA	NA	NA
1054	1054	6 - Northeast	115.246346555324	45	5	G7	1	1	3	13	35	6	2	2	1	1	1	1	1	1		1 - Buddhism		1	1 - Govt	1 - Family home/flat		5		3	2.01 to 3.00	1	NA	1	1	1	6	1	1	2	1	1	1	1	2	1	2	1	1
1055	1055	3 - Central	97.0056258790436	73	6	G9	1	1	4	12	60	2	2	1	1	1	1	1	1	1		1 - Buddhism		2	1 - Govt	1 - Family home/flat		2		2	2.01 to 3.00	1	NA	1	1	1	2	1	2	NA	NA	NA	NA	NA	NA	1	2	NA	NA
1056	1056	6 - Northeast	147.520393120393	39	6	G9	1	NA	6	10	29	6	2	2	1	1	1	1	1	1		1 - Buddhism		2	1 - Govt	1 - Family home/flat		2		3	2.01 to 3.00	2	NA	1	1	1	6	1	1	1	2	1	1	1	1	1	2	NA	NA
1057	1057	3 - Central	62.3409715857012	77	3	VC2	1	1	7	9	NA	NA	2	1	1	1	1	1	1	1		1 - Buddhism		4	1 - Govt	1 - Family home/flat		2		2	2.01 to 3.00	2	NA	2	1	1	3	1	2	NA	NA	NA	NA	NA	NA	1	2	NA	NA
1058	1058	3 - Central	97.0056258790436	73	5	G7	1	NA	NA	15	NA	NA	2	1	1	1	1	1	1	1		1 - Buddhism		1	1 - Govt	1 - Family home/flat		2		2	2.01 to 3.00	1	NA	2	1	1	3	1	1	2	2	1	1	1	1	1	2	NA	NA
1059	1059	3 - Central	101.707301451751	21	7	G7	1	NA	2	14	13	3	2	2	1	1	1	1	1	1		1 - Buddhism		1	2 - Private	1 - Family home/flat		2		3	2.01 to 3.00	2	NA	1	1	1	1	1	2	NA	NA	NA	NA	NA	NA	1	2	NA	NA
1060	1060	1 - Bangkok	315.478260869565	10	1	G7	1	1	3	13	3	1	2	2	1	1	1	1	1	1		1 - Buddhism		1	1 - Govt	3 - Outside dorm		5	.........	2	2.01 to 3.00	2	NA	1	1	1	4	1	2	NA	NA	NA	NA	NA	NA	1	2	NA	NA
1061	1061	3 - Central	97.0056258790436	73	6	G7	1	1	3	13	3	1	2	2	1	1	1	1	1	1		1 - Buddhism		1	1 - Govt	1 - Family home/flat		2		3	2.01 to 3.00	2	NA	1	1	NA	6	1	2	NA	NA	NA	NA	NA	NA	1	2	NA	NA
1062	1062	3 - Central	97.0056258790436	73	6	G7	1	NA	3	13	NA	NA	2	1	1	1	1	1	1	1		1 - Buddhism		1	1 - Govt	1 - Family home/flat		2		3	2.01 to 3.00	1	NA	1	1	1	1	1	2	NA	NA	NA	NA	NA	NA	1	2	NA	NA
1063	1063	3 - Central	69.104620749782	22	6	G11	1	1	NA	15	NA	NA	2	1	1	1	1	1	1	1		1 - Buddhism		3	1 - Govt	1 - Family home/flat		4		NA	2.01 to 3.00	2	NA	2	1	1	5	1	1	2	1	1	1	1	1	1	2	NA	NA
1064	1064	1 - Bangkok	315.478260869565	10	1	G7	1	1	2	14	NA	NA	2	1	1	1	1	1	1	1		1 - Buddhism		1	1 - Govt	4 - Rented home		2		4	2.01 to 3.00	2	NA	1	1	1	6	1	2	NA	NA	NA	NA	NA	NA	1	2	NA	NA
1065	1065	2 - BMA	115.018828451883	13	5	G7	1	NA	2	14	NA	NA	2	1	1	1	1	1	1	1		1 - Buddhism		1	1 - Govt	1 - Family home/flat		2		3	2.01 to 3.00	2	NA	1	1	1	1	1	1	2	1	1	1	1	1	1	2	NA	NA
1066	1066	1 - Bangkok	315.478260869565	10	1	G7	1	NA	3	13	NA	NA	1	2	1	1	1	1	1	1		1 - Buddhism		1	1 - Govt	4 - Rented home		2		2	2.01 to 3.00	3	NA	2	1	1	2	1	1	1	2	1	1	1	1	1	1	1	2
1067	1067	3 - Central	97.0056258790436	73	5	G9	1	1	5	11	60	2	2	1	1	1	1	1	1	1		1 - Buddhism		2	1 - Govt	1 - Family home/flat		4		2	2.01 to 3.00	2	NA	1	1	1	5	2	NA	NA	NA	NA	NA	NA	NA	1	2	NA	NA
1068	1068	6 - Northeast	174.507078507079	36	5	G9	1	1	5	11	NA	NA	1	2	1	1	1	1	1	1		1 - Buddhism		2	1 - Govt	1 - Family home/flat		2		2	2.01 to 3.00	2	NA	2	1	1	3	1	2	NA	NA	NA	NA	NA	NA	1	2	NA	NA
1069	1069	3 - Central	206.992665036675	20	7	G11	1	1	6	10	12	3	2	1	1	1	1	1	1	1		1 - Buddhism		3	2 - Private	1 - Family home/flat		2		2	2.01 to 3.00	1	NA	1	1	1	6	1	2	NA	NA	NA	NA	NA	NA	1	2	NA	NA
1070	1070	3 - Central	206.992665036675	20	3	VC2	1	1	7	9	NA	NA	2	1	1	1	1	1	1	1		1 - Buddhism		4	1 - Govt	1 - Family home/flat		2		3	2.01 to 3.00	2	NA	2	1	1	1	1	2	NA	NA	NA	NA	NA	NA	1	2	NA	NA
1071	1071	3 - Central	62.3409715857012	77	5	G11	1	NA	7	9	64	3	2	1	1	1	1	1	1	1		1 - Buddhism		3	1 - Govt	1 - Family home/flat		2		2	2.01 to 3.00	1	NA	2	1	1	6	1	2	NA	NA	NA	NA	NA	NA	1	2	NA	NA
1072	1072	3 - Central	62.3409715857012	77	5	G11	1	NA	7	9	NA	NA	2	1	1	1	1	1	1	1		1 - Buddhism		3	1 - Govt	1 - Family home/flat		2		1	2.01 to 3.00	2	NA	1	1	1	1	1	2	NA	NA	NA	NA	NA	NA	1	2	NA	NA
1073	1073	6 - Northeast	51.7945754716981	38	3	VC2	1	1	7	9	28	6	1	2	1	1	1	1	1	1		1 - Buddhism		4	2 - Private	1 - Family home/flat		2		2	2.01 to 3.00	2	NA	NA	NA	NA	NA	NA	NA	NA	NA	NA	NA	NA	NA	NA	NA	NA	NA
1074	1074	3 - Central	206.992665036675	20	3	VC2	1	1	8	8	12	3	2	1	1	1	1	1	1	1		1 - Buddhism		4	1 - Govt	1 - Family home/flat		2		4	2.01 to 3.00	2	NA	2	1	1	1	2	NA	NA	NA	NA	NA	NA	NA	1	2	NA	NA
1075	1075	6 - Northeast	146.885840707965	41	4	VC2	1	1	8	8	31	6	1	2	1	1	1	1	1	1		1 - Buddhism		4	2 - Private	1 - Family home/flat		2		2	2.01 to 3.00	1	NA	1	1	2	1	1	2	NA	NA	NA	NA	NA	NA	2	NA	NA	NA
1076	1076	6 - Northeast	51.7945754716981	38	4	VC2	1	1	9	7	38	6	1	2	1	1	1	1	1	1		1 - Buddhism		4	1 - Govt	1 - Family home/flat		2		2	2.01 to 3.00	1	NA	2	1	1	5	1	NA	1	2	1	1	1	1	1	2	NA	NA
1077	1077	6 - Northeast	144.538636363636	44	5	G7	1	NA	NA	15	NA	NA	2	1	1	1	1	1	1	1		1 - Buddhism		1	1 - Govt	1 - Family home/flat		2		3	2.01 to 3.00	2	NA	1	1	2	6	1	1	1	2	1	1	1	1	1	2	1	1
1078	1078	1 - Bangkok	315.478260869565	10	1	G7	1	1	3	13	NA	NA	2	1	1	1	1	1	1	1		1 - Buddhism		1	1 - Govt	4 - Rented home		2		3	2.01 to 3.00	1	NA	1	1	1	6	1	1	2	2	1	1	1	1	1	1	1	1
1079	1079	3 - Central	129.006864988558	15	6	G7	1	NA	3	13	8	3	2	1	1	1	1	1	1	1		1 - Buddhism		1	1 - Govt	1 - Family home/flat		4		3	2.01 to 3.00	2	NA	1	1	1	3	2	NA	NA	NA	NA	NA	NA	NA	1	2	NA	NA
1080	1080	6 - Northeast	115.246346555324	45	3	VC2	1	NA	7	9	35	6	1	2	1	1	1	1	1	1		1 - Buddhism		4	3 - Unknown	1 - Family home/flat		2		3	2.01 to 3.00	2	NA	2	1	1	1	1	1	2	1	1	1	1	1	1	2	1	1
1081	1081	2 - BMA	143.325221238938	12	6	G7	1	NA	2	14	5	2	2	1	1	1	1	1	1	1		1 - Buddhism		1	1 - Govt	4 - Rented home		2		3	2.01 to 3.00	2	NA	1	1	1	3	1	2	NA	NA	NA	NA	NA	NA	1	2	NA	NA
1082	1082	6 - Northeast	147.520393120393	39	6	G7	1	1	3	13	29	6	1	2	1	1	1	1	1	1		1 - Buddhism		1	3 - Unknown	1 - Family home/flat		4		3	2.01 to 3.00	2	NA	2	1	1	4	1	2	NA	NA	NA	NA	NA	NA	1	2	NA	NA
1083	1083	6 - Northeast	147.520393120393	39	4	VC2	1	NA	8	8	NA	NA	2	1	1	1	1	1	1	1		1 - Buddhism		4	1 - Govt	1 - Family home/flat		2		NA	2.01 to 3.00	1	NA	2	1	2	2	2	NA	NA	NA	NA	NA	NA	NA	2	NA	NA	NA
1084	1084	3 - Central	98.1375968992248	24	5	G9	1	NA	4	12	16	3	2	1	1	1	1	1	1	1		1 - Buddhism		2	1 - Govt	1 - Family home/flat		2		2	2.01 to 3.00	3	NA	1	1	1	2	1	2	NA	NA	NA	NA	NA	NA	1	2	NA	NA
1085	1085	3 - Central	206.992665036675	20	3	VC2	1	1	7	9	NA	NA	2	1	1	1	1	1	1	1		1 - Buddhism		4	1 - Govt	1 - Family home/flat		2		3	2.01 to 3.00	1	NA	2	1	1	4	1	2	NA	NA	NA	NA	NA	NA	1	2	NA	NA
1086	1086	3 - Central	98.1375968992248	24	7	G11	1	1	7	9	16	3	2	1	1	1	1	1	1	1		1 - Buddhism		3	2 - Private	1 - Family home/flat		2		3	2.01 to 3.00	1	NA	1	1	1	1	1	1	2	1	1	1	1	1	1	1	2	1
1087	1087	6 - Northeast	115.246346555324	45	6	G11	1	1	7	9	35	6	1	2	1	1	1	1	1	1		1 - Buddhism		3	1 - Govt	1 - Family home/flat		2		3	2.01 to 3.00	3	NA	2	1	1	5	1	1	1	2	1	1	1	1	1	2	1	1
1088	1088	1 - Bangkok	315.478260869565	10	3	VC2	1	1	5	11	58	3	2	1	1	1	1	1	1	1		1 - Buddhism		4	2 - Private	4 - Rented home		2		3	2.01 to 3.00	NA	NA	1	1	1	6	1	2	NA	NA	NA	NA	NA	NA	1	2	NA	NA
1089	1089	6 - Northeast	146.885840707965	41	6	G9	1	1	5	11	31	6	1	2	1	1	1	1	1	1		1 - Buddhism		2	1 - Govt	1 - Family home/flat		2		3	2.01 to 3.00	1	NA	1	1	1	6	1	2	NA	NA	NA	NA	NA	NA	1	2	NA	NA
1090	1090	3 - Central	129.006864988558	15	4	VC2	1	1	6	10	8	3	2	1	1	1	1	1	1	1		1 - Buddhism		4	1 - Govt	1 - Family home/flat		2		2	2.01 to 3.00	2	NA	1	1	1	1	1	2	NA	NA	NA	NA	NA	NA	1	2	NA	NA
1091	1091	6 - Northeast	144.538636363636	44	3	VC2	1	1	6	10	NA	NA	2	2	NA	NA	NA	NA	NA	NA		1 - Buddhism		4	1 - Govt	1 - Family home/flat		2		3	2.01 to 3.00	2	NA	2	1	1	2	1	NA	2	1	1	1	1	1	1	2	NA	NA
1092	1092	3 - Central	206.992665036675	20	5	G11	1	1	7	9	12	3	2	1	1	1	1	1	1	1		1 - Buddhism		3	1 - Govt	4 - Rented home		2		3	2.01 to 3.00	3	NA	2	1	1	6	1	2	NA	NA	NA	NA	NA	NA	1	2	NA	NA
1093	1093	6 - Northeast	147.520393120393	39	6	G11	1	1	8	8	29	6	2	2	1	1	1	1	1	1		1 - Buddhism		3	1 - Govt	1 - Family home/flat		2		3	2.01 to 3.00	3	NA	1	1	1	3	1	2	1	1	1	1	1	1	1	2	1	1
1094	1094	6 - Northeast	147.520393120393	39	6	G7	1	NA	NA	15	NA	NA	1	2	1	1	1	1	1	1		1 - Buddhism		1	1 - Govt	2 - School dorm		2		3	2.01 to 3.00	2	NA	1	1	2	6	1	2	NA	NA	NA	NA	NA	NA	1	2	NA	NA
1095	1095	6 - Northeast	147.520393120393	39	6	G7	1	1	NA	15	29	6	1	2	1	1	1	1	1	1		1 - Buddhism		1	1 - Govt	2 - School dorm		2		3	2.01 to 3.00	2	NA	NA	2	NA	6	1	NA	1	2	1	1	1	1	1	2	NA	NA
1096	1096	1 - Bangkok	315.478260869565	10	1	G7	1	1	2	14	3	1	2	1	1	1	1	1	1	1		1 - Buddhism		1	1 - Govt	4 - Rented home		2		3	2.01 to 3.00	3	NA	1	1	1	3	1	1	2	1	1	1	1	1	1	2	NA	NA
1097	1097	3 - Central	129.006864988558	15	7	G7	1	1	2	14	NA	NA	2	1	1	1	1	1	1	1		1 - Buddhism		1	2 - Private	1 - Family home/flat		2		3	2.01 to 3.00	1	NA	1	1	1	4	1	2	NA	NA	NA	NA	NA	NA	1	2	NA	NA
1098	1098	4 - South	166.712560386473	84	5	G7	1	1	3	13	NA	NA	1	2	1	1	1	1	1	1		1 - Buddhism		1	1 - Govt	1 - Family home/flat		2		4	2.01 to 3.00	2	NA	1	1	1	4	1	2	1	1	1	1	1	1	1	2	1	1
1099	1099	3 - Central	206.992665036675	20	5	G9	1	1	5	11	NA	NA	2	1	1	1	1	1	1	1		1 - Buddhism		2	1 - Govt	4 - Rented home		2		2	2.01 to 3.00	1	NA	1	1	1	2	1	2	NA	NA	NA	NA	NA	NA	1	2	NA	NA
1100	1100	3 - Central	101.707301451751	21	5	G9	1	1	5	11	26	6	2	2	1	1	1	1	1	1		1 - Buddhism		2	1 - Govt	1 - Family home/flat		2		NA	2.01 to 3.00	1	NA	1	1	1	1	1	1	1	2	1	1	1	1	1	2	NA	NA
1101	1101	3 - Central	206.992665036675	20	3	VC2	1	1	6	10	NA	NA	2	1	1	1	1	1	1	1		1 - Buddhism		4	1 - Govt	1 - Family home/flat		1		2	2.01 to 3.00	NA	NA	1	1	1	2	2	NA	NA	NA	NA	NA	NA	NA	2	NA	NA	NA
1102	1102	6 - Northeast	221.115716753022	34	4	VC2	1	1	9	7	NA	NA	2	2	NA	NA	NA	NA	NA	NA		1 - Buddhism		4	1 - Govt	3 - Outside dorm		1		3	2.01 to 3.00	3	NA	1	1	NA	1	2	NA	NA	NA	NA	NA	NA	NA	2	NA	NA	NA
1103	1103	3 - Central	97.0056258790436	73	6	G9	1	1	5	11	60	2	2	2	1	1	1	1	1	1		1 - Buddhism		2	1 - Govt	1 - Family home/flat		2		3	2.01 to 3.00	3	NA	1	1	1	2	1	1	2	2	2	1	1	2	1	2	NA	NA
1104	1104	3 - Central	69.104620749782	22	6	G9	1	NA	6	10	14	3	2	1	1	1	1	1	1	1		1 - Buddhism		2	1 - Govt	1 - Family home/flat		2		3	2.01 to 3.00	2	NA	1	1	1	3	1	2	NA	NA	NA	NA	NA	NA	1	2	NA	NA
1105	1105	2 - BMA	143.325221238938	12	4	VC2	1	1	6	10	5	2	2	1	1	1	1	1	1	1		1 - Buddhism		4	1 - Govt	1 - Family home/flat		2		3	2.01 to 3.00	1	NA	1	1	1	2	1	2	NA	NA	NA	NA	NA	NA	1	2	NA	NA
1106	1106	3 - Central	206.992665036675	20	7	G11	1	2	7	9	12	3	2	1	1	1	1	1	1	1		2 - Islam		3	2 - Private	1 - Family home/flat		2		2	2.01 to 3.00	1	NA	1	1	1	6	1	2	NA	NA	NA	NA	NA	NA	1	2	NA	NA
1107	1107	6 - Northeast	174.507078507079	36	5	G11	1	1	7	9	NA	NA	1	2	1	1	1	1	1	1		1 - Buddhism		3	1 - Govt	1 - Family home/flat		4		3	2.01 to 3.00	2	NA	1	1	1	6	1	NA	2	1	1	1	1	1	1	2	NA	NA
1108	1108	6 - Northeast	147.520393120393	39	4	VC2	1	1	7	9	29	6	1	2	1	1	1	1	1	1		1 - Buddhism		4	1 - Govt	4 - Rented home		4		2	2.01 to 3.00	2	NA	2	1	1	6	1	1	1	2	1	1	1	1	1	2	1	1
1109	1109	3 - Central	101.707301451751	21	4	VC2	1	NA	8	8	NA	NA	2	1	1	1	1	1	1	1		1 - Buddhism		4	1 - Govt	1 - Family home/flat		4		4	2.01 to 3.00	2	NA	2	1	1	4	1	2	NA	NA	NA	NA	NA	NA	1	2	NA	NA
1110	1110	3 - Central	206.992665036675	20	5	G7	1	1	3	13	NA	NA	2	1	1	1	1	1	1	2		1 - Buddhism		1	1 - Govt	1 - Family home/flat		2		3	2.01 to 3.00	3	NA	1	1	1	5	1	1	2	2	1	1	1	1	1	1	2	1
1111	1111	6 - Northeast	174.507078507079	36	6	G7	1	1	3	13	30	6	1	2	1	1	2	1	1	1		1 - Buddhism		1	1 - Govt	1 - Family home/flat		2		3	2.01 to 3.00	3	NA	1	1	1	1	1	2	NA	NA	NA	NA	NA	NA	1	2	NA	NA
1112	1112	3 - Central	62.3409715857012	77	5	G9	1	1	4	12	NA	NA	2	1	1	1	1	1	1	1		1 - Buddhism		2	1 - Govt	1 - Family home/flat		2		3	2.01 to 3.00	1	NA	2	1	1	1	1	1	2	1	1	1	1	1	1	2	NA	NA
1113	1113	6 - Northeast	146.885840707965	41	7	G9	1	1	4	12	31	6	2	NA	NA	NA	NA	NA	NA	NA		1 - Buddhism		2	2 - Private	4 - Rented home		2		2	2.01 to 3.00	2	NA	1	1	1	4	1	2	NA	NA	NA	NA	NA	NA	1	2	NA	NA
1114	1114	6 - Northeast	147.520393120393	39	4	VC2	1	1	7	9	NA	NA	1	2	1	1	1	1	1	1		1 - Buddhism		4	2 - Private	5 - Others		2		2	2.01 to 3.00	2	NA	1	1	1	6	1	2	NA	NA	NA	NA	NA	NA	1	2	NA	NA
1115	1115	3 - Central	69.104620749782	22	6	G7	1	1	2	14	37	6	2	1	1	1	1	1	1	1		1 - Buddhism		1	1 - Govt	1 - Family home/flat		2		3	2.01 to 3.00	3	NA	1	1	1	2	1	2	NA	NA	NA	NA	NA	NA	1	2	NA	NA
1116	1116	3 - Central	206.992665036675	20	6	G7	1	1	3	13	12	3	1	2	1	1	1	1	1	1		1 - Buddhism		1	1 - Govt	1 - Family home/flat		4		2	2.01 to 3.00	1	NA	1	1	1	4	1	1	2	1	1	1	1	1	1	2	NA	NA
1117	1117	3 - Central	101.707301451751	21	5	G7	1	1	3	13	NA	NA	1	2	1	1	1	1	1	1		1 - Buddhism		1	1 - Govt	1 - Family home/flat		2		3	2.01 to 3.00	2	NA	1	1	1	2	1	2	NA	NA	NA	NA	NA	NA	1	2	NA	NA
1118	1118	4 - South	241.447160883281	94	7	G7	1	1	3	13	73	4	1	1	1	2	1	1	1	1		2 - Islam		1	2 - Private	1 - Family home/flat		4		3	2.01 to 3.00	NA	NA	1	1	1	5	1	2	1	1	1	1	1	1	1	2	1	1
1119	1119	6 - Northeast	174.507078507079	36	5	G9	1	1	5	11	26	6	2	1	1	1	1	1	1	1		1 - Buddhism		2	1 - Govt	1 - Family home/flat		2		3	2.01 to 3.00	3	NA	2	1	1	1	1	NA	2	1	1	1	1	1	1	2	NA	NA
1120	1120	6 - Northeast	51.7945754716981	38	6	G9	1	1	5	11	NA	NA	1	2	1	1	1	1	1	1		1 - Buddhism		2	1 - Govt	1 - Family home/flat		2		3	2.01 to 3.00	1	NA	1	1	1	2	1	2	1	1	1	1	1	1	1	2	1	1
1121	1121	3 - Central	97.0056258790436	73	3	VC2	1	1	6	10	60	2	2	1	1	1	1	1	1	1		1 - Buddhism		4	1 - Govt	4 - Rented home		2		4	2.01 to 3.00	1	NA	2	1	1	5	1	2	NA	NA	NA	NA	NA	NA	1	2	NA	NA
1122	1122	3 - Central	199.647260273973	70	7	G11	1	1	6	10	60	2	2	1	1	1	1	1	1	1		1 - Buddhism		3	2 - Private	1 - Family home/flat		2	2+4	2	2.01 to 3.00	2	NA	2	1	1	6	2	NA	NA	NA	NA	NA	NA	NA	2	NA	NA	NA
1123	1123	6 - Northeast	146.885840707965	41	3	VC2	1	1	7	9	31	6	1	2	1	1	1	1	1	1		1 - Buddhism		4	2 - Private	1 - Family home/flat		4		2	2.01 to 3.00	3	NA	1	1	1	5	1	2	NA	NA	NA	NA	NA	NA	1	2	NA	NA
1124	1124	3 - Central	69.104620749782	22	6	G9	1	NA	10	6	NA	NA	2	1	1	1	1	1	1	1		3 - Christian		2	1 - Govt	2 - School dorm		1		1	2.01 to 3.00	2	NA	2	1	2	1	1	2	NA	NA	NA	NA	NA	NA	1	2	NA	NA
1125	1125	2 - BMA	143.325221238938	12	4	VC2	1	NA	NA	15	NA	NA	2	1	1	1	1	1	1	1		1 - Buddhism		4	1 - Govt	1 - Family home/flat		4		4	2.01 to 3.00	3	NA	2	1	1	4	1	2	NA	NA	NA	NA	NA	NA	1	2	NA	NA
1126	1126	1 - Bangkok	315.478260869565	10	1	G7	1	1	3	13	NA	NA	2	1	1	1	1	1	1	1		1 - Buddhism		1	1 - Govt	1 - Family home/flat		2		2	2.01 to 3.00	2	NA	1	1	1	5	1	1	1	2	1	1	1	1	1	2	NA	NA
1127	1127	2 - BMA	115.018828451883	13	7	G11	1	NA	7	9	6	3	2	1	1	1	1	1	1	1		2 - Islam		3	2 - Private	1 - Family home/flat		2		3	2.01 to 3.00	1	NA	1	1	1	3	1	2	NA	NA	NA	NA	NA	NA	1	2	NA	NA
1128	1128	6 - Northeast	146.885840707965	41	3	VC2	1	1	7	9	29	6	2	2	1	1	1	1	1	1		1 - Buddhism		4	2 - Private	1 - Family home/flat		2		4	2.01 to 3.00	2	NA	1	1	1	5	1	2	NA	NA	NA	NA	NA	NA	1	2	NA	NA
1129	1129	2 - BMA	115.018828451883	13	5	G11	1	NA	NA	15	NA	NA	2	1	1	1	1	1	1	1		1 - Buddhism		3	1 - Govt	NA		2		2	2.01 to 3.00	1	NA	1	NA	NA	2	1	2	NA	NA	NA	NA	NA	NA	1	2	NA	NA
1130	1130	6 - Northeast	174.507078507079	36	5	G9	1	1	4	12	72	2	2	1	1	1	1	1	1	1		1 - Buddhism		1	2 - Private	1 - Family home/flat		1		3	2.01 to 3.00	2	NA	1	1	1	2	2	NA	NA	NA	NA	NA	NA	NA	1	2	NA	NA
1131	1131	3 - Central	97.0056258790436	73	5	G11	1	NA	6	10	47	5	2	1	1	1	1	1	1	1		1 - Buddhism		3	1 - Govt	1 - Family home/flat		2		3	2.01 to 3.00	2	NA	1	1	1	4	1	2	NA	NA	NA	NA	NA	NA	1	2	NA	NA
1132	1132	6 - Northeast	115.246346555324	45	4	VC2	1	1	6	10	35	6	2	2	1	1	1	1	1	1		1 - Buddhism		4	1 - Govt	1 - Family home/flat		4		2	2.01 to 3.00	1	NA	1	1	2	4	1	2	NA	NA	NA	NA	NA	NA	1	2	NA	NA
1133	1133	2 - BMA	143.325221238938	12	6	G7	1	NA	3	13	5	2	2	1	1	1	1	1	1	1		1 - Buddhism		1	1 - Govt	1 - Family home/flat		2		2	2.01 to 3.00	3	NA	2	1	1	4	1	1	2	1	1	1	1	1	1	2	NA	NA
1134	1134	6 - Northeast	147.520393120393	39	6	G9	1	1	5	11	29	6	1	2	1	1	1	1	1	1		1 - Buddhism		2	3 - Unknown	1 - Family home/flat		2		2	2.01 to 3.00	1	NA	2	1	1	6	1	NA	1	2	1	1	1	1	1	2	NA	NA
1135	1135	6 - Northeast	171.214485981308	43	5	G9	1	NA	5	11	33	6	2	2	1	1	1	1	1	1		1 - Buddhism		2	1 - Govt	1 - Family home/flat		2		2	2.01 to 3.00	2	NA	1	1	1	2	1	2	1	1	1	1	1	1	1	2	1	1
1136	1136	2 - BMA	143.325221238938	12	6	G11	1	NA	NA	15	5	2	2	1	1	1	1	1	1	1		1 - Buddhism		3	1 - Govt	1 - Family home/flat		2		5	2.01 to 3.00	2	NA	2	1	2	6	1	2	NA	NA	NA	NA	NA	NA	1	2	NA	NA
1137	1137	3 - Central	57.9917864476386	74	6	G11	1	1	NA	15	NA	NA	2	1	1	1	1	1	1	1		1 - Buddhism		3	1 - Govt	1 - Family home/flat		2		3	2.01 to 3.00	3	NA	1	1	1	2	1	1	2	2	1	1	1	1	1	2	NA	NA
1138	1138	6 - Northeast	221.115716753022	34	7	G11	1	1	NA	15	NA	NA	NA	NA	NA	NA	NA	NA	NA	NA		1 - Buddhism		3	2 - Private	1 - Family home/flat		4		2	2.01 to 3.00	2	NA	1	1	1	3	2	NA	NA	NA	NA	NA	NA	NA	1	2	NA	NA
1139	1139	3 - Central	101.707301451751	21	5	G7	1	1	3	13	4	2	2	1	1	1	2	1	1	1		1 - Buddhism		1	1 - Govt	4 - Rented home		2		3	2.01 to 3.00	3	NA	1	1	1	6	1	2	NA	NA	NA	NA	NA	NA	2	NA	NA	NA
1140	1140	6 - Northeast	174.507078507079	36	6	G7	1	1	3	13	26	6	1	2	1	1	1	1	1	1		1 - Buddhism		1	1 - Govt	1 - Family home/flat		2		3	2.01 to 3.00	2	NA	1	1	1	6	1	1	2	2	1	1	1	1	1	2	NA	NA
1141	1141	6 - Northeast	115.246346555324	45	5	G7	1	NA	3	13	NA	NA	2	2	1	1	1	1	1	1		1 - Buddhism		1	1 - Govt	1 - Family home/flat		2		2	2.01 to 3.00	3	NA	1	1	1	6	1	1	1	2	1	1	1	1	1	2	1	1
1142	1142	2 - BMA	115.018828451883	13	6	G11	1	NA	7	9	6	3	2	1	1	1	1	1	1	1		1 - Buddhism		3	1 - Govt	1 - Family home/flat		4		3	2.01 to 3.00	2	NA	1	1	1	1	2	NA	NA	NA	NA	NA	NA	NA	1	2	NA	NA
1143	1143	4 - South	38.8018686452322	83	5	G11	1	1	7	9	NA	NA	2	2	1	1	1	1	1	1		1 - Buddhism		3	1 - Govt	1 - Family home/flat		2		2	2.01 to 3.00	3	NA	1	1	1	4	NA	NA	NA	NA	NA	NA	NA	NA	NA	NA	NA	NA
1144	1144	1 - Bangkok	315.478260869565	10	3	VC2	1	1	11	5	50	3	2	1	1	1	1	1	1	1		1 - Buddhism		4	2 - Private	1 - Family home/flat		4		4	2.01 to 3.00	2	NA	1	1	1	6	1	1	1	2	1	1	1	1	1	2	NA	NA
1145	1145	3 - Central	101.707301451751	21	7	G7	1	1	2	14	13	3	2	1	1	1	1	1	1	1		1 - Buddhism		1	2 - Private	1 - Family home/flat		2		3	2.01 to 3.00	2	NA	1	1	1	2	1	2	NA	NA	NA	NA	NA	NA	1	2	NA	NA
1146	1146	6 - Northeast	221.115716753022	34	2	G7	1	1	3	14	24	6	2	2	1	1	1	1	1	1		1 - Buddhism		1	2 - Private	1 - Family home/flat		2		2	2.01 to 3.00	2	NA	1	1	2	6	1	2	NA	NA	NA	NA	NA	NA	1	2	NA	NA
1147	1147	6 - Northeast	51.7945754716981	38	5	G9	1	1	4	12	28	6	1	2	1	1	1	1	1	1		1 - Buddhism		2	3 - Unknown	1 - Family home/flat		2		3	2.01 to 3.00	1	NA	1	1	1	3	2	NA	NA	NA	NA	NA	NA	NA	1	2	1	1
1148	1148	3 - Central	129.006864988558	15	7	G9	1	1	5	11	NA	NA	2	1	1	1	1	1	1	1		1 - Buddhism		2	2 - Private	1 - Family home/flat		2		2	2.01 to 3.00	2	NA	1	1	1	1	1	2	NA	NA	NA	NA	NA	NA	1	2	NA	NA
1149	1149	6 - Northeast	115.246346555324	45	7	G9	1	1	5	11	NA	NA	2	1	1	1	1	1	1	1		1 - Buddhism		2	2 - Private	4 - Rented home		2		3	2.01 to 3.00	1	NA	1	1	1	2	NA	NA	NA	NA	NA	NA	NA	NA	NA	NA	NA	NA
1150	1150	2 - BMA	143.325221238938	12	5	G11	1	1	6	10	NA	NA	2	1	1	1	1	1	1	1		1 - Buddhism		3	1 - Govt	1 - Family home/flat		2		3	2.01 to 3.00	2	NA	2	1	2	6	1	1	1	2	1	1	1	1	1	1	1	2
1151	1151	3 - Central	57.9917864476386	74	6	G11	1	1	7	9	NA	NA	2	2	1	1	1	2	1	1		1 - Buddhism		3	1 - Govt	4 - Rented home		2		2	2.01 to 3.00	3	NA	2	1	1	6	2	NA	NA	NA	NA	NA	NA	NA	2	NA	NA	NA
1152	1152	6 - Northeast	147.520393120393	39	4	VC2	1	1	7	9	NA	NA	2	1	1	1	1	1	1	1		1 - Buddhism		4	1 - Govt	1 - Family home/flat		2		2	2.01 to 3.00	2	NA	2	1	1	5	2	NA	NA	NA	NA	NA	NA	NA	2	NA	NA	NA
1153	1153	3 - Central	57.9917864476386	74	6	G7	1	NA	2	14	NA	NA	2	2	1	1	1	1	1	1		1 - Buddhism		1	1 - Govt	2 - School dorm		2		4	2.01 to 3.00	2	NA	2	1	1	1	1	2	NA	NA	NA	NA	NA	NA	1	2	NA	NA
1154	1154	6 - Northeast	174.507078507079	36	5	G7	1	1	3	13	26	6	1	2	1	1	1	1	1	1		1 - Buddhism		1	1 - Govt	1 - Family home/flat		2		3	2.01 to 3.00	2	NA	1	1	2	1	1	2	NA	NA	NA	NA	NA	NA	1	2	NA	NA
1155	1155	1 - Bangkok	315.478260869565	10	1	G9	1	1	5	11	3	1	2	1	1	1	1	1	1	2		1 - Buddhism		2	1 - Govt	1 - Family home/flat		2		NA	2.01 to 3.00	3	NA	2	1	2	4	1	2	NA	NA	NA	NA	NA	NA	1	2	NA	NA
1156	1156	2 - BMA	143.325221238938	12	5	G9	1	1	5	11	5	2	2	2	1	1	1	1	1	1		1 - Buddhism		2	1 - Govt	1 - Family home/flat		2		3	2.01 to 3.00	3	NA	1	1	1	4	1	2	NA	NA	NA	NA	NA	NA	1	2	NA	NA
1157	1157	4 - South	38.8018686452322	83	6	G9	1	1	5	11	46	5	2	2	1	1	1	1	1	1		1 - Buddhism		2	1 - Govt	4 - Rented home		2		5	2.01 to 3.00	2	NA	2	1	1	6	1	2	1	1	1	1	1	1	1	2	1	1
1158	1158	3 - Central	206.992665036675	20	6	G11	1	1	7	9	12	3	2	1	1	1	1	1	1	1		1 - Buddhism		3	1 - Govt	1 - Family home/flat		2		3	2.01 to 3.00	2	NA	1	1	1	5	1	2	NA	NA	NA	NA	NA	NA	1	2	NA	NA
1159	1159	6 - Northeast	144.538636363636	44	7	G11	1	1	7	9	NA	NA	2	2	1	1	1	1	1	1		1 - Buddhism		3	3 - Unknown	1 - Family home/flat		2	.........	4	2.01 to 3.00	1	NA	2	1	1	3	1	2	1	1	1	1	1	1	1	2	1	1
1160	1160	3 - Central	69.104620749782	22	5	G7	1	1	3	13	NA	NA	2	1	1	1	1	1	1	1		1 - Buddhism		1	1 - Govt	1 - Family home/flat		2		3	2.01 to 3.00	2	NA	2	1	1	4	1	2	NA	NA	NA	NA	NA	NA	1	2	NA	NA
1161	1161	6 - Northeast	115.246346555324	45	6	G7	1	NA	3	13	35	6	1	2	1	1	1	1	1	1		1 - Buddhism		1	1 - Govt	1 - Family home/flat		2		2	2.01 to 3.00	NA	NA	1	1	1	1	1	NA	1	2	1	1	1	1	1	2	NA	NA
1162	1162	6 - Northeast	115.246346555324	45	7	G9	1	1	4	12	35	6	1	2	1	1	1	1	1	1		1 - Buddhism		2	2 - Private	1 - Family home/flat		2		2	2.01 to 3.00	2	NA	2	NA	1	2	1	2	1	1	1	1	1	1	1	2	1	1
1163	1163	3 - Central	97.2731707317073	14	5	G11	1	NA	7	9	7	3	2	1	1	1	1	1	1	1		1 - Buddhism		3	1 - Govt	1 - Family home/flat		2		3	2.01 to 3.00	2	NA	1	1	2	3	1	2	NA	NA	NA	NA	NA	NA	1	2	NA	NA
1164	1164	6 - Northeast	147.520393120393	39	4	VC2	1	1	7	9	NA	NA	2	2	1	1	1	1	1	1		1 - Buddhism		4	1 - Govt	1 - Family home/flat		2		5	2.01 to 3.00	2	NA	2	1	1	6	2	NA	NA	NA	NA	NA	NA	NA	2	NA	NA	NA
1165	1165	3 - Central	97.0056258790436	73	3	VC2	1	1	11	5	NA	NA	2	1	1	1	1	1	1	1		1 - Buddhism		4	1 - Govt	3 - Outside dorm		1		3	2.01 to 3.00	3	NA	2	1	1	3	1	1	1	2	1	1	1	1	1	2	NA	NA
1166	1166	3 - Central	129.006864988558	15	7	G7	1	1	2	14	NA	NA	2	1	1	1	1	1	1	1		1 - Buddhism		1	2 - Private	1 - Family home/flat		2		2	2.01 to 3.00	1	NA	1	1	1	6	1	2	NA	NA	NA	NA	NA	NA	1	2	NA	NA
1167	1167	2 - BMA	143.325221238938	12	5	G9	1	1	5	11	44	5	1	2	1	1	1	1	1	1		1 - Buddhism		2	1 - Govt	1 - Family home/flat		2		2	2.01 to 3.00	1	NA	2	1	1	2	1	2	NA	NA	NA	NA	NA	NA	1	2	NA	NA
1168	1168	2 - BMA	115.018828451883	13	5	G9	1	2	5	11	6	3	2	1	1	1	1	1	1	1		1 - Buddhism		2	1 - Govt	1 - Family home/flat		2		2	2.01 to 3.00	1	NA	1	1	1	1	1	2	NA	NA	NA	NA	NA	NA	1	2	NA	NA
1169	1169	6 - Northeast	147.520393120393	39	4	VC2	1	NA	7	9	29	6	1	2	1	1	1	1	1	1		1 - Buddhism		4	1 - Govt	1 - Family home/flat		2		2	2.01 to 3.00	2	NA	1	1	1	6	1	2	NA	NA	NA	NA	NA	NA	1	2	NA	NA
1170	1170	6 - Northeast	146.885840707965	41	7	G11	1	1	7	9	NA	NA	1	2	1	1	1	1	1	1		3 - Christian		3	3 - Unknown	1 - Family home/flat		2		3	2.01 to 3.00	3	NA	1	1	1	2	1	1	1	2	1	1	1	1	1	2	1	1
1171	1171	4 - South	244.96404494382	80	3	VC2	1	1	7	9	NA	NA	1	2	1	1	1	1	1	1		2 - Islam		4	1 - Govt	1 - Family home/flat		4		2	2.01 to 3.00	2	NA	1	1	1	5	1	2	1	1	1	1	1	1	1	2	1	1
1172	1172	4 - South	244.96404494382	80	4	VC2	1	NA	7	9	65	4	1	2	1	1	1	1	1	1		1 - Buddhism		4	1 - Govt	1 - Family home/flat		2		2	2.01 to 3.00	1	NA	2	1	1	2	1	2	1	1	1	1	1	1	1	2	1	1
1173	1173	6 - Northeast	51.7945754716981	38	4	VC2	1	1	8	8	NA	NA	2	2	1	1	1	1	1	1		1 - Buddhism		4	1 - Govt	2 - School dorm		2		2	2.01 to 3.00	2	NA	2	1	1	2	NA	NA	NA	NA	NA	NA	NA	NA	NA	NA	NA	NA
1174	1174	6 - Northeast	115.246346555324	45	5	G9	1	1	4	12	NA	NA	1	2	1	1	1	1	1	1		1 - Buddhism		2	1 - Govt	1 - Family home/flat		2		3	2.01 to 3.00	2	NA	1	1	1	5	1	1	2	2	1	1	1	1	1	2	1	1
1175	1175	1 - Bangkok	315.478260869565	10	3	VC2	1	1	5	11	23	6	1	2	1	1	1	1	1	1		1 - Buddhism		4	2 - Private	4 - Rented home		2		2	2.01 to 3.00	3	NA	1	1	1	1	1	2	NA	NA	NA	NA	NA	NA	1	2	NA	NA
1176	1176	3 - Central	97.0056258790436	73	5	G9	1	1	5	11	3	1	2	1	1	1	1	1	1	1		1 - Buddhism		2	1 - Govt	1 - Family home/flat		2		3	2.01 to 3.00	2	NA	1	1	1	1	1	2	NA	NA	NA	NA	NA	NA	1	2	NA	NA
1177	1177	6 - Northeast	221.115716753022	34	6	G9	1	1	5	11	24	6	2	2	1	1	1	1	1	1		1 - Buddhism		2	1 - Govt	1 - Family home/flat		2		3	2.01 to 3.00	3	NA	1	1	1	6	2	NA	NA	NA	NA	NA	NA	NA	2	NA	NA	NA
1178	1178	2 - BMA	143.325221238938	12	4	VC2	1	1	6	10	5	2	2	1	1	1	1	1	1	1		1 - Buddhism		4	1 - Govt	1 - Family home/flat		2		2	2.01 to 3.00	2	NA	1	1	1	2	1	2	NA	NA	NA	NA	NA	NA	1	2	NA	NA
1179	1179	2 - BMA	115.018828451883	13	7	G11	1	1	6	10	6	3	2	1	1	1	1	1	1	1		2 - Islam		3	2 - Private	1 - Family home/flat		2		2	2.01 to 3.00	2	NA	1	1	1	6	1	1	1	2	1	1	1	1	2	NA	NA	NA
1180	1180	3 - Central	97.0056258790436	73	7	G11	1	1	6	10	60	2	2	1	1	1	1	1	1	1		1 - Buddhism		3	2 - Private	1 - Family home/flat		2		3	2.01 to 3.00	1	NA	1	NA	1	6	1	2	NA	NA	NA	NA	NA	NA	1	2	NA	NA
1181	1181	4 - South	38.8018686452322	83	6	G11	1	2	6	10	NA	NA	2	2	1	1	1	1	1	1		1 - Buddhism		3	1 - Govt	1 - Family home/flat		2		3	2.01 to 3.00	1	NA	1	1	1	1	1	2	1	1	1	1	1	1	1	2	1	1
1182	1182	1 - Bangkok	315.478260869565	10	4	VC2	1	NA	7	9	NA	NA	2	2	1	1	1	1	1	1		1 - Buddhism		4	2 - Private	4 - Rented home		1		5	2.01 to 3.00	1	NA	2	1	1	1	2	NA	NA	NA	NA	NA	NA	NA	1	2	NA	NA
1183	1183	2 - BMA	143.325221238938	12	5	G11	1	1	7	9	5	2	2	1	1	1	1	1	1	1		1 - Buddhism		3	1 - Govt	1 - Family home/flat		2		4	2.01 to 3.00	3	NA	1	1	1	6	1	2	NA	NA	NA	NA	NA	NA	1	2	NA	NA
1184	1184	3 - Central	57.9917864476386	74	5	G11	1	1	7	9	61	2	2	1	1	1	1	1	1	1		1 - Buddhism		3	1 - Govt	4 - Rented home		2		3	2.01 to 3.00	1	NA	2	1	1	2	2	NA	NA	NA	NA	NA	NA	NA	2	NA	NA	NA
1185	1185	3 - Central	62.3409715857012	77	3	VC2	1	1	7	9	46	5	2	1	1	1	1	1	1	1		1 - Buddhism		4	1 - Govt	1 - Family home/flat		2		3	2.01 to 3.00	2	NA	1	1	1	1	1	2	NA	NA	NA	NA	NA	NA	1	2	NA	NA
1186	1186	6 - Northeast	51.7945754716981	38	4	VC2	1	1	7	9	20	6	1	2	1	1	1	1	1	1		1 - Buddhism		4	1 - Govt	1 - Family home/flat		2		4	2.01 to 3.00	2	NA	1	1	1	3	1	NA	1	2	1	1	1	1	1	2	NA	NA
1187	1187	6 - Northeast	147.520393120393	39	6	G11	1	1	7	9	NA	NA	2	2	1	1	1	1	1	1		1 - Buddhism		3	1 - Govt	1 - Family home/flat		2		3	2.01 to 3.00	3	NA	2	1	1	5	1	2	1	1	1	1	1	1	1	2	1	1
1188	1188	6 - Northeast	115.246346555324	45	5	G11	1	NA	7	9	NA	NA	2	2	1	1	1	1	1	1		1 - Buddhism		3	1 - Govt	1 - Family home/flat		2		2	2.01 to 3.00	2	NA	1	1	1	5	1	2	1	1	1	1	1	1	1	2	1	1
1189	1189	1 - Bangkok	315.478260869565	10	4	VC2	1	1	8	8	3	1	2	1	1	1	1	1	1	1		1 - Buddhism		4	2 - Private	1 - Family home/flat		2		2	2.01 to 3.00	2	NA	1	1	2	2	1	2	NA	NA	NA	NA	NA	NA	1	2	NA	NA
1190	1190	4 - South	244.96404494382	80	3	VC2	1	1	8	8	NA	NA	1	2	1	1	1	1	1	1		1 - Buddhism		4	1 - Govt	1 - Family home/flat		4		2	2.01 to 3.00	2	NA	1	1	1	5	2	NA	NA	NA	NA	NA	NA	NA	2	NA	NA	NA
1191	1191	3 - Central	206.992665036675	20	3	VC2	1	1	NA	15	12	3	1	2	1	1	1	1	1	1		1 - Buddhism		4	1 - Govt	1 - Family home/flat		2		3	2.01 to 3.00	2	NA	2	1	1	6	1	1	1	2	1	1	1	1	1	2	NA	NA
1192	1192	6 - Northeast	147.520393120393	39	4	VC2	1	NA	NA	15	NA	NA	1	2	1	1	1	1	1	1		1 - Buddhism		3	1 - Govt	1 - Family home/flat		2		NA	2.01 to 3.00	1	NA	1	1	1	5	1	1	2	2	1	1	1	1	NA	NA	NA	NA
1193	1193	1 - Bangkok	315.478260869565	10	1	G7	1	1	2	14	NA	NA	2	1	1	1	1	1	1	1		1 - Buddhism		1	1 - Govt	4 - Rented home		2		NA	2.01 to 3.00	1	NA	1	1	1	4	1	2	NA	NA	NA	NA	NA	NA	1	2	NA	NA
1194	1194	6 - Northeast	171.882303370787	46	5	G7	1	1	3	13	36	6	1	2	1	1	1	1	1	1		1 - Buddhism		1	2 - Private	1 - Family home/flat		3		5	2.01 to 3.00	2	NA	1	1	1	4	1	NA	1	2	1	1	1	1	1	NA	1	2
1195	1195	6 - Northeast	144.538636363636	44	4	VC2	1	1	7	9	NA	NA	1	2	1	1	1	1	1	1		1 - Buddhism		4	1 - Govt	1 - Family home/flat		2		2	2.01 to 3.00	1	NA	1	1	1	2	1	2	NA	NA	NA	NA	NA	NA	1	2	NA	NA
1196	1196	6 - Northeast	147.520393120393	39	4	VC2	1	1	NA	15	NA	NA	2	2	1	1	1	1	1	1		1 - Buddhism		4	1 - Govt	1 - Family home/flat		2		2	2.01 to 3.00	1	NA	1	1	1	6	NA	NA	NA	NA	NA	NA	NA	NA	NA	NA	NA	NA
1197	1197	3 - Central	97.0056258790436	73	6	G7	1	1	3	13	3	1	2	1	1	1	1	1	1	1		1 - Buddhism		1	1 - Govt	1 - Family home/flat		2		2	2.01 to 3.00	2	NA	1	1	1	2	1	2	NA	NA	NA	NA	NA	NA	NA	NA	NA	NA
1198	1198	6 - Northeast	144.538636363636	44	5	G7	1	1	3	13	34	6	NA	NA	NA	NA	NA	NA	NA	NA		1 - Buddhism		1	1 - Govt	1 - Family home/flat		2		2	2.01 to 3.00	2	NA	1	1	1	4	1	1	1	2	1	1	1	1	1	2	1	1
1199	1199	4 - South	241.447160883281	94	7	G7	1	1	3	13	77	4	1	1	1	2	1	1	1	1		2 - Islam		1	2 - Private	1 - Family home/flat		2		3	2.01 to 3.00	2	NA	1	1	1	5	1	2	1	1	1	1	1	1	1	2	1	1
1200	1200	1 - Bangkok	315.478260869565	10	1	G9	1	1	4	12	43	5	2	2	1	1	1	1	1	1		1 - Buddhism		2	1 - Govt	NA		4		2	2.01 to 3.00	3	NA	1	1	2	5	2	NA	NA	NA	NA	NA	NA	NA	2	NA	NA	NA
1201	1201	3 - Central	98.1375968992248	24	5	G7	1	1	4	12	16	3	2	1	1	1	1	1	1	1		1 - Buddhism		1	1 - Govt	1 - Family home/flat		2		2	2.01 to 3.00	1	NA	NA	1	1	1	1	2	NA	NA	NA	NA	NA	NA	1	2	NA	NA
1202	1202	3 - Central	57.9917864476386	74	6	G7	1	1	4	12	NA	NA	2	1	1	1	1	1	1	1		1 - Buddhism		1	1 - Govt	1 - Family home/flat		2		3	2.01 to 3.00	2	NA	NA	1	1	2	1	2	NA	NA	NA	NA	NA	NA	1	2	NA	NA
1203	1203	1 - Bangkok	315.478260869565	10	1	G9	1	NA	5	11	3	1	2	1	1	1	1	1	1	1		1 - Buddhism		2	1 - Govt	1 - Family home/flat		2		3	2.01 to 3.00	2	NA	1	1	1	6	1	1	2	1	1	1	1	1	1	2	NA	NA
1204	1204	3 - Central	129.006864988558	15	7	G9	1	NA	5	11	NA	NA	2	1	1	1	1	1	1	1		1 - Buddhism		2	2 - Private	1 - Family home/flat		4		4	2.01 to 3.00	1	NA	1	1	1	1	1	2	NA	NA	NA	NA	NA	NA	1	2	NA	NA
1205	1205	3 - Central	129.006864988558	15	7	G9	1	NA	5	11	NA	NA	2	1	1	1	1	1	1	1		1 - Buddhism		2	2 - Private	1 - Family home/flat		2		5	2.01 to 3.00	1	NA	1	1	1	3	1	2	NA	NA	NA	NA	NA	NA	1	2	NA	NA
1206	1206	3 - Central	69.104620749782	22	7	G9	1	1	5	11	14	3	2	1	1	1	1	1	1	1		1 - Buddhism		2	2 - Private	1 - Family home/flat		2		3	2.01 to 3.00	3	NA	1	1	1	3	1	2	NA	NA	NA	NA	NA	NA	1	2	NA	NA
1207	1207	3 - Central	57.9917864476386	74	6	G9	1	1	5	11	4	2	2	1	1	1	1	1	1	1		1 - Buddhism		2	1 - Govt	1 - Family home/flat		2		2	2.01 to 3.00	1	NA	1	1	1	1	1	2	NA	NA	NA	NA	NA	NA	1	2	NA	NA
1208	1208	6 - Northeast	51.7945754716981	38	6	G9	1	1	5	11	NA	NA	1	2	1	1	1	1	1	1		1 - Buddhism		2	1 - Govt	1 - Family home/flat		2		2	2.01 to 3.00	2	NA	1	1	1	4	1	2	1	1	1	1	1	1	1	2	1	1
1209	1209	6 - Northeast	144.538636363636	44	7	G9	1	1	5	11	NA	NA	1	2	1	1	1	1	1	1		1 - Buddhism		2	2 - Private	1 - Family home/flat		2		5	2.01 to 3.00	2	NA	2	1	1	6	1	2	NA	NA	NA	NA	NA	NA	1	2	NA	NA
1210	1210	6 - Northeast	115.246346555324	45	5	G9	1	NA	5	11	NA	NA	1	2	1	1	1	1	1	1		1 - Buddhism		2	1 - Govt	1 - Family home/flat		2		2	2.01 to 3.00	1	NA	1	1	1	1	1	2	NA	NA	NA	NA	NA	NA	1	2	NA	NA
1211	1211	4 - South	38.8018686452322	83	6	G11	1	2	5	11	NA	NA	2	2	1	1	1	1	1	1		1 - Buddhism		3	1 - Govt	1 - Family home/flat		2		3	2.01 to 3.00	1	NA	1	1	1	1	1	2	1	1	1	1	1	1	1	2	1	1
1212	1212	3 - Central	69.104620749782	22	7	G11	1	1	6	10	14	3	2	1	1	1	1	1	1	1		1 - Buddhism		3	2 - Private	1 - Family home/flat		2		3	2.01 to 3.00	3	NA	2	1	1	6	1	2	NA	NA	NA	NA	NA	NA	1	2	NA	NA
1213	1213	3 - Central	62.3409715857012	77	3	VC2	1	1	6	10	64	3	2	1	1	1	1	1	1	1		1 - Buddhism		4	1 - Govt	1 - Family home/flat		2		3	2.01 to 3.00	1	NA	2	1	1	3	1	2	NA	NA	NA	NA	NA	NA	1	2	NA	NA
1214	1214	3 - Central	62.3409715857012	77	3	VC2	1	1	6	10	NA	NA	2	1	1	1	1	1	1	1		1 - Buddhism		4	1 - Govt	1 - Family home/flat		2		3	2.01 to 3.00	2	NA	2	1	1	6	1	1	2	2	1	2	1	1	1	2	NA	NA
1215	1215	6 - Northeast	370.088586030664	31	5	G11	1	NA	6	10	21	6	NA	NA	NA	NA	NA	NA	NA	NA		1 - Buddhism		3	1 - Govt	4 - Rented home		4		3	2.01 to 3.00	2	NA	1	1	1	2	2	NA	NA	NA	NA	NA	NA	NA	1	2	NA	NA
1216	1216	6 - Northeast	115.246346555324	45	5	G9	1	NA	6	10	NA	NA	1	2	1	1	1	1	1	1		1 - Buddhism		3	1 - Govt	1 - Family home/flat		2		2	2.01 to 3.00	1	NA	1	1	1	1	1	2	NA	NA	NA	NA	NA	NA	1	2	NA	NA
1217	1217	6 - Northeast	115.246346555324	45	5	G9	1	NA	6	10	NA	NA	1	2	1	1	1	1	1	1		1 - Buddhism		3	1 - Govt	1 - Family home/flat		2		2	2.01 to 3.00	1	NA	1	1	1	1	1	2	NA	NA	NA	NA	NA	NA	1	2	NA	NA
1218	1218	6 - Northeast	115.246346555324	45	5	G9	1	NA	6	10	NA	NA	1	2	1	1	1	1	1	1		1 - Buddhism		3	1 - Govt	1 - Family home/flat		2		2	2.01 to 3.00	1	NA	1	1	1	1	1	2	NA	NA	NA	NA	NA	NA	1	2	NA	NA
1219	1219	6 - Northeast	115.246346555324	45	5	G9	1	1	6	10	35	6	1	2	1	1	1	1	1	1		1 - Buddhism		2	3 - Unknown	1 - Family home/flat		1		2	2.01 to 3.00	1	NA	1	1	1	1	1	2	1	1	1	1	1	1	1	2	1	1
1220	1220	1 - Bangkok	315.478260869565	10	4	VC2	1	1	7	9	NA	NA	2	1	1	1	1	1	1	1		1 - Buddhism		4	2 - Private	4 - Rented home		2		2	2.01 to 3.00	1	NA	1	1	1	2	1	2	NA	NA	NA	NA	NA	NA	1	2	NA	NA
1221	1221	2 - BMA	143.325221238938	12	7	G11	1	1	7	9	5	2	2	1	1	1	1	1	1	1		1 - Buddhism		3	2 - Private	1 - Family home/flat		2		4	2.01 to 3.00	1	NA	1	1	1	2	1	2	NA	NA	NA	NA	NA	NA	1	2	NA	NA
1222	1222	2 - BMA	115.018828451883	13	7	G11	1	1	7	9	6	3	2	1	1	1	1	1	1	1		2 - Islam		3	2 - Private	1 - Family home/flat		2		2	2.01 to 3.00	1	NA	1	1	1	3	1	2	NA	NA	NA	NA	NA	NA	1	2	NA	NA
1223	1223	3 - Central	101.707301451751	21	3	VC2	1	NA	7	9	NA	NA	1	2	1	1	1	1	1	1		1 - Buddhism		4	1 - Govt	4 - Rented home		2		4	2.01 to 3.00	2	NA	2	1	1	6	1	2	NA	NA	NA	NA	NA	NA	1	2	NA	NA
1224	1224	3 - Central	101.707301451751	21	3	VC2	1	NA	7	9	NA	NA	2	1	1	1	1	1	1	1		1 - Buddhism		4	1 - Govt	1 - Family home/flat		1		2	2.01 to 3.00	1	NA	1	NA	1	1	1	2	NA	NA	NA	NA	NA	NA	1	2	NA	NA
1225	1225	3 - Central	57.9917864476386	74	5	G11	1	NA	7	9	61	2	2	1	1	1	1	1	1	1		1 - Buddhism		3	1 - Govt	4 - Rented home		2		2	2.01 to 3.00	1	NA	2	1	1	2	1	2	NA	NA	NA	NA	NA	NA	NA	NA	NA	NA
1226	1226	6 - Northeast	174.507078507079	36	3	VC2	1	1	7	9	NA	NA	2	1	1	1	1	1	1	1		1 - Buddhism		4	1 - Govt	1 - Family home/flat		1		4	2.01 to 3.00	1	NA	1	1	1	1	1	2	NA	NA	NA	NA	NA	NA	2	NA	NA	NA
1227	1227	6 - Northeast	51.7945754716981	38	6	G11	1	NA	7	9	28	6	1	1	1	1	1	2	1	1		2 - Islam		3	1 - Govt	3 - Outside dorm		2		2	2.01 to 3.00	1	NA	2	2	1	4	2	NA	NA	NA	NA	NA	NA	NA	2	NA	NA	NA
1228	1228	6 - Northeast	146.885840707965	41	7	G11	1	NA	7	9	NA	NA	1	2	1	1	1	1	1	1		1 - Buddhism		3	2 - Private	1 - Family home/flat		2		3	2.01 to 3.00	2	NA	2	1	1	4	1	2	1	1	1	1	1	1	1	2	1	1
1229	1229	6 - Northeast	144.538636363636	44	3	VC2	1	1	7	9	34	6	2	NA	NA	NA	NA	NA	NA	NA		1 - Buddhism		4	1 - Govt	1 - Family home/flat		1		2	2.01 to 3.00	1	NA	1	1	1	1	1	2	NA	NA	NA	NA	NA	NA	1	2	NA	NA
1230	1230	6 - Northeast	115.246346555324	45	4	VC2	1	1	7	9	NA	NA	2	1	1	1	1	1	1	1		1 - Buddhism		4	1 - Govt	1 - Family home/flat		2		4	2.01 to 3.00	1	NA	2	1	1	1	1	2	NA	NA	NA	NA	NA	NA	1	2	NA	NA
1231	1231	4 - South	244.96404494382	80	5	G11	1	1	7	9	NA	NA	2	1	1	1	1	1	1	1		1 - Buddhism		3	1 - Govt	1 - Family home/flat		4		2	2.01 to 3.00	2	NA	2	1	1	1	NA	NA	NA	NA	NA	NA	NA	NA	NA	NA	NA	NA
1232	1232	4 - South	241.447160883281	94	7	G11	1	NA	7	9	NA	NA	2	1	1	2	1	1	1	1		2 - Islam		3	2 - Private	1 - Family home/flat		2		3	2.01 to 3.00	1	NA	2	1	1	6	1	2	1	1	1	1	1	1	1	2	1	1
1233	1233	4 - South	241.447160883281	94	7	G11	1	NA	7	9	NA	NA	2	1	1	2	1	1	1	1		2 - Islam		3	2 - Private	1 - Family home/flat		2		3	2.01 to 3.00	2	NA	1	1	1	6	1	1	1	2	1	1	1	1	1	2	1	1
1234	1234	4 - South	241.447160883281	94	7	G11	1	NA	7	9	NA	NA	2	1	1	2	1	1	1	1		2 - Islam		3	2 - Private	1 - Family home/flat		2		2	2.01 to 3.00	1	NA	2	1	1	6	1	2	1	1	1	1	1	1	1	2	1	1
1235	1235	4 - South	166.712560386473	84	3	VC2	1	1	7	9	NA	NA	2	1	1	1	1	1	1	1		1 - Buddhism		4	1 - Govt	1 - Family home/flat		2		2	2.01 to 3.00	1	NA	1	1	1	5	1	1	1	2	1	1	1	1	1	2	1	1
1236	1236	1 - Bangkok	315.478260869565	10	4	VC2	1	1	8	8	NA	NA	2	1	1	1	1	1	1	1		1 - Buddhism		4	2 - Private	1 - Family home/flat		2		3	2.01 to 3.00	1	NA	1	NA	NA	3	2	NA	NA	NA	NA	NA	NA	NA	1	2	NA	NA
1237	1237	3 - Central	129.006864988558	15	4	VC2	1	NA	8	8	NA	NA	2	1	1	1	1	1	1	1		1 - Buddhism		4	1 - Govt	1 - Family home/flat		2		NA	2.01 to 3.00	1	NA	1	NA	NA	2	1	2	NA	NA	NA	NA	NA	NA	1	1	2	1
1238	1238	3 - Central	57.9917864476386	74	3	VC2	1	NA	8	8	NA	NA	2	1	1	1	1	1	1	1		1 - Buddhism		4	1 - Govt	1 - Family home/flat		2		2	2.01 to 3.00	1	NA	1	1	1	2	1	2	NA	NA	NA	NA	NA	NA	1	2	NA	NA
1239	1239	6 - Northeast	221.115716753022	34	6	G11	1	2	8	8	NA	NA	2	1	1	1	1	1	1	1		1 - Buddhism		3	1 - Govt	3 - Outside dorm		3		3	2.01 to 3.00	2	NA	1	1	1	6	2	NA	NA	NA	NA	NA	NA	NA	2	NA	NA	NA
1240	1240	2 - BMA	115.018828451883	13	4	VC2	1	1	10	6	8	3	2	1	1	1	1	1	1	1		1 - Buddhism		4	1 - Govt	2 - School dorm		3		2	2.01 to 3.00	1	NA	1	1	1	4	2	NA	NA	NA	NA	NA	NA	NA	2	NA	NA	NA
1241	1241	3 - Central	129.006864988558	15	4	VC2	1	1	NA	15	8	3	2	1	1	1	1	1	1	1		1 - Buddhism		4	1 - Govt	1 - Family home/flat		2		NA	2.01 to 3.00	1	NA	1	1	NA	5	1	2	NA	NA	NA	NA	NA	NA	1	2	NA	NA
1242	1242	3 - Central	62.3409715857012	77	7	G7	1	1	NA	15	64	3	2	1	1	1	1	1	1	1		1 - Buddhism		1	2 - Private	1 - Family home/flat		4		3	2.01 to 3.00	2	NA	1	1	1	5	2	NA	NA	NA	NA	NA	NA	NA	2	NA	NA	NA
1243	1243	6 - Northeast	171.882303370787	46	3	VC2	1	NA	NA	15	NA	NA	1	2	1	1	1	1	1	1		1 - Buddhism		4	2 - Private	1 - Family home/flat		2		4	2.01 to 3.00	2	NA	1	1	1	4	NA	NA	NA	NA	NA	NA	NA	NA	NA	NA	NA	NA
1244	1244	6 - Northeast	171.882303370787	46	6	G11	1	NA	NA	15	36	6	1	2	1	1	1	1	1	1		1 - Buddhism		3	1 - Govt	1 - Family home/flat		3		2	2.01 to 3.00	2	NA	2	1	1	2	1	NA	1	2	1	1	1	1	1	2	NA	NA
1245	1245	6 - Northeast	147.520393120393	39	6	G7	1	1	3	13	NA	NA	2	2	1	1	1	1	1	1		1 - Buddhism		1	1 - Govt	1 - Family home/flat		2		2	3.01 to 4.00	2	NA	2	1	1	6	1	2	NA	NA	NA	NA	NA	NA	1	2	NA	NA
1246	1246	3 - Central	62.3409715857012	77	5	G9	1	1	4	12	64	3	2	1	1	1	1	1	1	1		1 - Buddhism		2	1 - Govt	1 - Family home/flat		2		3	3.01 to 4.00	2	NA	2	1	1	6	1	1	2	2	1	1	1	1	1	2	NA	NA
1247	1247	6 - Northeast	146.885840707965	41	5	G9	1	NA	4	12	31	6	1	2	1	1	1	1	1	1		1 - Buddhism		2	1 - Govt	1 - Family home/flat		2		3	3.01 to 4.00	2	NA	1	1	1	1	1	2	NA	NA	NA	NA	NA	NA	1	2	NA	NA
1248	1248	2 - BMA	143.325221238938	12	5	G9	1	1	5	11	9	3	2	1	1	1	1	1	1	1		1 - Buddhism		2	1 - Govt	1 - Family home/flat		2		4	3.01 to 4.00	2	NA	1	1	1	3	1	2	NA	NA	NA	NA	NA	NA	1	2	NA	NA
1249	1249	3 - Central	98.1375968992248	24	5	G9	1	1	5	11	16	3	2	1	1	1	1	1	1	1		1 - Buddhism		2	1 - Govt	1 - Family home/flat		2		2	3.01 to 4.00	3	NA	NA	1	1	3	1	2	NA	NA	NA	NA	NA	NA	1	2	NA	NA
1250	1250	3 - Central	97.0056258790436	73	5	G9	1	1	5	11	NA	NA	2	1	1	1	1	1	1	1		1 - Buddhism		2	1 - Govt	1 - Family home/flat		2		2	3.01 to 4.00	NA	NA	1	1	1	2	1	1	1	2	1	1	1	1	1	2	NA	NA
1251	1251	3 - Central	199.647260273973	70	7	G9	1	1	5	11	57	3	2	1	1	1	1	1	1	1		1 - Buddhism		2	2 - Private	1 - Family home/flat		2		2	3.01 to 4.00	1	NA	1	1	1	4	1	2	NA	NA	NA	NA	NA	NA	1	2	NA	NA
1252	1252	6 - Northeast	115.246346555324	45	6	G9	1	1	5	11	8	3	1	2	1	1	1	1	1	1		1 - Buddhism		2	1 - Govt	1 - Family home/flat		2		3	3.01 to 4.00	1	NA	2	1	1	6	NA	NA	NA	NA	NA	NA	NA	NA	NA	NA	NA	NA
1253	1253	6 - Northeast	174.507078507079	36	6	G11	1	1	6	10	19	3	2	1	1	1	1	1	1	1		1 - Buddhism		3	1 - Govt	1 - Family home/flat		2		3	3.01 to 4.00	1	NA	2	2	1	6	1	2	NA	NA	NA	NA	NA	NA	1	2	NA	NA
1254	1254	6 - Northeast	115.246346555324	45	7	G11	1	1	6	10	3	1	2	1	1	1	1	1	1	1		1 - Buddhism		3	2 - Private	1 - Family home/flat	..........................................	2		5	3.01 to 4.00	2	NA	2	1	1	3	1	2	NA	NA	NA	NA	NA	NA	1	2	NA	NA
1255	1255	1 - Bangkok	315.478260869565	10	4	VC2	1	1	7	9	72	2	2	1	1	1	1	1	1	1		1 - Buddhism		4	2 - Private	1 - Family home/flat		2		2	3.01 to 4.00	3	NA	1	1	1	4	2	NA	NA	NA	NA	NA	NA	NA	1	1	2	1
1256	1256	2 - BMA	115.018828451883	13	5	G11	1	1	7	9	NA	NA	2	1	1	1	1	1	1	1		1 - Buddhism		3	1 - Govt	1 - Family home/flat		2		2	3.01 to 4.00	3	NA	2	1	1	6	1	1	1	2	1	1	1	1	2	NA	NA	NA
1257	1257	3 - Central	98.1375968992248	24	5	G11	1	1	7	9	16	3	2	1	1	1	1	1	1	2		1 - Buddhism		3	1 - Govt	4 - Rented home		4		3	3.01 to 4.00	2	NA	2	1	1	2	1	2	NA	NA	NA	NA	NA	NA	1	2	NA	NA
1258	1258	4 - South	244.96404494382	80	5	G11	1	NA	7	9	NA	NA	2	1	1	1	1	1	1	1		1 - Buddhism		3	1 - Govt	1 - Family home/flat		2		4	3.01 to 4.00	2	NA	1	1	1	1	1	1	2	2	1	1	1	1	2	NA	NA	NA
1259	1259	2 - BMA	143.325221238938	12	4	VC2	1	1	NA	15	5	2	2	1	1	1	1	1	1	1		1 - Buddhism		4	1 - Govt	1 - Family home/flat		2		2	3.01 to 4.00	1	NA	2	1	1	6	1	2	NA	NA	NA	NA	NA	NA	1	2	NA	NA
1260	1260	6 - Northeast	370.088586030664	31	5	G7	1	1	NA	15	NA	NA	2	2	1	1	1	1	1	1		1 - Buddhism		1	1 - Govt	1 - Family home/flat		2		3	3.01 to 4.00	1	NA	1	1	1	4	1	NA	1	2	1	1	1	1	2	NA	NA	NA
1261	1261	6 - Northeast	115.246346555324	45	5	G9	1	1	2	14	NA	NA	1	2	1	1	1	1	1	1		1 - Buddhism		3	1 - Govt	3 - Outside dorm		2		2	3.01 to 4.00	1	NA	1	1	1	1	1	2	NA	NA	NA	NA	NA	NA	1	2	NA	NA
1262	1262	6 - Northeast	115.246346555324	45	5	G9	1	1	2	14	NA	NA	1	2	1	1	1	1	1	1		1 - Buddhism		1	1 - Govt	3 - Outside dorm		2		2	3.01 to 4.00	1	NA	1	1	1	1	1	2	NA	NA	NA	NA	NA	NA	1	2	NA	NA
1263	1263	6 - Northeast	115.246346555324	45	5	G9	1	1	2	14	NA	NA	1	2	1	1	1	1	1	1		1 - Buddhism		3	1 - Govt	3 - Outside dorm		2		2	3.01 to 4.00	1	NA	1	1	1	1	1	2	NA	NA	NA	NA	NA	NA	1	2	NA	NA
1264	1264	6 - Northeast	115.246346555324	45	5	G9	1	1	2	14	NA	NA	1	2	1	1	1	1	1	1		1 - Buddhism		3	1 - Govt	3 - Outside dorm		2		2	3.01 to 4.00	1	NA	1	1	1	1	1	2	NA	NA	NA	NA	NA	NA	1	2	NA	NA
1265	1265	3 - Central	101.707301451751	21	7	G7	1	1	3	13	12	3	2	1	1	1	1	1	1	1		1 - Buddhism		1	2 - Private	1 - Family home/flat		2		3	3.01 to 4.00	1	NA	1	1	1	6	1	2	NA	NA	NA	NA	NA	NA	1	2	NA	NA
1266	1266	3 - Central	97.2731707317073	14	4	VC2	1	1	7	9	3	1	2	1	1	1	1	1	1	1		1 - Buddhism		4	1 - Govt	1 - Family home/flat		2		2	3.01 to 4.00	1	NA	2	1	1	2	1	1	2	1	1	2	1	1	1	2	NA	NA
1267	1267	3 - Central	69.104620749782	22	5	G11	1	1	7	9	NA	NA	2	1	1	1	1	1	1	1		1 - Buddhism		3	1 - Govt	1 - Family home/flat		2		2	3.01 to 4.00	1	NA	1	1	1	4	1	1	2	1	1	1	1	1	1	2	NA	NA
1268	1268	6 - Northeast	115.246346555324	45	7	G11	1	1	7	9	35	6	2	1	1	1	1	1	1	1		1 - Buddhism		3	2 - Private	1 - Family home/flat		2		3	3.01 to 4.00	2	NA	1	1	1	6	2	NA	NA	NA	NA	NA	NA	NA	NA	NA	NA	NA
1269	1269	1 - Bangkok	315.478260869565	10	4	VC2	1	1	8	8	NA	NA	2	1	1	1	1	1	1	1		1 - Buddhism		4	2 - Private	1 - Family home/flat		4		2	3.01 to 4.00	2	NA	2	1	1	2	1	2	NA	NA	NA	NA	NA	NA	1	2	NA	NA
1270	1270	3 - Central	129.006864988558	15	4	VC2	1	1	NA	15	NA	NA	2	1	1	1	1	1	1	1		1 - Buddhism		4	1 - Govt	1 - Family home/flat		1		2	3.01 to 4.00	2	NA	1	1	1	6	1	2	NA	NA	NA	NA	NA	NA	1	2	NA	NA
1271	1271	1 - Bangkok	315.478260869565	10	4	VC2	1	1	6	10	3	1	2	1	1	1	1	1	1	1		1 - Buddhism		4	2 - Private	1 - Family home/flat		2		2	3.01 to 4.00	1	NA	1	1	1	3	1	1	1	2	1	1	1	1	2	NA	NA	NA
1272	1272	1 - Bangkok	315.478260869565	10	4	VC2	1	1	6	10	NA	NA	2	1	1	1	1	1	1	1		1 - Buddhism		4	2 - Private	1 - Family home/flat		2		2	3.01 to 4.00	1	NA	1	1	1	2	1	1	1	2	1	1	1	1	2	NA	NA	NA
1273	1273	3 - Central	97.0056258790436	73	6	G11	1	1	7	9	60	2	2	1	1	1	1	1	1	1		1 - Buddhism		3	1 - Govt	1 - Family home/flat		2		1	3.01 to 4.00	3	NA	1	1	1	2	1	2	NA	NA	NA	NA	NA	NA	1	2	NA	NA
1274	1274	6 - Northeast	115.246346555324	45	7	G9	1	NA	NA	15	NA	NA	2	1	1	1	1	1	1	1		1 - Buddhism		2	2 - Private	1 - Family home/flat		2		2	3.01 to 4.00	1	NA	1	1	1	6	1	2	NA	NA	NA	NA	NA	NA	1	2	NA	NA
1275	1275	3 - Central	101.707301451751	21	5	G7	1	2	3	13	33	6	1	2	1	1	1	1	1	1		1 - Buddhism		1	1 - Govt	4 - Rented home		2		3	3.01 to 4.00	2	NA	1	1	1	2	1	1	2	2	1	1	1	1	1	2	NA	NA
1276	1276	3 - Central	97.0056258790436	73	6	G9	1	1	4	12	63	3	2	1	1	1	1	1	1	1		1 - Buddhism		2	1 - Govt	4 - Rented home		2		4	3.01 to 4.00	1	NA	2	1	1	2	1	2	NA	NA	NA	NA	NA	NA	1	2	NA	NA
1277	1277	3 - Central	206.992665036675	20	3	VC2	1	1	8	8	12	3	1	2	1	1	1	1	1	1		1 - Buddhism		4	1 - Govt	1 - Family home/flat		2		3	3.01 to 4.00	2	NA	2	1	1	4	1	2	NA	NA	NA	NA	NA	NA	1	2	NA	NA
1278	1278	3 - Central	57.9917864476386	74	3	VC2	1	NA	8	8	61	2	2	1	1	1	1	1	1	1		1 - Buddhism		4	1 - Govt	1 - Family home/flat		2		2	3.01 to 4.00	1	NA	1	1	1	2	1	2	NA	NA	NA	NA	NA	NA	1	2	NA	NA
1279	1279	3 - Central	62.3409715857012	77	3	VC2	1	1	NA	15	64	3	2	1	1	1	1	1	1	1		1 - Buddhism		4	1 - Govt	1 - Family home/flat		2		2	3.01 to 4.00	2	NA	2	1	1	1	1	2	NA	NA	NA	NA	NA	NA	1	2	NA	NA
1280	1280	6 - Northeast	174.507078507079	36	5	G9	1	1	5	11	26	6	1	2	1	1	1	1	1	1		1 - Buddhism		2	1 - Govt	1 - Family home/flat		2		3	3.01 to 4.00	2	NA	2	1	1	6	1	2	NA	NA	NA	NA	NA	NA	1	2	NA	NA
1281	1281	6 - Northeast	144.538636363636	44	3	VC2	1	1	6	10	NA	NA	2	1	1	1	1	1	1	1		1 - Buddhism		4	1 - Govt	2 - School dorm		1		2	3.01 to 4.00	1	NA	1	1	1	1	2	NA	NA	NA	NA	NA	NA	NA	2	NA	NA	NA
1282	1282	6 - Northeast	144.538636363636	44	3	VC2	1	1	6	10	NA	NA	2	1	1	1	1	1	1	1		1 - Buddhism		4	1 - Govt	1 - Family home/flat		2	........................	2	3.01 to 4.00	1	NA	1	1	1	1	1	2	NA	NA	NA	NA	NA	NA	1	2	NA	NA
1283	1283	1 - Bangkok	315.478260869565	10	4	VC2	1	1	7	9	NA	NA	2	1	1	1	1	1	1	1		1 - Buddhism		4	2 - Private	1 - Family home/flat		2		3	3.01 to 4.00	2	NA	1	1	1	4	1	1	1	2	1	1	1	1	1	1	1	2
1284	1284	6 - Northeast	171.214485981308	43	5	G11	1	NA	8	8	33	6	2	2	1	1	1	1	1	1		1 - Buddhism		3	1 - Govt	1 - Family home/flat		2		3	3.01 to 4.00	3	NA	2	1	NA	3	1	2	1	1	1	1	1	1	1	2	1	1
1285	1285	2 - BMA	143.325221238938	12	4	VC2	1	NA	NA	15	NA	NA	2	1	1	1	1	1	1	1		1 - Buddhism		4	1 - Govt	1 - Family home/flat		2		5	3.01 to 4.00	1	NA	2	1	1	2	2	NA	NA	NA	NA	NA	NA	NA	2	NA	NA	NA
1286	1286	4 - South	63.7846347607053	81	5	G7	1	NA	2	14	3	1	2	2	1	1	1	1	1	1		1 - Buddhism		1	1 - Govt	4 - Rented home		2		5	3.01 to 4.00	1	NA	2	1	1	6	NA	NA	NA	NA	NA	NA	NA	NA	NA	NA	NA	NA
1287	1287	3 - Central	57.9917864476386	74	6	G7	1	1	3	13	61	2	2	2	1	1	1	1	1	1		1 - Buddhism		1	1 - Govt	4 - Rented home		2		3	3.01 to 4.00	1	NA	1	1	1	4	1	2	NA	NA	NA	NA	NA	NA	1	2	NA	NA
1288	1288	3 - Central	199.647260273973	70	6	G9	1	1	4	12	NA	NA	1	2	1	1	1	1	1	1		1 - Buddhism		2	1 - Govt	1 - Family home/flat		2		3	3.01 to 4.00	2	NA	1	1	1	6	1	1	2	2	1	1	1	1	1	1	2	1
1289	1289	3 - Central	97.0056258790436	73	3	VC2	1	1	8	8	60	2	2	1	1	1	1	1	1	1		1 - Buddhism		4	1 - Govt	4 - Rented home		2		2	3.01 to 4.00	3	NA	2	1	1	2	1	2	NA	NA	NA	NA	NA	NA	1	2	NA	NA
1290	1290	3 - Central	129.006864988558	15	5	G7	1	1	NA	15	8	3	2	1	1	1	1	1	1	1		1 - Buddhism		1	1 - Govt	1 - Family home/flat		2		2	3.01 to 4.00	2	NA	1	1	1	6	1	1	1	2	1	1	1	1	1	2	NA	NA
1291	1291	1 - Bangkok	315.478260869565	10	1	G7	1	1	2	14	3	1	2	1	1	1	1	1	1	1		1 - Buddhism		1	1 - Govt	5 - Others	.....................	4		3	3.01 to 4.00	2	NA	1	1	1	6	1	2	NA	NA	NA	NA	NA	NA	1	2	NA	NA
1292	1292	3 - Central	97.0056258790436	73	6	G9	1	1	5	11	61	2	2	1	1	1	1	1	1	1		1 - Buddhism		2	1 - Govt	1 - Family home/flat		2		2	3.01 to 4.00	2	NA	2	1	1	4	1	2	NA	NA	NA	NA	NA	NA	1	2	NA	NA
1293	1293	6 - Northeast	171.882303370787	46	5	G9	1	NA	5	11	36	6	2	1	1	1	1	1	1	1		1 - Buddhism		2	1 - Govt	1 - Family home/flat		2		2	3.01 to 4.00	3	NA	2	1	1	6	NA	NA	NA	NA	NA	NA	NA	NA	NA	NA	NA	NA
1294	1294	3 - Central	97.0056258790436	73	7	VC2	1	NA	8	8	60	2	2	1	1	1	1	1	1	1		1 - Buddhism		4	2 - Private	1 - Family home/flat		5	.........	1	3.01 to 4.00	2	NA	1	1	1	6	2	NA	NA	NA	NA	NA	NA	NA	1	2	NA	NA
1295	1295	6 - Northeast	144.538636363636	44	5	G7	1	NA	2	14	NA	NA	2	1	1	1	1	1	1	1		1 - Buddhism		1	1 - Govt	1 - Family home/flat		2		4	3.01 to 4.00	1	NA	1	1	1	6	1	1	1	2	1	1	1	1	1	2	1	1
1296	1296	4 - South	166.712560386473	84	6	G9	1	1	5	11	NA	NA	2	1	1	1	1	1	1	1		1 - Buddhism		2	1 - Govt	1 - Family home/flat		2		5	3.01 to 4.00	2	NA	1	1	1	6	1	2	1	1	1	1	1	1	1	2	1	1
1297	1297	6 - Northeast	146.885840707965	41	6	G9	1	1	5	11	31	6	2	2	1	1	1	1	1	1		1 - Buddhism		2	2 - Private	1 - Family home/flat		2		3	3.01 to 4.00	2	NA	2	1	1	6	1	2	NA	NA	NA	NA	NA	NA	1	2	NA	NA
1298	1298	3 - Central	206.992665036675	20	3	VC2	1	1	7	9	12	3	2	1	1	1	1	1	1	1		1 - Buddhism		4	1 - Govt	1 - Family home/flat		2		4	3.01 to 4.00	2	NA	2	1	1	2	1	2	NA	NA	NA	NA	NA	NA	1	2	NA	NA
1299	1299	6 - Northeast	146.885840707965	41	6	G11	1	1	7	9	31	6	1	2	1	1	1	1	1	1		1 - Buddhism		3	1 - Govt	1 - Family home/flat		2		3	3.01 to 4.00	3	NA	1	1	1	6	2	NA	NA	NA	NA	NA	NA	NA	2	NA	NA	NA
1300	1300	4 - South	244.96404494382	80	7	G11	1	1	7	9	66	4	2	2	1	1	1	1	1	1		2 - Islam		3	2 - Private	2 - School dorm		3		2	3.01 to 4.00	3	NA	1	1	1	5	1	2	1	1	1	1	1	1	1	2	1	1
1301	1301	3 - Central	57.9917864476386	74	3	VC2	1	NA	NA	15	NA	NA	2	1	1	1	1	1	1	1		1 - Buddhism		4	1 - Govt	1 - Family home/flat		1		2	3.01 to 4.00	1	NA	1	1	1	3	1	2	NA	NA	NA	NA	NA	NA	1	2	NA	NA
1302	1302	3 - Central	129.006864988558	15	7	G7	1	1	3	13	NA	NA	2	1	1	1	1	1	1	1		1 - Buddhism		1	2 - Private	1 - Family home/flat		2		4	3.01 to 4.00	2	NA	2	1	1	6	2	NA	NA	NA	NA	NA	NA	NA	2	NA	NA	NA
1303	1303	4 - South	38.5483125288951	82	5	G7	1	1	3	13	67	4	1	2	1	1	1	1	1	1		1 - Buddhism		1	1 - Govt	1 - Family home/flat		2		3	3.01 to 4.00	3	NA	1	1	1	5	1	1	1	2	1	1	1	1	1	2	1	1
1304	1304	3 - Central	98.1375968992248	24	5	G9	1	1	5	11	16	3	2	1	1	1	1	1	1	1		1 - Buddhism		2	1 - Govt	1 - Family home/flat		2		4	3.01 to 4.00	3	NA	1	1	1	4	1	1	2	1	1	1	1	1	1	1	1	1
1305	1305	3 - Central	62.3409715857012	77	5	G11	1	1	7	9	64	3	2	1	1	1	1	1	1	1		1 - Buddhism		3	1 - Govt	1 - Family home/flat		2		2	3.01 to 4.00	1	NA	2	1	1	6	1	2	NA	NA	NA	NA	NA	NA	1	2	NA	NA
1306	1306	6 - Northeast	147.520393120393	39	4	VC2	1	1	7	9	NA	NA	1	2	1	1	1	1	1	1		1 - Buddhism		4	1 - Govt	1 - Family home/flat		2		3	3.01 to 4.00	2	NA	2	1	1	2	1	2	NA	NA	NA	NA	NA	NA	1	2	NA	NA
1307	1307	6 - Northeast	147.520393120393	39	4	VC2	1	NA	8	8	29	6	1	2	1	1	1	1	1	1		1 - Buddhism		4	1 - Govt	3 - Outside dorm		2		2	3.01 to 4.00	2	NA	2	2	1	1	2	NA	NA	NA	NA	NA	NA	NA	2	NA	NA	NA
1308	1308	6 - Northeast	144.538636363636	44	4	VC2	1	1	8	8	NA	NA	1	2	1	1	1	1	1	1		1 - Buddhism		4	1 - Govt	3 - Outside dorm		4		2	3.01 to 4.00	3	NA	1	2	2	1	1	2	NA	NA	NA	NA	NA	NA	1	2	NA	NA
1309	1309	2 - BMA	115.018828451883	13	7	G11	1	1	NA	15	6	3	2	1	1	1	1	1	1	1		2 - Islam		3	2 - Private	1 - Family home/flat		2		2	3.01 to 4.00	2	NA	1	1	1	2	1	2	NA	NA	NA	NA	NA	NA	1	2	NA	NA
1310	1310	3 - Central	199.647260273973	70	7	G9	1	1	4	12	57	3	2	1	1	1	1	1	1	1		1 - Buddhism		2	2 - Private	1 - Family home/flat		2		2	3.01 to 4.00	2	NA	2	1	1	4	1	2	NA	NA	NA	NA	NA	NA	1	2	NA	NA
1311	1311	6 - Northeast	171.882303370787	46	6	G7	1	1	3	13	NA	NA	1	2	1	1	1	1	1	1		1 - Buddhism		1	1 - Govt	1 - Family home/flat		2		2	3.01 to 4.00	2	NA	2	1	1	1	NA	NA	NA	NA	NA	NA	NA	NA	NA	NA	NA	NA
1312	1312	4 - South	166.712560386473	84	5	G7	1	1	3	13	NA	NA	1	2	1	1	1	1	1	1		1 - Buddhism		1	1 - Govt	1 - Family home/flat		2		3	3.01 to 4.00	2	NA	1	1	1	4	1	2	1	1	1	1	1	1	1	2	1	1
1313	1313	3 - Central	97.0056258790436	73	6	G11	1	2	7	9	55	3	2	1	1	1	1	1	1	1		1 - Buddhism		3	1 - Govt	1 - Family home/flat		2		2	3.01 to 4.00	3	NA	1	1	1	1	1	2	NA	NA	NA	NA	NA	NA	1	2	NA	NA
1314	1314	6 - Northeast	51.7945754716981	38	4	VC2	1	1	7	9	28	6	1	2	1	1	1	1	1	1		1 - Buddhism		4	1 - Govt	1 - Family home/flat		2		2	3.01 to 4.00	2	NA	1	1	1	5	NA	NA	NA	NA	NA	NA	NA	NA	NA	NA	NA	NA
1315	1315	3 - Central	97.0056258790436	73	5	G11	1	1	8	8	NA	NA	2	1	1	1	1	1	1	1		1 - Buddhism		3	1 - Govt	1 - Family home/flat		1		2	3.01 to 4.00	2	NA	1	1	1	1	1	2	NA	NA	NA	NA	NA	NA	1	2	NA	NA
1316	1316	6 - Northeast	115.246346555324	45	7	G7	1	1	3	13	35	6	1	2	1	1	1	1	1	1		1 - Buddhism		1	2 - Private	1 - Family home/flat		2		2	3.01 to 4.00	2	NA	2	1	1	2	1	NA	2	1	1	1	1	1	1	2	NA	NA
1317	1317	6 - Northeast	115.246346555324	45	7	G7	1	1	3	13	35	6	2	2	1	1	1	1	1	1		1 - Buddhism		1	2 - Private	1 - Family home/flat		2		2	3.01 to 4.00	1	NA	2	1	1	5	1	NA	1	2	1	1	1	1	1	2	NA	NA
1318	1318	6 - Northeast	115.246346555324	45	7	G7	1	1	3	13	35	6	2	2	1	1	1	1	1	1		1 - Buddhism		1	2 - Private	1 - Family home/flat		2		2	3.01 to 4.00	2	NA	1	1	2	1	1	1	2	2	1	1	1	1	1	2	1	1
1319	1319	6 - Northeast	51.7945754716981	38	6	G9	1	1	5	11	28	6	1	2	1	1	1	1	1	1		1 - Buddhism		2	2 - Private	5 - Others		5		3	3.01 to 4.00	2	NA	1	1	1	3	2	NA	NA	NA	NA	NA	NA	NA	2	NA	NA	NA
1320	1320	3 - Central	62.3409715857012	77	3	VC2	1	NA	7	9	21	6	1	2	1	1	1	1	1	1		1 - Buddhism		4	1 - Govt	4 - Rented home		2		2	3.01 to 4.00	2	NA	1	1	1	2	1	1	2	1	1	1	1	1	1	2	NA	NA
1321	1321	3 - Central	206.992665036675	20	3	VC2	1	1	NA	15	12	3	2	1	1	1	1	1	1	1		1 - Buddhism		4	1 - Govt	1 - Family home/flat		2		2	3.01 to 4.00	2	NA	1	1	1	2	2	NA	NA	NA	NA	NA	NA	NA	2	NA	NA	NA
1322	1322	1 - Bangkok	315.478260869565	10	1	G7	1	1	2	14	3	1	2	1	1	1	1	1	1	1		1 - Buddhism		1	1 - Govt	4 - Rented home		2		3	3.01 to 4.00	2	NA	1	1	1	6	1	1	2	1	1	1	1	1	1	2	NA	NA
1323	1323	6 - Northeast	115.246346555324	45	5	G9	1	1	2	14	35	6	1	2	1	1	1	1	1	1		1 - Buddhism		3	1 - Govt	1 - Family home/flat		2		2	3.01 to 4.00	2	NA	2	1	1	1	1	2	NA	NA	NA	NA	NA	NA	1	2	NA	NA
1324	1324	6 - Northeast	115.246346555324	45	5	G9	1	1	2	14	35	6	1	2	1	1	1	1	1	1		1 - Buddhism		3	1 - Govt	1 - Family home/flat		2		2	3.01 to 4.00	2	NA	2	1	1	1	1	2	NA	NA	NA	NA	NA	NA	1	2	NA	NA
1325	1325	6 - Northeast	146.885840707965	41	5	G9	1	1	4	12	31	6	2	2	1	1	1	1	1	1		1 - Buddhism		2	1 - Govt	1 - Family home/flat		2		3	3.01 to 4.00	3	NA	1	1	1	4	1	2	NA	NA	NA	NA	NA	NA	1	2	NA	NA
1326	1326	6 - Northeast	115.246346555324	45	5	G9	1	1	4	12	35	6	1	2	1	1	1	1	1	1		1 - Buddhism		2	1 - Govt	1 - Family home/flat		2		2	3.01 to 4.00	2	NA	2	1	1	1	1	2	NA	NA	NA	NA	NA	NA	1	2	NA	NA
1327	1327	6 - Northeast	210.425760286225	48	5	G9	1	1	4	12	38	6	NA	2	NA	NA	NA	NA	NA	NA		1 - Buddhism		2	1 - Govt	1 - Family home/flat		2		2	3.01 to 4.00	2	NA	1	1	1	2	1	2	NA	NA	NA	NA	NA	NA	1	2	NA	NA
1328	1328	3 - Central	97.0056258790436	73	6	G9	1	NA	5	11	NA	NA	2	2	1	1	1	1	1	1		1 - Buddhism		2	1 - Govt	4 - Rented home		2		2	3.01 to 4.00	2	NA	1	1	1	3	1	1	2	2	1	1	1	1	1	2	NA	NA
1329	1329	6 - Northeast	221.115716753022	34	2	G9	1	1	5	11	24	6	2	2	1	1	1	1	1	1		1 - Buddhism		2	2 - Private	1 - Family home/flat		2		2	3.01 to 4.00	2	NA	2	1	1	4	NA	NA	NA	NA	NA	NA	NA	NA	NA	NA	NA	NA
1330	1330	6 - Northeast	146.885840707965	41	5	G9	1	NA	5	11	3	1	2	2	1	1	1	1	1	1		1 - Buddhism		2	1 - Govt	1 - Family home/flat		2		3	3.01 to 4.00	3	NA	1	1	1	4	1	2	NA	NA	NA	NA	NA	NA	1	2	NA	NA
1331	1331	6 - Northeast	115.246346555324	45	5	G9	1	1	5	11	NA	NA	2	2	1	1	1	1	1	1		1 - Buddhism		2	1 - Govt	1 - Family home/flat		2		2	3.01 to 4.00	2	NA	2	1	1	6	1	2	NA	NA	NA	NA	NA	NA	1	2	NA	NA
1332	1332	6 - Northeast	115.246346555324	45	4	VC2	1	1	6	10	35	6	1	2	1	1	1	1	1	1		1 - Buddhism		4	1 - Govt	1 - Family home/flat		4		2	3.01 to 4.00	1	NA	1	1	2	4	1	2	NA	NA	NA	NA	NA	NA	1	2	NA	NA
1333	1333	6 - Northeast	115.246346555324	45	4	VC2	1	1	6	10	NA	NA	2	2	1	1	1	1	1	1		1 - Buddhism		4	1 - Govt	1 - Family home/flat		2		4	3.01 to 4.00	2	NA	2	2	2	4	1	2	NA	NA	NA	NA	NA	NA	1	2	NA	NA
1334	1334	6 - Northeast	221.115716753022	34	2	G11	1	1	8	8	NA	NA	2	1	1	1	1	1	1	1		1 - Buddhism		3	2 - Private	1 - Family home/flat		4		1	3.01 to 4.00	2	NA	1	1	1	3	NA	NA	NA	NA	NA	NA	NA	NA	2	NA	NA	NA
1335	1335	3 - Central	101.707301451751	21	3	VC2	1	1	11	5	NA	NA	2	1	1	1	1	1	1	1		1 - Buddhism		4	1 - Govt	1 - Family home/flat		1		4	3.01 to 4.00	2	NA	2	1	1	6	1	2	NA	NA	NA	NA	NA	NA	1	2	NA	NA
1336	1336	6 - Northeast	146.885840707965	41	7	G7	1	NA	3	13	31	6	2	1	1	1	1	1	1	1		1 - Buddhism		1	2 - Private	1 - Family home/flat		2		3	3.01 to 4.00	2	NA	2	1	1	2	1	NA	1	2	1	1	1	2	1	NA	2	1
1337	1337	6 - Northeast	115.246346555324	45	7	G7	1	NA	3	13	35	6	1	2	1	1	1	1	1	1		1 - Buddhism		1	2 - Private	1 - Family home/flat		4		3	3.01 to 4.00	2	NA	1	1	1	3	1	2	NA	NA	NA	NA	NA	NA	1	2	NA	NA
1338	1338	6 - Northeast	115.246346555324	45	7	G7	1	NA	3	13	35	6	1	2	1	1	1	1	1	1		1 - Buddhism		1	2 - Private	1 - Family home/flat		2		2	3.01 to 4.00	2	NA	2	1	2	1	1	NA	1	2	1	1	1	1	1	2	NA	NA
1339	1339	6 - Northeast	115.246346555324	45	5	G9	1	1	5	11	NA	NA	1	2	1	1	1	1	1	1		1 - Buddhism		2	1 - Govt	1 - Family home/flat		2		5	3.01 to 4.00	1	NA	1	1	1	1	1	2	NA	NA	NA	NA	NA	NA	1	2	NA	NA
1340	1340	3 - Central	69.104620749782	22	4	VC2	1	NA	7	9	NA	NA	2	1	1	1	1	1	1	1		3 - Christian		4	1 - Govt	1 - Family home/flat		2		4	3.01 to 4.00	2	NA	2	1	1	3	2	NA	NA	NA	NA	NA	NA	NA	1	2	NA	NA
1341	1341	6 - Northeast	144.538636363636	44	3	VC2	1	1	7	9	34	6	2	NA	NA	NA	NA	NA	NA	NA		1 - Buddhism		4	3 - Unknown	4 - Rented home		3		3	3.01 to 4.00	2	NA	1	1	1	3	1	2	NA	NA	NA	NA	NA	NA	1	2	NA	NA
1342	1342	2 - BMA	115.018828451883	13	4	VC2	1	2	12	4	3	1	2	1	1	1	1	1	1	1		1 - Buddhism		4	1 - Govt	5 - Others	.........	5	..................... .....................	2	3.01 to 4.00	1	NA	2	2	1	2	1	1	2	2	1	1	1	1	1	2	NA	NA
1343	1343	3 - Central	57.9917864476386	74	5	G11	1	1	NA	15	61	2	2	1	1	1	1	1	1	1		1 - Buddhism		3	1 - Govt	1 - Family home/flat		2		2	3.01 to 4.00	1	NA	1	1	1	1	NA	NA	NA	NA	NA	NA	NA	NA	NA	NA	NA	NA
1344	1344	4 - South	38.8018686452322	83	6	G9	1	NA	NA	15	NA	NA	1	2	1	1	1	1	1	1		1 - Buddhism		2	1 - Govt	3 - Outside dorm		2		2	3.01 to 4.00	2	NA	2	1	1	2	1	2	1	1	1	1	1	1	1	2	1	1
1345	1345	3 - Central	206.992665036675	20	7	G7	1	1	2	14	12	3	2	1	1	1	1	1	1	1		1 - Buddhism		1	2 - Private	1 - Family home/flat		2		3	3.01 to 4.00	2	NA	2	1	1	2	1	2	NA	NA	NA	NA	NA	NA	1	2	NA	NA
1346	1346	3 - Central	101.707301451751	21	5	G7	1	1	3	13	NA	NA	1	2	1	1	1	1	1	1		1 - Buddhism		1	1 - Govt	1 - Family home/flat		2		2	3.01 to 4.00	3	NA	1	1	1	6	1	1	2	2	1	1	1	1	1	2	NA	NA
1347	1347	6 - Northeast	115.246346555324	45	6	G7	1	1	3	13	35	6	1	2	1	1	1	1	1	1		1 - Buddhism		1	1 - Govt	1 - Family home/flat		5		3	3.01 to 4.00	NA	NA	1	1	1	1	1	NA	2	2	1	1	1	1	1	NA	2	2
1348	1348	1 - Bangkok	315.478260869565	10	4	VC2	1	1	7	9	3	1	2	1	1	1	1	2	1	1		1 - Buddhism		4	2 - Private	1 - Family home/flat		2		3	3.01 to 4.00	2	NA	2	1	1	2	1	2	NA	NA	NA	NA	NA	NA	1	2	NA	NA
1349	1349	6 - Northeast	115.246346555324	45	4	VC2	1	NA	NA	15	NA	NA	2	1	1	1	1	1	1	1		1 - Buddhism		4	1 - Govt	1 - Family home/flat		2		4	3.01 to 4.00	1	NA	2	1	1	4	1	2	NA	NA	NA	NA	NA	NA	1	2	NA	NA
1350	1350	6 - Northeast	146.885840707965	41	7	G7	1	1	2	14	12	3	2	2	1	1	1	1	1	1		1 - Buddhism		1	2 - Private	1 - Family home/flat		2		2	3.01 to 4.00	2	NA	NA	NA	NA	NA	1	2	NA	NA	NA	NA	NA	NA	1	2	NA	NA
1351	1351	6 - Northeast	174.507078507079	36	5	G7	1	1	3	13	NA	NA	1	2	1	1	1	1	1	1		1 - Buddhism		1	1 - Govt	1 - Family home/flat		2		2	3.01 to 4.00	2	NA	1	1	2	2	1	2	NA	NA	NA	NA	NA	NA	1	2	NA	NA
1352	1352	4 - South	244.96404494382	80	7	G7	1	1	3	13	NA	NA	1	2	1	1	1	1	1	1		2 - Islam		1	2 - Private	2 - School dorm		3		3	3.01 to 4.00	3	NA	1	1	1	6	1	1	1	2	1	1	1	1	1	2	1	1
1353	1353	2 - BMA	143.325221238938	12	4	VC2	1	NA	7	9	NA	NA	2	1	1	1	1	1	1	1		1 - Buddhism		4	1 - Govt	1 - Family home/flat		2		2	3.01 to 4.00	1	NA	2	1	1	3	1	2	NA	NA	NA	NA	NA	NA	1	2	NA	NA
1354	1354	6 - Northeast	147.520393120393	39	4	VC2	1	NA	7	9	NA	NA	1	2	1	1	1	1	1	1		1 - Buddhism		4	1 - Govt	1 - Family home/flat		2		2	3.01 to 4.00	2	NA	2	1	1	6	1	2	1	1	1	1	1	1	1	2	1	1
1355	1355	6 - Northeast	147.520393120393	39	4	VC2	1	NA	8	8	29	6	1	2	1	1	1	1	1	1		1 - Buddhism		4	1 - Govt	1 - Family home/flat		2		2	3.01 to 4.00	2	NA	2	1	1	4	1	2	NA	NA	NA	NA	NA	NA	1	2	NA	NA
1356	1356	3 - Central	57.9917864476386	74	5	G9	1	1	4	12	61	2	2	1	1	1	1	1	1	1		1 - Buddhism		2	1 - Govt	1 - Family home/flat		2		2	3.01 to 4.00	1	NA	1	1	1	1	1	1	2	1	1	1	1	1	1	2	NA	NA
1357	1357	4 - South	63.7846347607053	81	6	G9	1	1	5	11	3	1	2	2	1	1	1	1	1	1		1 - Buddhism		2	1 - Govt	1 - Family home/flat		2		4	3.01 to 4.00	3	NA	1	1	1	2	1	1	2	2	1	1	1	1	1	2	1	1
1358	1358	2 - BMA	143.325221238938	12	4	VC2	1	NA	6	10	NA	NA	2	1	1	1	1	1	1	1		2 - Islam		4	1 - Govt	1 - Family home/flat		2		3	3.01 to 4.00	2	NA	1	1	1	5	1	2	NA	NA	NA	NA	NA	NA	1	2	NA	NA
1359	1359	6 - Northeast	144.538636363636	44	7	G11	1	1	6	10	34	6	1	2	1	1	1	1	1	1		1 - Buddhism		3	2 - Private	1 - Family home/flat		1		2	3.01 to 4.00	1	NA	1	1	1	3	1	2	1	1	1	1	1	1	1	2	1	1
1360	1360	6 - Northeast	144.538636363636	44	7	G11	1	1	6	10	NA	NA	1	2	1	1	1	1	1	1		1 - Buddhism		3	2 - Private	1 - Family home/flat		1	.........	2	3.01 to 4.00	1	NA	1	1	1	3	1	2	1	1	1	1	1	1	1	2	1	1
1361	1361	3 - Central	69.104620749782	22	5	G11	1	1	7	9	NA	NA	2	1	1	1	1	1	1	1		1 - Buddhism		3	1 - Govt	1 - Family home/flat		2		2	3.01 to 4.00	2	NA	1	1	1	6	2	NA	NA	NA	NA	NA	NA	NA	1	1	1	2
1362	1362	3 - Central	98.1375968992248	24	3	VC2	1	1	7	9	16	3	2	1	1	1	1	1	1	1		1 - Buddhism		4	1 - Govt	1 - Family home/flat		2		4	3.01 to 4.00	2	NA	1	1	1	2	1	2	NA	NA	NA	NA	NA	NA	1	2	NA	NA
1363	1363	3 - Central	97.0056258790436	73	3	VC2	1	1	8	8	60	2	2	1	1	1	1	1	1	1		1 - Buddhism		4	1 - Govt	1 - Family home/flat		2		2	3.01 to 4.00	2	NA	2	1	1	4	1	2	NA	NA	NA	NA	NA	NA	1	2	NA	NA
1364	1364	3 - Central	101.707301451751	21	5	G9	1	1	NA	15	NA	NA	2	1	1	1	1	1	1	1		1 - Buddhism		2	1 - Govt	1 - Family home/flat		2		2	3.01 to 4.00	1	NA	1	1	1	6	1	2	NA	NA	NA	NA	NA	NA	1	2	NA	NA
1365	1365	6 - Northeast	115.246346555324	45	6	G7	1	1	3	13	35	6	1	2	1	1	1	1	1	1		1 - Buddhism		1	1 - Govt	1 - Family home/flat		2		3	3.01 to 4.00	NA	NA	2	1	1	3	1	2	NA	NA	NA	NA	NA	NA	1	2	NA	NA
1366	1366	1 - Bangkok	315.478260869565	10	1	G9	1	1	5	11	3	1	2	2	1	1	1	1	1	1		1 - Buddhism		2	1 - Govt	1 - Family home/flat		2		2	3.01 to 4.00	3	NA	1	1	1	5	1	1	1	1	1	2	1	1	1	2	NA	NA
1367	1367	2 - BMA	143.325221238938	12	4	VC2	1	1	7	9	NA	NA	2	1	1	1	1	1	1	1		1 - Buddhism		4	1 - Govt	1 - Family home/flat		2		2	3.01 to 4.00	2	NA	2	2	2	2	1	2	NA	NA	NA	NA	NA	NA	1	2	NA	NA
1368	1368	6 - Northeast	146.885840707965	41	3	VC2	1	2	7	9	31	6	2	2	1	1	1	1	1	1		1 - Buddhism		4	2 - Private	1 - Family home/flat		2		3	3.01 to 4.00	2	NA	2	1	1	1	1	2	NA	NA	NA	NA	NA	NA	1	2	NA	NA
1369	1369	6 - Northeast	144.538636363636	44	3	VC2	1	1	7	9	34	6	2	2	NA	NA	NA	NA	NA	NA		1 - Buddhism		4	3 - Unknown	4 - Rented home		2		4	3.01 to 4.00	2	NA	1	1	1	4	1	2	NA	NA	NA	NA	NA	NA	1	2	NA	NA
1370	1370	6 - Northeast	144.538636363636	44	7	G11	1	1	7	9	NA	NA	1	2	1	1	1	1	1	1		1 - Buddhism		3	2 - Private	1 - Family home/flat		1		2	3.01 to 4.00	1	NA	1	1	1	3	1	2	1	1	1	1	1	1	1	2	1	1
1371	1371	4 - South	241.447160883281	94	4	VC2	1	1	7	9	77	4	1	2	1	1	1	1	1	1		2 - Islam		4	1 - Govt	1 - Family home/flat		2		2	3.01 to 4.00	2	NA	2	1	1	6	1	2	1	1	1	1	1	1	1	2	1	1
1372	1372	4 - South	241.447160883281	94	4	VC2	1	NA	11	5	77	4	1	1	1	2	1	1	1	1		2 - Islam		4	1 - Govt	3 - Outside dorm		3		NA	3.01 to 4.00	1	NA	1	1	1	6	1	2	1	1	1	1	1	1	1	2	1	1
1373	1373	4 - South	38.5483125288951	82	5	G7	1	1	NA	15	NA	NA	2	1	1	1	1	1	1	1		1 - Buddhism		1	1 - Govt	1 - Family home/flat		4		2	3.01 to 4.00	2	NA	2	1	1	2	NA	NA	NA	NA	NA	NA	NA	NA	1	2	1	1
1374	1374	4 - South	38.5483125288951	82	5	G7	1	1	NA	15	NA	NA	2	1	1	1	1	1	1	1		2 - Islam		1	1 - Govt	1 - Family home/flat		2		2	3.01 to 4.00	2	NA	2	1	1	1	1	2	1	1	1	1	1	1	1	2	1	1
1375	1375	6 - Northeast	221.115716753022	34	7	G7	1	1	4	12	24	6	2	NA	NA	NA	NA	NA	NA	NA		1 - Buddhism		1	2 - Private	1 - Family home/flat		2		5	3.01 to 4.00	2	NA	1	1	1	3	1	2	NA	NA	NA	NA	NA	NA	1	2	NA	NA
1376	1376	6 - Northeast	146.885840707965	41	7	G9	1	2	5	11	31	6	2	NA	2	NA	NA	NA	NA	NA		3 - Christian		2	2 - Private	1 - Family home/flat		5		2	3.01 to 4.00	2	NA	1	1	1	4	1	2	NA	NA	NA	NA	NA	NA	1	2	NA	NA
1377	1377	6 - Northeast	174.507078507079	36	5	G9	1	1	4	12	26	6	2	2	1	1	1	1	1	1		1 - Buddhism		1	2 - Private	1 - Family home/flat		1		5	3.01 to 4.00	2	NA	2	1	1	3	1	2	NA	NA	NA	NA	NA	NA	1	2	NA	NA
1378	1378	6 - Northeast	115.246346555324	45	7	G9	1	1	4	12	35	6	1	2	1	1	1	1	1	1		1 - Buddhism		2	2 - Private	1 - Family home/flat		2		3	3.01 to 4.00	2	NA	1	1	1	6	1	2	1	1	1	1	1	1	1	2	1	1
1379	1379	1 - Bangkok	315.478260869565	10	3	VC2	1	1	6	10	3	1	2	1	1	1	1	1	1	1		1 - Buddhism		4	2 - Private	1 - Family home/flat		2		2	3.01 to 4.00	2	NA	1	1	1	5	1	1	1	2	1	1	1	1	1	2	NA	NA
1380	1380	1 - Bangkok	315.478260869565	10	1	G11	1	1	7	9	NA	NA	2	2	1	1	1	1	1	1		1 - Buddhism		3	1 - Govt	1 - Family home/flat		2		2	3.01 to 4.00	1	NA	2	1	1	3	1	1	1	1	1	1	2	1	1	1	1	1
1381	1381	6 - Northeast	221.115716753022	34	6	G7	1	1	3	13	NA	NA	1	2	1	1	1	1	1	1		1 - Buddhism		1	1 - Govt	1 - Family home/flat		2		3	3.01 to 4.00	3	NA	1	NA	NA	6	NA	NA	NA	NA	NA	NA	NA	NA	NA	NA	NA	NA
1382	1382	4 - South	38.5483125288951	82	6	G9	1	1	5	11	NA	NA	1	2	1	1	1	1	1	1		1 - Buddhism		2	1 - Govt	1 - Family home/flat		2		4	3.01 to 4.00	2	NA	1	1	1	4	1	2	1	1	1	1	1	1	1	2	1	1
1383	1383	4 - South	38.8018686452322	83	7	G9	1	1	5	11	70	4	2	1	1	1	1	1	1	1		2 - Islam		2	2 - Private	1 - Family home/flat		2		3	3.01 to 4.00	3	NA	2	1	1	5	1	2	1	1	1	1	1	1	1	2	1	1
1384	1384	4 - South	166.712560386473	84	4	VC2	1	1	7	9	69	4	1	2	1	1	1	1	1	1		1 - Buddhism		4	1 - Govt	1 - Family home/flat		2		3	3.01 to 4.00	1	NA	1	1	1	2	1	1	1	2	1	1	1	1	1	2	1	1
1385	1385	4 - South	63.7846347607053	81	5	G11	1	1	7	9	66	4	1	2	1	1	1	1	1	1		2 - Islam		3	1 - Govt	4 - Rented home		4		5	3.01 to 4.00	2	NA	2	1	1	1	1	2	1	1	1	1	1	1	1	2	1	1
1386	1386	3 - Central	129.006864988558	15	7	G7	1	NA	2	14	NA	NA	2	1	1	1	1	1	1	1		1 - Buddhism		1	2 - Private	1 - Family home/flat		2		2	3.01 to 4.00	1	NA	1	1	1	6	1	2	NA	NA	NA	NA	NA	NA	1	2	NA	NA
1387	1387	4 - South	152.14953271028	95	7	G7	1	1	2	14	NA	NA	2	1	1	2	1	1	1	1		2 - Islam		1	2 - Private	1 - Family home/flat		1		3	3.01 to 4.00	1	NA	2	1	1	3	1	2	1	1	1	1	1	1	1	2	1	1
1388	1388	3 - Central	97.0056258790436	73	6	G9	1	1	5	11	35	6	2	1	1	1	1	1	1	1		1 - Buddhism		2	1 - Govt	1 - Family home/flat		2		2	3.01 to 4.00	2	NA	2	1	1	4	1	1	1	2	1	1	1	1	1	2	NA	NA
1389	1389	6 - Northeast	221.115716753022	34	7	G9	1	1	5	11	24	6	NA	2	NA	NA	NA	NA	NA	NA		1 - Buddhism		2	2 - Private	1 - Family home/flat	.....................	2		3	3.01 to 4.00	1	NA	1	1	1	1	1	2	NA	NA	NA	NA	NA	NA	1	2	NA	NA
1390	1390	4 - South	244.96404494382	80	7	G9	1	1	5	11	65	4	1	2	1	1	1	1	1	1		2 - Islam		2	2 - Private	2 - School dorm		3		2	3.01 to 4.00	3	NA	1	1	1	6	1	2	1	1	1	1	1	1	1	2	1	1
1391	1391	3 - Central	97.2731707317073	14	4	VC2	1	1	7	9	NA	NA	NA	NA	NA	NA	NA	NA	NA	NA		1 - Buddhism		4	1 - Govt	1 - Family home/flat		2		3	3.01 to 4.00	2	NA	2	1	1	6	1	2	NA	NA	NA	NA	NA	NA	1	2	NA	NA
1392	1392	3 - Central	101.707301451751	21	7	G11	1	1	7	9	13	3	2	1	1	1	1	1	1	1		1 - Buddhism		3	2 - Private	1 - Family home/flat		2		2	3.01 to 4.00	2	NA	2	1	1	6	1	2	NA	NA	NA	NA	NA	NA	1	2	NA	NA
1393	1393	6 - Northeast	147.520393120393	39	4	VC2	1	NA	7	9	29	6	1	2	1	1	1	1	1	1		1 - Buddhism		4	1 - Govt	NA		4		3	3.01 to 4.00	1	NA	2	1	1	2	1	2	1	1	1	1	1	1	1	2	NA	NA
1394	1394	4 - South	63.7846347607053	81	5	G11	1	1	7	9	66	4	2	2	1	1	1	1	1	1		1 - Buddhism		3	1 - Govt	2 - School dorm		2		4	3.01 to 4.00	2	NA	1	1	1	6	1	2	1	1	1	1	1	1	1	2	1	1
1395	1395	6 - Northeast	144.538636363636	44	4	VC2	1	1	9	7	NA	NA	1	2	1	1	1	1	1	1		1 - Buddhism		NA	2 - Private	5 - Others		2		2	3.01 to 4.00	3	NA	2	1	1	3	NA	NA	NA	NA	NA	NA	NA	NA	NA	NA	NA	NA
1396	1396	3 - Central	97.0056258790436	73	6	G9	1	1	NA	15	NA	NA	2	1	1	1	1	1	1	1		1 - Buddhism		2	1 - Govt	1 - Family home/flat		2		2	3.01 to 4.00	2	NA	1	1	1	6	1	2	NA	NA	NA	NA	NA	NA	1	2	NA	NA
1397	1397	6 - Northeast	171.882303370787	46	6	G7	1	1	4	12	36	6	1	2	1	1	1	1	1	1		1 - Buddhism		1	1 - Govt	1 - Family home/flat		2		4	3.01 to 4.00	2	NA	1	1	2	NA	NA	NA	NA	NA	NA	NA	NA	NA	NA	NA	NA	NA
1398	1398	6 - Northeast	171.882303370787	46	3	VC2	1	1	7	9	NA	NA	1	2	1	1	1	1	1	1		1 - Buddhism		4	2 - Private	1 - Family home/flat		5		4	3.01 to 4.00	1	NA	1	1	1	6	2	NA	NA	NA	NA	NA	NA	NA	2	NA	NA	NA
1399	1399	4 - South	241.447160883281	94	7	G7	1	1	2	14	77	4	1	1	1	2	1	1	1	1		2 - Islam		1	2 - Private	1 - Family home/flat		2		2	3.01 to 4.00	2	NA	1	1	1	3	1	2	1	1	1	1	1	1	1	2	1	1
1400	1400	6 - Northeast	210.425760286225	48	5	G7	1	NA	3	13	38	6	2	2	1	1	1	1	1	1		1 - Buddhism		1	1 - Govt	1 - Family home/flat		2		5	3.01 to 4.00	2	NA	2	1	1	6	1	2	NA	NA	NA	NA	NA	NA	1	2	NA	NA
1401	1401	4 - South	152.14953271028	95	7	G7	1	NA	3	13	78	4	1	1	1	2	1	1	1	1		2 - Islam		1	2 - Private	1 - Family home/flat		2		2	3.01 to 4.00	2	NA	1	1	1	3	1	2	1	1	1	1	1	1	1	2	1	1
1402	1402	4 - South	244.96404494382	80	7	G7	1	NA	3	13	63	3	2	1	1	1	1	1	1	1		2 - Islam		1	2 - Private	2 - School dorm		3		3	3.01 to 4.00	3	NA	1	1	1	6	1	1	1	2	1	1	1	1	1	2	1	1
1403	1403	2 - BMA	143.325221238938	12	6	G9	1	1	4	12	5	2	2	1	1	1	1	1	1	1		1 - Buddhism		2	1 - Govt	1 - Family home/flat		2		3	3.01 to 4.00	2	NA	1	1	1	2	1	1	2	2	1	1	1	1	1	2	NA	NA
1404	1404	1 - Bangkok	315.478260869565	10	4	VC2	1	1	5	11	NA	NA	NA	NA	NA	NA	NA	NA	NA	NA		1 - Buddhism		4	2 - Private	1 - Family home/flat		2		3	3.01 to 4.00	1	NA	1	1	1	5	1	2	NA	NA	NA	NA	NA	NA	1	2	NA	NA
1405	1405	6 - Northeast	146.885840707965	41	5	G9	1	1	5	11	31	6	2	2	1	1	1	1	1	2		1 - Buddhism		2	1 - Govt	1 - Family home/flat		2		2	3.01 to 4.00	1	NA	NA	NA	NA	NA	NA	NA	NA	NA	NA	NA	NA	NA	NA	NA	NA	NA
1406	1406	6 - Northeast	115.246346555324	45	5	G9	1	1	5	11	NA	NA	1	2	1	1	1	1	1	1		1 - Buddhism		2	3 - Unknown	1 - Family home/flat		2		2	3.01 to 4.00	1	NA	1	1	1	3	1	2	1	1	1	1	1	1	1	2	1	1
1407	1407	3 - Central	62.3409715857012	77	3	VC2	1	1	6	10	NA	NA	1	2	1	1	1	1	1	1		1 - Buddhism		4	1 - Govt	1 - Family home/flat		2		NA	3.01 to 4.00	1	NA	1	1	1	5	2	NA	NA	NA	NA	NA	NA	NA	1	2	NA	NA
1408	1408	3 - Central	206.992665036675	20	3	VC2	1	1	7	9	12	3	2	1	1	1	1	1	1	1		1 - Buddhism		4	1 - Govt	1 - Family home/flat		2		2	3.01 to 4.00	2	NA	2	1	1	3	1	1	2	1	1	1	1	1	1	2	NA	NA
1409	1409	6 - Northeast	221.115716753022	34	4	VC2	1	1	8	8	NA	NA	2	NA	NA	NA	NA	NA	NA	NA		1 - Buddhism		4	1 - Govt	3 - Outside dorm		2		2	3.01 to 4.00	1	NA	1	1	NA	1	1	2	NA	NA	NA	NA	NA	NA	1	2	NA	NA
1410	1410	6 - Northeast	51.7945754716981	38	6	G11	1	1	8	8	28	6	2	2	1	1	1	1	1	1		1 - Buddhism		3	1 - Govt	1 - Family home/flat		2		3	3.01 to 4.00	2	NA	1	1	1	4	1	2	NA	NA	NA	NA	NA	NA	1	2	NA	NA
1411	1411	2 - BMA	115.018828451883	13	4	VC2	1	NA	9	7	NA	NA	2	1	1	1	1	1	1	1		1 - Buddhism		4	1 - Govt	1 - Family home/flat		2		NA	3.01 to 4.00	2	NA	2	1	1	5	2	NA	NA	NA	NA	NA	NA	NA	2	NA	NA	NA
1412	1412	6 - Northeast	174.507078507079	36	6	G7	1	1	3	13	26	6	2	1	1	1	1	1	1	1		1 - Buddhism		1	1 - Govt	1 - Family home/flat		4		4	3.01 to 4.00	2	NA	2	1	1	4	1	2	NA	NA	NA	NA	NA	NA	1	2	NA	NA
1413	1413	3 - Central	62.3409715857012	77	3	VC2	1	NA	6	10	64	3	2	1	1	1	1	1	1	1		1 - Buddhism		4	1 - Govt	1 - Family home/flat		2		3	3.01 to 4.00	2	NA	2	1	1	3	2	NA	NA	NA	NA	NA	NA	NA	1	2	NA	NA
1414	1414	6 - Northeast	147.520393120393	39	4	VC2	1	NA	7	9	29	6	1	2	1	1	1	1	1	1		1 - Buddhism		4	1 - Govt	1 - Family home/flat		2		NA	3.01 to 4.00	2	NA	2	1	NA	4	1	2	1	1	1	1	1	1	1	2	1	1
1415	1415	6 - Northeast	115.246346555324	45	6	G11	1	NA	NA	15	NA	NA	1	2	1	1	1	1	1	1		1 - Buddhism		3	3 - Unknown	1 - Family home/flat		2		2	3.01 to 4.00	2	NA	1	1	1	2	2	NA	NA	NA	NA	NA	NA	NA	2	NA	NA	NA
1416	1416	3 - Central	129.006864988558	15	7	G7	1	NA	3	13	NA	NA	2	1	1	1	1	1	1	1		1 - Buddhism		1	2 - Private	NA		2		2	3.01 to 4.00	2	NA	1	1	1	2	1	2	NA	NA	NA	NA	NA	NA	1	2	NA	NA
1417	1417	3 - Central	129.006864988558	15	7	G9	1	1	5	11	11	3	NA	NA	NA	NA	NA	NA	NA	NA		1 - Buddhism		2	2 - Private	1 - Family home/flat		2		2	3.01 to 4.00	2	NA	2	1	1	4	1	2	NA	NA	NA	NA	NA	NA	1	2	NA	NA
1418	1418	3 - Central	129.006864988558	15	7	G9	1	1	5	11	11	3	2	1	1	1	1	1	1	1		1 - Buddhism		2	2 - Private	1 - Family home/flat		2		2	3.01 to 4.00	2	NA	2	1	1	4	1	2	NA	NA	NA	NA	NA	NA	1	2	NA	NA
1419	1419	6 - Northeast	115.246346555324	45	4	VC2	1	1	7	9	NA	NA	1	2	1	1	1	1	1	1		1 - Buddhism		4	1 - Govt	1 - Family home/flat		2		NA	3.01 to 4.00	1	NA	2	1	1	1	1	2	NA	NA	NA	NA	NA	NA	1	2	NA	NA
1420	1420	3 - Central	57.9917864476386	74	3	VC2	1	NA	8	8	NA	NA	2	1	1	1	1	1	1	1		1 - Buddhism		4	1 - Govt	1 - Family home/flat		2		5	3.01 to 4.00	1	NA	1	1	1	1	1	2	NA	NA	NA	NA	NA	NA	1	2	NA	NA
1421	1421	3 - Central	57.9917864476386	74	3	VC2	1	NA	8	8	NA	NA	2	1	1	1	1	1	1	1		1 - Buddhism		4	1 - Govt	1 - Family home/flat		2		2	3.01 to 4.00	1	NA	1	1	1	1	1	2	NA	NA	NA	NA	NA	NA	1	2	NA	NA
1422	1422	2 - BMA	143.325221238938	12	4	VC2	1	1	NA	15	3	1	2	1	1	1	1	1	1	1		1 - Buddhism		4	1 - Govt	1 - Family home/flat		2		2	3.01 to 4.00	3	NA	2	1	1	2	1	2	NA	NA	NA	NA	NA	NA	1	2	NA	NA
1423	1423	6 - Northeast	144.538636363636	44	6	G7	1	1	3	13	34	6	1	2	1	1	1	1	1	1		1 - Buddhism		1	1 - Govt	1 - Family home/flat		2		3	3.01 to 4.00	2	NA	2	2	2	2	1	1	2	2	1	2	2	1	1	1	1	1
1424	1424	3 - Central	206.992665036675	20	3	VC2	1	1	8	8	12	3	2	1	1	1	1	1	1	1		1 - Buddhism		4	1 - Govt	1 - Family home/flat		2		2	3.01 to 4.00	1	NA	1	1	2	3	1	2	NA	NA	NA	NA	NA	NA	1	2	NA	NA
1425	1425	3 - Central	101.707301451751	21	3	VC2	1	NA	NA	15	13	3	2	1	1	1	1	1	1	1		1 - Buddhism		4	1 - Govt	1 - Family home/flat		2		3	3.01 to 4.00	2	NA	2	1	1	3	1	2	NA	NA	NA	NA	NA	NA	2	NA	NA	NA
1426	1426	3 - Central	57.9917864476386	74	3	VC2	1	NA	NA	15	NA	NA	2	1	1	1	1	1	1	1		1 - Buddhism		4	1 - Govt	2 - School dorm		1		4	3.01 to 4.00	1	NA	1	1	1	3	1	2	NA	NA	NA	NA	NA	NA	1	2	NA	NA
1427	1427	6 - Northeast	171.882303370787	46	6	G7	1	1	NA	15	36	6	2	1	1	1	1	1	1	1		1 - Buddhism		1	1 - Govt	1 - Family home/flat		1		3	3.01 to 4.00	2	NA	2	1	1	5	1	NA	2	2	1	1	1	1	1	2	NA	NA
1428	1428	6 - Northeast	146.885840707965	41	5	G9	1	1	5	11	31	6	1	2	1	1	1	1	1	1		1 - Buddhism		2	1 - Govt	1 - Family home/flat		2		2	3.01 to 4.00	1	NA	1	1	1	6	1	2	NA	NA	NA	NA	NA	NA	1	2	NA	NA
1429	1429	2 - BMA	143.325221238938	12	5	G11	1	2	6	10	5	2	2	1	1	1	1	1	1	1		1 - Buddhism		3	1 - Govt	1 - Family home/flat		2		3	3.01 to 4.00	2	NA	1	1	1	1	1	1	2	1	1	1	1	1	1	2	NA	NA
1430	1430	3 - Central	101.707301451751	21	7	G11	1	1	7	9	13	3	2	1	1	1	1	1	1	1		1 - Buddhism		3	2 - Private	1 - Family home/flat		2		2	3.01 to 4.00	2	NA	1	1	1	4	1	2	NA	NA	NA	NA	NA	NA	1	2	NA	NA
1431	1431	1 - Bangkok	315.478260869565	10	1	G7	1	1	3	13	NA	NA	2	1	1	1	1	1	1	1		1 - Buddhism		1	1 - Govt	1 - Family home/flat		2		3	3.01 to 4.00	1	NA	1	1	1	2	1	1	2	1	1	1	1	1	1	2	NA	NA
1432	1432	2 - BMA	143.325221238938	12	3	VC2	1	1	7	9	5	2	2	1	1	1	1	1	1	1		1 - Buddhism		4	1 - Govt	1 - Family home/flat		2		2	3.01 to 4.00	2	NA	2	2	1	3	1	2	NA	NA	NA	NA	NA	NA	1	2	NA	NA
1433	1433	3 - Central	129.006864988558	15	7	G7	1	NA	3	13	NA	NA	2	1	1	1	1	1	1	1		1 - Buddhism		1	2 - Private	1 - Family home/flat		2		5	3.01 to 4.00	2	NA	1	1	1	1	2	NA	NA	NA	NA	NA	NA	NA	2	NA	NA	NA
1434	1434	6 - Northeast	115.246346555324	45	6	G7	1	NA	3	13	35	6	1	2	1	1	1	1	1	1		1 - Buddhism		1	1 - Govt	1 - Family home/flat		4		3	3.01 to 4.00	NA	NA	1	1	1	3	1	2	NA	NA	NA	NA	NA	NA	1	2	NA	NA
1435	1435	3 - Central	97.0056258790436	73	6	G9	1	1	5	11	NA	NA	2	1	1	1	1	1	1	1		1 - Buddhism		2	1 - Govt	1 - Family home/flat		2		3	3.01 to 4.00	1	NA	2	1	1	6	1	2	NA	NA	NA	NA	NA	NA	1	2	NA	NA
1436	1436	6 - Northeast	144.538636363636	44	7	G9	1	1	5	11	NA	NA	1	2	1	1	1	1	1	1		1 - Buddhism		2	2 - Private	1 - Family home/flat		2		2	3.01 to 4.00	1	NA	2	1	1	4	1	2	NA	NA	NA	NA	NA	NA	1	2	NA	NA
1437	1437	6 - Northeast	210.425760286225	48	3	VC2	1	1	6	10	NA	NA	NA	2	NA	NA	NA	NA	NA	NA		1 - Buddhism		4	2 - Private	1 - Family home/flat		2		2	3.01 to 4.00	1	NA	2	1	1	6	1	2	NA	NA	NA	NA	NA	NA	1	2	NA	NA
1438	1438	6 - Northeast	115.246346555324	45	7	G11	1	1	7	9	NA	NA	1	2	1	1	1	1	1	1		4 - Others		3	2 - Private	3 - Outside dorm		1		3	3.01 to 4.00	3	NA	1	1	1	3	NA	NA	NA	NA	NA	NA	NA	NA	NA	NA	NA	NA
1439	1439	3 - Central	62.3409715857012	77	6	G7	1	1	3	13	71	4	2	2	1	1	1	1	1	1		1 - Buddhism		1	1 - Govt	2 - School dorm		2		4	3.01 to 4.00	3	NA	2	1	1	5	1	2	NA	NA	NA	NA	NA	NA	1	2	NA	NA
1440	1440	6 - Northeast	221.115716753022	34	2	G9	1	2	4	12	24	6	2	2	1	1	1	1	1	1		1 - Buddhism		2	2 - Private	1 - Family home/flat		2		4	3.01 to 4.00	1	NA	2	1	1	2	NA	NA	NA	NA	NA	NA	NA	NA	NA	NA	NA	NA
1441	1441	6 - Northeast	115.246346555324	45	6	G9	1	1	5	11	35	6	1	2	1	1	1	1	1	1		1 - Buddhism		2	1 - Govt	1 - Family home/flat		2		3	3.01 to 4.00	2	NA	2	NA	1	6	NA	NA	NA	NA	NA	NA	NA	NA	NA	NA	NA	NA
1442	1442	2 - BMA	143.325221238938	12	4	VC2	1	1	6	10	NA	NA	2	1	1	1	1	1	1	1		2 - Islam		4	1 - Govt	1 - Family home/flat		2		3	3.01 to 4.00	1	NA	1	1	1	5	1	2	NA	NA	NA	NA	NA	NA	1	2	NA	NA
1443	1443	4 - South	63.7846347607053	81	7	G7	1	1	3	13	66	4	1	2	1	1	1	1	1	1		2 - Islam		1	2 - Private	2 - School dorm		3		2	3.01 to 4.00	2	NA	2	1	2	6	1	2	1	1	1	1	1	1	1	2	1	1
1444	1444	6 - Northeast	146.885840707965	41	6	G9	1	1	5	11	31	6	1	2	1	1	1	1	1	1		1 - Buddhism		2	1 - Govt	1 - Family home/flat		4		2	3.01 to 4.00	2	NA	1	1	1	6	2	NA	NA	NA	NA	NA	NA	NA	NA	NA	NA	NA
1445	1445	3 - Central	97.0056258790436	73	3	VC2	1	1	8	8	60	2	2	1	1	1	1	1	1	1		1 - Buddhism		4	1 - Govt	4 - Rented home		2		3	3.01 to 4.00	1	NA	2	1	1	4	1	2	NA	NA	NA	NA	NA	NA	1	2	NA	NA
1446	1446	6 - Northeast	221.115716753022	34	4	VC2	1	1	8	8	NA	NA	NA	2	NA	NA	NA	NA	NA	NA		1 - Buddhism		4	1 - Govt	1 - Family home/flat		2		2	3.01 to 4.00	1	NA	1	1	1	1	1	NA	1	1	1	2	1	1	1	NA	1	1
1447	1447	6 - Northeast	144.538636363636	44	7	G7	1	1	3	13	34	6	2	NA	NA	NA	NA	NA	NA	NA		1 - Buddhism		1	2 - Private	5 - Others		5		4	3.01 to 4.00	2	NA	2	1	1	4	2	NA	NA	NA	NA	NA	NA	NA	1	2	NA	NA
1448	1448	3 - Central	97.0056258790436	73	5	G11	1	1	7	9	60	2	2	1	1	1	1	1	1	1		1 - Buddhism		3	1 - Govt	1 - Family home/flat		2		4	3.01 to 4.00	1	NA	2	1	1	3	2	NA	NA	NA	NA	NA	NA	NA	1	2	NA	NA
1449	1449	6 - Northeast	147.520393120393	39	4	VC2	1	1	7	9	NA	NA	2	2	1	1	1	1	1	1		1 - Buddhism		4	1 - Govt	1 - Family home/flat		2		5	3.01 to 4.00	2	NA	2	1	1	6	2	NA	NA	NA	NA	NA	NA	NA	2	NA	NA	NA
1450	1450	2 - BMA	115.018828451883	13	4	VC2	1	NA	13	3	8	3	2	1	1	1	1	1	1	1		1 - Buddhism		4	1 - Govt	1 - Family home/flat		2		2	3.01 to 4.00	2	NA	2	1	1	2	1	2	NA	NA	NA	NA	NA	NA	1	2	NA	NA
1451	1451	6 - Northeast	144.538636363636	44	7	G7	1	1	3	13	34	6	2	NA	NA	NA	NA	NA	NA	NA		1 - Buddhism		1	2 - Private	5 - Others		2		4	3.01 to 4.00	2	NA	2	1	1	4	1	NA	1	2	1	1	1	1	1	NA	1	2
1452	1452	6 - Northeast	115.246346555324	45	7	G7	1	1	3	13	NA	NA	2	2	1	1	1	1	1	1		1 - Buddhism		1	2 - Private	4 - Rented home		2	..................	2	3.01 to 4.00	2	NA	1	1	1	4	NA	NA	NA	NA	NA	NA	NA	NA	NA	NA	NA	NA
1453	1453	6 - Northeast	174.507078507079	36	6	G9	1	1	5	11	NA	NA	1	2	1	1	1	1	1	1		1 - Buddhism		2	1 - Govt	1 - Family home/flat		2		4	3.01 to 4.00	3	NA	1	1	1	6	1	1	2	2	1	1	1	1	1	2	NA	NA
1454	1454	6 - Northeast	115.246346555324	45	6	G9	1	NA	5	11	35	6	1	2	1	1	1	1	1	1		1 - Buddhism		2	1 - Govt	1 - Family home/flat		2		3	3.01 to 4.00	3	NA	1	1	1	4	1	2	NA	NA	NA	NA	NA	NA	1	2	NA	NA
1455	1455	4 - South	38.8018686452322	83	5	G9	1	1	5	11	NA	NA	2	1	1	1	1	1	1	1		1 - Buddhism		2	1 - Govt	1 - Family home/flat		2		2	3.01 to 4.00	1	NA	1	1	1	6	NA	NA	NA	NA	NA	NA	NA	NA	NA	NA	NA	NA
1456	1456	3 - Central	101.707301451751	21	4	VC2	1	NA	7	9	13	3	2	1	1	1	1	1	1	1		1 - Buddhism		4	1 - Govt	4 - Rented home		2		3	3.01 to 4.00	1	NA	2	1	1	2	1	2	NA	NA	NA	NA	NA	NA	1	2	NA	NA
1457	1457	3 - Central	206.992665036675	20	5	G7	1	1	2	14	12	3	2	1	1	1	1	1	1	1		1 - Buddhism		1	1 - Govt	1 - Family home/flat		2		5	3.01 to 4.00	1	NA	1	1	1	6	1	1	2	1	1	1	1	1	1	2	NA	NA
1458	1458	3 - Central	97.0056258790436	73	6	G7	1	2	2	14	60	2	2	1	2	1	1	1	1	1		1 - Buddhism		1	1 - Govt	1 - Family home/flat		2		2	3.01 to 4.00	2	NA	1	NA	1	1	1	2	NA	NA	NA	NA	NA	NA	1	2	NA	NA
1459	1459	3 - Central	101.707301451751	21	5	G7	1	1	3	13	23	6	2	1	1	1	1	1	1	1		1 - Buddhism		1	1 - Govt	1 - Family home/flat		2		3	3.01 to 4.00	NA	NA	2	1	1	6	1	2	NA	NA	NA	NA	NA	NA	1	2	NA	NA
1460	1460	3 - Central	62.3409715857012	77	7	G7	1	1	3	13	NA	NA	2	1	1	1	1	1	1	1		1 - Buddhism		1	2 - Private	1 - Family home/flat		2		2	3.01 to 4.00	3	NA	1	1	1	3	1	2	NA	NA	NA	NA	NA	NA	1	2	NA	NA
1461	1461	6 - Northeast	174.507078507079	36	5	G7	1	1	3	13	NA	NA	1	2	1	1	1	1	1	1		1 - Buddhism		1	1 - Govt	1 - Family home/flat		2		5	3.01 to 4.00	1	NA	1	1	1	3	1	2	NA	NA	NA	NA	NA	NA	1	2	NA	NA
1462	1462	3 - Central	57.9917864476386	74	3	VC2	1	NA	8	8	NA	NA	2	1	1	1	1	1	1	1		1 - Buddhism		4	1 - Govt	NA		2		5	3.01 to 4.00	1	NA	1	1	1	1	1	2	NA	NA	NA	NA	NA	NA	1	2	NA	NA
1463	1463	2 - BMA	115.018828451883	13	7	G7	1	1	3	13	NA	NA	2	1	1	1	1	1	1	1		2 - Islam		1	2 - Private	1 - Family home/flat		2		3	3.01 to 4.00	1	NA	1	1	2	4	1	1	2	1	1	1	1	1	1	2	NA	NA
1464	1464	6 - Northeast	147.520393120393	39	6	G7	1	1	4	12	NA	NA	1	2	1	1	1	1	1	1		1 - Buddhism		1	1 - Govt	1 - Family home/flat		2		2	3.01 to 4.00	NA	NA	NA	1	NA	5	NA	NA	NA	NA	NA	NA	NA	NA	NA	NA	NA	NA
1465	1465	6 - Northeast	370.088586030664	31	5	G11	1	NA	6	10	21	6	1	2	1	1	1	1	1	1		1 - Buddhism		3	2 - Private	1 - Family home/flat		2		2	3.01 to 4.00	2	NA	1	1	1	5	1	NA	1	2	1	1	1	1	NA	NA	NA	NA
1466	1466	6 - Northeast	210.425760286225	48	3	VC2	1	1	7	9	38	6	1	2	1	1	1	1	1	1		1 - Buddhism		4	2 - Private	1 - Family home/flat		2		5	3.01 to 4.00	2	NA	2	NA	1	6	1	2	NA	NA	NA	NA	NA	NA	1	2	NA	NA
1467	1467	6 - Northeast	210.425760286225	48	3	VC2	1	1	8	8	38	6	NA	2	NA	NA	NA	NA	NA	NA		1 - Buddhism		4	2 - Private	1 - Family home/flat		2		5	3.01 to 4.00	2	NA	2	NA	1	6	1	2	NA	NA	NA	NA	NA	NA	1	2	NA	NA
1468	1468	6 - Northeast	115.246346555324	45	7	G7	1	1	2	14	NA	NA	2	1	1	1	1	1	1	1		1 - Buddhism		1	2 - Private	1 - Family home/flat		2		3	3.01 to 4.00	1	NA	1	1	1	6	1	2	NA	NA	NA	NA	NA	NA	NA	NA	NA	NA
1469	1469	6 - Northeast	51.7945754716981	38	5	G7	1	NA	3	13	49	3	2	1	1	1	1	1	1	1		1 - Buddhism		1	1 - Govt	1 - Family home/flat		2		3	3.01 to 4.00	2	NA	1	1	1	2	1	2	NA	NA	NA	NA	NA	NA	1	2	NA	NA
1470	1470	6 - Northeast	171.882303370787	46	5	G7	1	1	3	13	36	6	1	2	1	1	1	1	1	1		1 - Buddhism		1	1 - Govt	1 - Family home/flat		4		2	3.01 to 4.00	1	NA	1	1	1	6	1	2	NA	NA	NA	NA	NA	NA	1	2	NA	NA
1471	1471	4 - South	244.96404494382	80	7	G7	1	NA	3	13	NA	NA	1	2	1	1	1	1	1	1		2 - Islam		1	2 - Private	2 - School dorm		3		3	3.01 to 4.00	2	NA	1	1	1	6	1	1	1	2	1	1	1	1	1	2	1	1
1472	1472	3 - Central	98.1375968992248	24	4	VC2	1	1	7	9	NA	NA	2	1	1	1	1	1	1	1		1 - Buddhism		4	1 - Govt	1 - Family home/flat		2		2	3.01 to 4.00	2	NA	2	1	1	2	1	1	2	1	1	1	1	1	1	2	NA	NA
1473	1473	3 - Central	97.0056258790436	73	4	VC2	1	1	7	9	60	2	2	1	1	1	1	1	1	1		1 - Buddhism		4	1 - Govt	1 - Family home/flat		2		1	3.01 to 4.00	3	NA	1	1	1	1	1	1	1	2	1	1	1	1	1	2	NA	NA
1474	1474	6 - Northeast	146.885840707965	41	3	VC2	1	1	7	9	31	6	1	2	1	1	1	1	1	1		1 - Buddhism		4	2 - Private	1 - Family home/flat		5		2	3.01 to 4.00	3	NA	1	1	1	6	1	NA	2	2	1	1	1	1	1	2	NA	NA
1475	1475	6 - Northeast	146.885840707965	41	6	G11	1	1	7	9	NA	NA	1	2	1	1	1	1	1	1		1 - Buddhism		3	1 - Govt	1 - Family home/flat		2		4	3.01 to 4.00	3	NA	2	1	2	3	2	NA	NA	NA	NA	NA	NA	NA	2	NA	NA	NA
1476	1476	6 - Northeast	210.425760286225	48	4	VC2	1	1	7	9	NA	NA	2	2	NA	NA	NA	NA	NA	NA		1 - Buddhism		4	1 - Govt	1 - Family home/flat		2		2	3.01 to 4.00	2	NA	1	1	1	1	1	2	NA	NA	NA	NA	NA	NA	1	2	NA	NA
1477	1477	3 - Central	62.3409715857012	77	3	VC2	1	1	8	8	NA	NA	2	1	1	1	1	1	1	1		1 - Buddhism		4	1 - Govt	1 - Family home/flat		4		3	3.01 to 4.00	2	NA	2	1	1	4	1	2	NA	NA	NA	NA	NA	NA	2	NA	NA	NA
1478	1478	6 - Northeast	144.538636363636	44	3	VC2	1	1	7	9	NA	NA	2	1	1	1	1	1	1	1		1 - Buddhism		4	3 - Unknown	1 - Family home/flat		2		2	3.01 to 4.00	1	NA	1	1	1	1	1	2	NA	NA	NA	NA	NA	NA	1	2	NA	NA
1479	1479	3 - Central	97.0056258790436	73	6	G7	1	1	3	13	61	2	2	1	1	1	1	1	1	1		1 - Buddhism		1	1 - Govt	4 - Rented home		2		3	3.01 to 4.00	1	NA	1	1	1	6	1	1	2	2	1	1	1	1	1	2	NA	NA
1480	1480	3 - Central	97.0056258790436	73	6	G7	1	1	3	13	61	2	2	1	1	1	1	1	1	1		1 - Buddhism		1	1 - Govt	4 - Rented home		2		3	3.01 to 4.00	2	NA	1	1	1	3	1	1	2	2	1	1	1	1	1	2	NA	NA
1481	1481	6 - Northeast	210.425760286225	48	3	VC2	1	1	7	9	NA	NA	NA	2	NA	NA	NA	NA	NA	NA		1 - Buddhism		4	2 - Private	1 - Family home/flat		5	...............	2	3.01 to 4.00	2	NA	1	1	1	6	1	2	NA	NA	NA	NA	NA	NA	1	2	NA	NA
1482	1482	6 - Northeast	115.246346555324	45	5	G11	1	1	NA	15	35	6	1	2	1	1	1	1	1	1		1 - Buddhism		3	1 - Govt	1 - Family home/flat		4		2	3.01 to 4.00	1	NA	1	1	1	3	1	2	1	1	1	1	1	1	1	2	1	1
1483	1483	2 - BMA	115.018828451883	13	7	G7	1	1	3	13	6	3	2	1	1	1	1	1	1	1		2 - Islam		1	2 - Private	1 - Family home/flat		2		2	3.01 to 4.00	2	NA	1	1	1	4	1	1	1	2	1	1	1	1	1	2	NA	NA
1484	1484	3 - Central	129.006864988558	15	7	G7	1	1	3	13	8	3	2	1	1	1	1	1	1	1		1 - Buddhism		1	2 - Private	1 - Family home/flat		2		3	3.01 to 4.00	2	NA	1	2	1	2	1	2	NA	NA	NA	NA	NA	NA	1	2	NA	NA
1485	1485	3 - Central	97.0056258790436	73	5	G9	1	1	5	11	60	2	2	1	1	1	1	1	1	1		1 - Buddhism		2	1 - Govt	1 - Family home/flat		2		3	3.01 to 4.00	2	NA	1	1	1	2	1	2	NA	NA	NA	NA	NA	NA	1	2	NA	NA
1486	1486	3 - Central	97.0056258790436	73	3	VC2	1	1	7	9	NA	NA	2	1	1	1	1	1	1	1		1 - Buddhism		4	1 - Govt	1 - Family home/flat		2		2	3.01 to 4.00	3	NA	1	1	1	4	1	1	2	2	1	1	1	1	1	2	NA	NA
1487	1487	6 - Northeast	221.115716753022	34	4	VC2	1	1	7	9	73	4	2	2	2	2	1	2	1	1		1 - Buddhism		4	1 - Govt	1 - Family home/flat		4		2	3.01 to 4.00	2	NA	1	1	1	2	2	NA	NA	NA	NA	NA	NA	NA	2	NA	NA	NA
1488	1488	6 - Northeast	51.7945754716981	38	6	G11	1	1	7	9	28	6	1	1	1	1	2	1	1	1		1 - Buddhism		3	1 - Govt	1 - Family home/flat		2		2	3.01 to 4.00	2	NA	2	1	2	4	2	NA	NA	NA	NA	NA	NA	NA	2	NA	NA	NA
1489	1489	6 - Northeast	171.214485981308	43	4	VC2	1	1	7	9	NA	NA	2	2	1	1	1	1	1	1		1 - Buddhism		4	2 - Private	1 - Family home/flat		2		NA	3.01 to 4.00	2	NA	1	1	1	1	1	1	2	2	1	1	1	1	1	NA	1	1
1490	1490	6 - Northeast	144.538636363636	44	3	VC2	1	1	7	9	NA	NA	2	2	NA	NA	NA	NA	NA	NA		1 - Buddhism		4	3 - Unknown	1 - Family home/flat		2		NA	3.01 to 4.00	1	NA	1	1	1	1	1	2	NA	NA	NA	NA	NA	NA	1	2	NA	NA
1491	1491	6 - Northeast	221.115716753022	34	4	VC2	1	1	8	8	24	6	NA	2	NA	NA	NA	NA	NA	NA		1 - Buddhism		4	1 - Govt	1 - Family home/flat		2		4	3.01 to 4.00	1	NA	1	1	1	4	1	2	NA	NA	NA	NA	NA	NA	1	2	NA	NA
1492	1492	6 - Northeast	115.246346555324	45	5	G9	1	NA	5	11	NA	NA	2	1	1	1	1	1	1	1		1 - Buddhism		2	3 - Unknown	1 - Family home/flat		4		2	3.01 to 4.00	1	NA	1	1	1	1	1	2	1	1	1	1	1	1	1	2	1	1
1493	1493	6 - Northeast	115.246346555324	45	7	G9	1	1	6	10	35	6	1	2	1	1	1	1	1	1		1 - Buddhism		2	2 - Private	1 - Family home/flat		2		2	3.01 to 4.00	2	NA	1	1	1	6	1	2	1	1	1	1	1	1	1	2	1	1
1494	1494	3 - Central	69.104620749782	22	5	G11	1	1	7	9	14	3	1	2	1	1	1	1	1	1		1 - Buddhism		3	1 - Govt	4 - Rented home		2		2	3.01 to 4.00	1	NA	2	1	1	6	1	1	2	1	1	1	1	1	1	2	NA	NA
1495	1495	6 - Northeast	147.520393120393	39	4	VC2	1	NA	8	8	32	6	1	2	1	1	1	1	1	1		1 - Buddhism		4	1 - Govt	1 - Family home/flat		2		2	3.01 to 4.00	2	NA	2	1	1	6	1	2	1	1	1	1	1	1	1	2	1	1
1496	1496	4 - South	63.7846347607053	81	7	G9	1	1	NA	15	66	4	1	2	1	1	1	1	1	1		2 - Islam		2	2 - Private	1 - Family home/flat		2		2	3.01 to 4.00	3	NA	1	1	1	2	1	1	1	2	1	1	1	1	1	2	1	1
1497	1497	4 - South	38.8018686452322	83	6	G9	1	1	4	12	68	4	2	1	1	1	1	1	1	1		1 - Buddhism		2	1 - Govt	1 - Family home/flat		2		2	3.01 to 4.00	1	NA	1	1	1	1	1	2	1	1	1	1	1	1	1	2	1	1
1498	1498	3 - Central	62.3409715857012	77	7	G11	1	1	6	10	64	3	2	1	1	1	1	1	1	1		1 - Buddhism		3	2 - Private	1 - Family home/flat		2		2	3.01 to 4.00	1	NA	1	1	1	6	1	2	NA	NA	NA	NA	NA	NA	1	2	NA	NA
1499	1499	3 - Central	62.3409715857012	77	6	G11	1	NA	7	9	NA	NA	2	1	1	1	1	1	1	1		1 - Buddhism		3	1 - Govt	1 - Family home/flat		2		3	3.01 to 4.00	3	NA	1	1	1	4	1	2	NA	NA	NA	NA	NA	NA	1	2	NA	NA
1500	1500	6 - Northeast	147.520393120393	39	6	G11	1	NA	7	9	NA	NA	1	2	1	1	1	1	1	2		1 - Buddhism		3	1 - Govt	1 - Family home/flat		2	...............	5	3.01 to 4.00	2	NA	2	1	1	2	1	2	1	1	1	1	1	1	1	2	1	1
1501	1501	1 - Bangkok	315.478260869565	10	1	G7	1	1	2	14	3	1	2	1	1	1	1	1	1	1		1 - Buddhism		1	1 - Govt	1 - Family home/flat		2		3	3.01 to 4.00	2	NA	1	1	1	2	1	2	NA	NA	NA	NA	NA	NA	1	2	NA	NA
1502	1502	3 - Central	101.707301451751	21	7	G7	1	1	3	13	12	3	2	1	1	1	1	1	1	1		1 - Buddhism		1	2 - Private	1 - Family home/flat		2		2	3.01 to 4.00	1	NA	1	1	2	6	1	1	2	1	1	1	1	1	1	2	NA	NA
1503	1503	3 - Central	98.1375968992248	24	7	G7	1	1	3	13	NA	NA	2	1	1	1	1	1	1	1		1 - Buddhism		1	2 - Private	1 - Family home/flat		4		3	3.01 to 4.00	1	NA	1	1	1	3	1	2	NA	NA	NA	NA	NA	NA	1	2	NA	NA
1504	1504	6 - Northeast	51.7945754716981	38	6	G9	1	NA	5	11	NA	NA	2	2	1	1	1	1	1	1		1 - Buddhism		2	1 - Govt	1 - Family home/flat		5		2	3.01 to 4.00	3	NA	2	1	1	2	1	2	1	1	1	1	1	1	1	2	1	1
1505	1505	3 - Central	97.2731707317073	14	4	VC2	1	1	7	9	7	3	2	1	1	1	1	1	1	1		1 - Buddhism		4	1 - Govt	1 - Family home/flat		2		3	3.01 to 4.00	3	NA	2	1	1	5	1	2	NA	NA	NA	NA	NA	NA	1	2	NA	NA
1506	1506	3 - Central	62.3409715857012	77	5	G11	1	NA	7	9	64	3	2	1	1	1	1	1	1	1		1 - Buddhism		3	1 - Govt	1 - Family home/flat		2		3	3.01 to 4.00	2	NA	2	1	1	4	1	1	2	1	1	1	1	1	1	2	NA	NA
1507	1507	6 - Northeast	147.520393120393	39	4	VC2	1	NA	7	9	29	6	1	2	1	1	1	1	1	1		1 - Buddhism		4	1 - Govt	1 - Family home/flat		2		5	3.01 to 4.00	2	NA	2	1	2	5	1	1	1	2	1	1	1	1	1	2	1	1
1508	1508	6 - Northeast	115.246346555324	45	6	G7	1	NA	NA	15	NA	NA	2	2	1	1	1	1	1	1		1 - Buddhism		1	1 - Govt	1 - Family home/flat		5		3	3.01 to 4.00	NA	NA	1	1	1	2	NA	NA	NA	NA	NA	NA	NA	NA	NA	NA	NA	NA
1509	1509	3 - Central	97.0056258790436	73	5	G7	1	1	3	13	NA	NA	2	1	1	1	1	1	1	1		1 - Buddhism		1	1 - Govt	1 - Family home/flat		2		2	3.01 to 4.00	NA	NA	1	1	1	3	1	2	NA	NA	NA	NA	NA	NA	1	2	NA	NA
1510	1510	3 - Central	97.0056258790436	73	3	VC2	1	1	6	10	11	3	2	1	1	1	1	1	1	1		1 - Buddhism		4	1 - Govt	4 - Rented home		2		2	3.01 to 4.00	2	NA	1	1	1	5	1	1	2	2	1	1	1	1	1	2	NA	NA
1511	1511	6 - Northeast	370.088586030664	31	5	G11	1	1	6	10	NA	NA	1	2	1	1	1	1	1	1		1 - Buddhism		3	1 - Govt	1 - Family home/flat		4		5	3.01 to 4.00	2	NA	2	1	1	6	2	NA	NA	NA	NA	NA	NA	NA	1	2	NA	NA
1512	1512	2 - BMA	143.325221238938	12	4	VC2	1	NA	NA	15	NA	NA	2	1	1	1	1	1	1	1		1 - Buddhism		4	1 - Govt	1 - Family home/flat		2		3	3.01 to 4.00	2	NA	1	1	1	1	1	2	NA	NA	NA	NA	NA	NA	1	2	NA	NA
1513	1513	6 - Northeast	115.246346555324	45	5	G9	1	1	4	12	35	6	2	2	1	1	1	1	1	1		1 - Buddhism		2	1 - Govt	1 - Family home/flat	9	2		3	3.01 to 4.00	3	NA	1	1	1	5	1	2	NA	NA	NA	NA	NA	NA	1	2	NA	NA
1514	1514	4 - South	63.7846347607053	81	5	G11	1	1	7	9	66	4	1	2	1	1	1	1	1	1		1 - Buddhism		3	1 - Govt	1 - Family home/flat		2		NA	3.01 to 4.00	2	NA	2	1	1	6	1	2	1	1	1	1	1	1	1	2	1	1
1515	1515	3 - Central	199.647260273973	70	6	G7	1	1	3	13	NA	NA	1	2	1	1	1	1	1	1		1 - Buddhism		1	1 - Govt	1 - Family home/flat		2		NA	3.01 to 4.00	2	NA	2	1	1	3	1	2	NA	NA	NA	NA	NA	NA	1	2	NA	NA
1516	1516	6 - Northeast	144.538636363636	44	5	G7	1	1	3	13	NA	NA	1	2	1	1	1	1	1	1		1 - Buddhism		1	1 - Govt	1 - Family home/flat		2		3	3.01 to 4.00	1	NA	1	1	1	6	1	2	1	1	1	1	1	1	1	2	1	1
1517	1517	1 - Bangkok	315.478260869565	10	1	G7	1	1	3	13	3	1	2	2	1	1	1	1	1	1		1 - Buddhism		1	1 - Govt	1 - Family home/flat		2		4	3.01 to 4.00	2	NA	1	1	1	4	1	2	NA	NA	NA	NA	NA	NA	1	2	NA	NA
1518	1518	2 - BMA	143.325221238938	12	6	G9	1	1	3	13	5	2	2	1	2	1	1	1	1	1		1 - Buddhism		2	1 - Govt	1 - Family home/flat		2		2	3.01 to 4.00	1	NA	1	1	1	1	1	2	NA	NA	NA	NA	NA	NA	1	2	NA	NA
1519	1519	3 - Central	98.1375968992248	24	7	G7	1	NA	3	13	NA	NA	2	1	1	1	1	1	1	1		1 - Buddhism		1	2 - Private	1 - Family home/flat		2		2	3.01 to 4.00	2	NA	2	1	NA	4	1	2	NA	NA	NA	NA	NA	NA	1	2	NA	NA
1520	1520	4 - South	63.7846347607053	81	7	G7	1	1	3	13	NA	NA	2	1	1	1	1	1	1	1		2 - Islam		1	2 - Private	1 - Family home/flat		4		2	3.01 to 4.00	2	NA	1	1	1	6	1	1	1	2	1	1	1	1	1	2	1	1
1521	1521	2 - BMA	143.325221238938	12	6	G9	1	1	4	12	NA	NA	2	1	1	1	1	1	1	1		1 - Buddhism		2	1 - Govt	1 - Family home/flat		2		2	3.01 to 4.00	3	NA	1	1	1	1	1	2	NA	NA	NA	NA	NA	NA	1	2	NA	NA
1522	1522	3 - Central	57.9917864476386	74	6	G9	1	1	5	11	30	6	2	2	1	1	1	1	1	1		1 - Buddhism		2	1 - Govt	4 - Rented home		2		NA	3.01 to 4.00	2	NA	2	1	1	4	1	2	NA	NA	NA	NA	NA	NA	1	2	NA	NA
1523	1523	6 - Northeast	115.246346555324	45	5	G9	1	1	5	11	35	6	1	2	1	1	1	1	1	1		1 - Buddhism		2	1 - Govt	1 - Family home/flat		2		2	3.01 to 4.00	2	NA	2	1	1	6	1	2	NA	NA	NA	NA	NA	NA	1	2	NA	NA
1524	1524	2 - BMA	143.325221238938	12	4	VC2	1	NA	7	9	NA	NA	2	1	1	1	1	1	1	1		1 - Buddhism		4	1 - Govt	1 - Family home/flat		2		3	3.01 to 4.00	1	NA	2	1	1	3	1	2	NA	NA	NA	NA	NA	NA	1	2	NA	NA
1525	1525	3 - Central	97.2731707317073	14	7	G11	1	1	7	9	NA	NA	2	1	1	1	1	1	1	1		1 - Buddhism		3	2 - Private	2 - School dorm		3		3	3.01 to 4.00	2	NA	2	1	1	6	1	1	2	1	1	1	1	1	1	2	NA	NA
1526	1526	3 - Central	57.9917864476386	74	4	VC2	1	1	7	9	NA	NA	2	1	1	1	1	1	1	1		1 - Buddhism		4	1 - Govt	1 - Family home/flat		4		2	3.01 to 4.00	2	NA	1	1	1	3	2	NA	NA	NA	NA	NA	NA	NA	1	2	NA	NA
1527	1527	6 - Northeast	174.507078507079	36	6	G11	1	1	7	9	26	6	2	2	1	1	1	1	1	1		1 - Buddhism		3	1 - Govt	1 - Family home/flat		2		2	3.01 to 4.00	1	NA	2	1	1	5	1	2	NA	NA	NA	NA	NA	NA	1	1	2	1
1528	1528	6 - Northeast	210.425760286225	48	3	VC2	1	1	7	9	38	6	NA	2	NA	NA	NA	NA	NA	NA		1 - Buddhism		4	2 - Private	1 - Family home/flat		2		2	3.01 to 4.00	1	NA	2	1	1	5	1	2	NA	NA	NA	NA	NA	NA	1	2	NA	NA
1529	1529	6 - Northeast	210.425760286225	48	3	VC2	1	1	7	9	38	6	NA	2	NA	NA	NA	NA	NA	NA		NA		4	2 - Private	1 - Family home/flat		4		2	3.01 to 4.00	3	NA	2	1	1	2	1	NA	1	2	1	1	1	1	1	2	NA	NA
1530	1530	4 - South	244.96404494382	80	7	G11	1	1	7	9	65	4	2	2	1	1	1	1	1	1		2 - Islam		3	2 - Private	2 - School dorm		3		3	3.01 to 4.00	3	NA	1	1	1	5	1	2	1	1	1	1	1	1	1	2	1	1
1531	1531	1 - Bangkok	315.478260869565	10	4	VC2	1	1	8	8	NA	NA	2	1	1	1	1	1	1	1		1 - Buddhism		4	2 - Private	NA		2		3	3.01 to 4.00	1	NA	NA	NA	NA	3	2	NA	NA	NA	NA	NA	NA	NA	1	2	NA	NA
1532	1532	3 - Central	57.9917864476386	74	3	VC2	1	NA	8	8	NA	NA	2	1	1	1	1	1	1	1		1 - Buddhism		4	1 - Govt	3 - Outside dorm		2		NA	3.01 to 4.00	1	NA	1	1	1	3	1	2	NA	NA	NA	NA	NA	NA	1	2	NA	NA
1533	1533	3 - Central	57.9917864476386	74	5	G11	1	1	8	8	NA	NA	2	1	1	1	1	1	1	1		1 - Buddhism		3	1 - Govt	1 - Family home/flat		2		NA	3.01 to 4.00	1	NA	2	1	1	2	NA	NA	NA	NA	NA	NA	NA	NA	NA	NA	NA	NA
1534	1534	6 - Northeast	174.507078507079	36	3	VC2	1	1	8	8	NA	NA	1	2	1	1	1	1	1	1		1 - Buddhism		4	1 - Govt	1 - Family home/flat		2		5	3.01 to 4.00	2	NA	1	1	1	1	1	2	NA	NA	NA	NA	NA	NA	1	2	NA	NA
1535	1535	2 - BMA	143.325221238938	12	6	G9	1	1	4	12	5	2	2	1	1	1	1	1	1	1		1 - Buddhism		2	1 - Govt	1 - Family home/flat		2		2	3.01 to 4.00	3	NA	1	1	2	2	1	2	NA	NA	NA	NA	NA	NA	1	2	NA	NA
1536	1536	3 - Central	62.3409715857012	77	5	G9	1	1	4	12	7	3	2	1	1	1	1	1	1	1		1 - Buddhism		2	1 - Govt	1 - Family home/flat		2		1	3.01 to 4.00	1	NA	1	1	1	1	1	2	NA	NA	NA	NA	NA	NA	1	2	NA	NA
1537	1537	3 - Central	129.006864988558	15	4	VC2	1	NA	6	10	NA	NA	2	1	1	1	1	1	1	1		1 - Buddhism		4	1 - Govt	2 - School dorm		2		2	3.01 to 4.00	NA	NA	NA	NA	NA	NA	1	2	NA	NA	NA	NA	NA	NA	1	2	NA	NA
1538	1538	4 - South	152.14953271028	95	7	G11	1	1	7	9	NA	NA	1	1	1	2	1	1	1	1		2 - Islam		3	2 - Private	1 - Family home/flat		2		3	3.01 to 4.00	2	NA	1	1	1	6	1	1	1	2	1	1	1	1	1	2	1	1
1539	1539	3 - Central	206.992665036675	20	5	G7	1	1	3	13	12	3	2	1	1	1	1	1	1	1		1 - Buddhism		1	1 - Govt	1 - Family home/flat		2		3	3.01 to 4.00	3	NA	1	1	1	3	1	2	NA	NA	NA	NA	NA	NA	1	2	NA	NA
1540	1540	1 - Bangkok	315.478260869565	10	4	VC2	1	NA	7	9	NA	NA	2	1	1	1	1	1	1	1		1 - Buddhism		4	2 - Private	1 - Family home/flat		2		2	3.01 to 4.00	1	NA	2	2	2	2	1	2	NA	NA	NA	NA	NA	NA	1	1	1	2
1541	1541	3 - Central	97.0056258790436	73	5	G11	1	1	7	9	60	2	2	1	1	1	1	1	1	1		1 - Buddhism		3	1 - Govt	1 - Family home/flat		4		1	3.01 to 4.00	1	NA	1	1	1	1	1	2	NA	NA	NA	NA	NA	NA	1	2	NA	NA
1542	1542	6 - Northeast	171.214485981308	43	5	G11	1	1	7	9	33	6	1	1	1	2	1	1	1	2		1 - Buddhism		3	1 - Govt	1 - Family home/flat		2		4	3.01 to 4.00	1	NA	1	1	1	1	1	2	1	1	1	1	1	1	1	2	1	1
1543	1543	6 - Northeast	144.538636363636	44	4	VC2	1	1	8	8	NA	NA	1	2	1	1	1	1	1	1		1 - Buddhism		4	1 - Govt	1 - Family home/flat		4		2	3.01 to 4.00	2	NA	1	NA	1	1	1	2	1	1	1	1	1	1	1	2	1	1
1544	1544	6 - Northeast	115.246346555324	45	7	G9	1	NA	5	11	35	6	2	1	1	1	1	1	1	1		1 - Buddhism		2	2 - Private	1 - Family home/flat		2		3	3.01 to 4.00	2	NA	2	1	1	2	1	2	NA	NA	NA	NA	NA	NA	1	2	NA	NA
1545	1545	6 - Northeast	144.538636363636	44	4	VC2	1	1	6	10	NA	NA	1	2	1	1	1	1	1	1		1 - Buddhism		4	1 - Govt	1 - Family home/flat		4		4	3.01 to 4.00	2	NA	2	1	1	1	1	2	NA	NA	NA	NA	NA	NA	1	2	NA	NA
1546	1546	6 - Northeast	146.885840707965	41	3	VC2	1	1	7	9	31	6	1	2	1	1	1	1	1	1		1 - Buddhism		4	2 - Private	1 - Family home/flat		2		3	3.01 to 4.00	3	NA	1	1	1	4	2	NA	NA	NA	NA	NA	NA	NA	1	NA	2	1
1547	1547	6 - Northeast	144.538636363636	44	7	G9	1	1	NA	15	34	6	NA	2	NA	NA	NA	NA	NA	NA		1 - Buddhism		NA	2 - Private	1 - Family home/flat		2		2	3.01 to 4.00	1	NA	1	1	1	3	1	2	NA	NA	NA	NA	NA	NA	1	2	NA	NA
1548	1548	6 - Northeast	171.882303370787	46	5	G7	1	1	2	14	36	6	1	2	1	1	1	1	1	1		1 - Buddhism		1	3 - Unknown	1 - Family home/flat		2		2	3.01 to 4.00	2	NA	1	1	NA	5	1	1	1	2	1	1	1	1	1	2	NA	NA
1549	1549	6 - Northeast	146.885840707965	41	7	G7	1	1	2	14	31	6	2	1	1	1	1	1	1	1		1 - Buddhism		1	2 - Private	1 - Family home/flat		2		3	3.01 to 4.00	1	NA	1	1	2	2	1	2	NA	NA	NA	NA	NA	NA	1	2	NA	NA
1550	1550	3 - Central	97.0056258790436	73	5	G7	1	1	3	13	NA	NA	2	1	1	1	1	1	1	1		1 - Buddhism		1	1 - Govt	4 - Rented home		2		3	3.01 to 4.00	2	NA	1	1	1	6	1	1	2	2	1	1	1	1	2	NA	NA	NA
1551	1551	4 - South	38.8018686452322	83	6	G9	1	1	4	12	68	4	2	1	1	1	1	1	1	1		1 - Buddhism		2	1 - Govt	1 - Family home/flat		2		2	3.01 to 4.00	1	NA	1	1	1	1	1	2	1	1	1	1	1	1	1	2	1	1
1552	1552	1 - Bangkok	315.478260869565	10	3	VC2	1	1	6	10	3	1	2	1	1	1	1	1	1	1		1 - Buddhism		4	2 - Private	1 - Family home/flat		2		2	3.01 to 4.00	2	NA	2	1	1	2	1	1	1	2	1	1	1	1	1	2	NA	NA
1553	1553	6 - Northeast	174.507078507079	36	3	VC2	1	1	8	8	NA	NA	1	2	1	1	1	1	1	1		1 - Buddhism		4	1 - Govt	1 - Family home/flat		2		4	3.01 to 4.00	2	NA	2	1	1	1	1	2	NA	NA	NA	NA	NA	NA	1	2	NA	NA
1554	1554	6 - Northeast	147.520393120393	39	4	VC2	1	1	8	8	29	6	1	2	1	1	1	1	1	1		1 - Buddhism		4	1 - Govt	1 - Family home/flat		4		2	3.01 to 4.00	1	NA	2	1	1	5	2	NA	NA	NA	NA	NA	NA	NA	2	NA	NA	NA
1555	1555	3 - Central	97.0056258790436	73	5	G7	1	NA	2	14	NA	NA	2	1	1	1	1	1	1	1		1 - Buddhism		1	1 - Govt	1 - Family home/flat		2		3	3.01 to 4.00	NA	NA	1	1	1	5	1	2	NA	NA	NA	NA	NA	NA	1	2	NA	NA
1556	1556	1 - Bangkok	315.478260869565	10	1	G9	1	1	5	11	3	1	2	1	1	1	1	1	1	1		1 - Buddhism		2	1 - Govt	1 - Family home/flat		2		3	3.01 to 4.00	1	NA	1	1	1	4	1	1	1	2	1	1	1	1	1	2	NA	NA
1557	1557	3 - Central	206.992665036675	20	5	G9	1	1	5	11	NA	NA	2	1	1	1	1	1	1	1		1 - Buddhism		2	1 - Govt	4 - Rented home		4		4	3.01 to 4.00	2	NA	1	1	1	1	1	2	NA	NA	NA	NA	NA	NA	1	2	NA	NA
1558	1558	3 - Central	69.104620749782	22	6	G9	1	1	5	11	14	3	2	1	1	1	1	1	1	1		1 - Buddhism		2	1 - Govt	1 - Family home/flat		2		3	3.01 to 4.00	2	NA	2	NA	1	6	1	2	NA	NA	NA	NA	NA	NA	1	2	NA	NA
1559	1559	6 - Northeast	115.246346555324	45	7	G9	1	NA	5	11	NA	NA	2	2	1	1	1	1	1	1		1 - Buddhism		2	2 - Private	1 - Family home/flat		2		2	3.01 to 4.00	3	NA	1	1	1	6	1	NA	2	1	1	2	1	1	1	2	NA	NA
1560	1560	3 - Central	101.707301451751	21	5	G7	1	1	4	12	12	3	1	2	1	1	1	1	1	1		1 - Buddhism		1	1 - Govt	4 - Rented home		2		3	3.01 to 4.00	3	NA	1	1	1	5	1	1	2	2	1	1	1	1	1	2	NA	NA
1561	1561	3 - Central	129.006864988558	15	7	G7	1	1	3	13	11	3	2	1	1	1	1	1	1	1		1 - Buddhism		1	2 - Private	1 - Family home/flat		2		NA	3.01 to 4.00	1	NA	1	1	1	1	1	2	NA	NA	NA	NA	NA	NA	1	2	NA	NA
1562	1562	4 - South	38.5483125288951	82	6	G7	1	1	3	13	67	4	1	2	1	1	1	1	1	1		2 - Islam		1	1 - Govt	1 - Family home/flat		2		2	3.01 to 4.00	1	NA	1	1	1	6	2	NA	NA	NA	NA	NA	NA	NA	1	2	1	1
1563	1563	3 - Central	62.3409715857012	77	5	G9	1	NA	4	12	NA	NA	2	1	1	1	1	1	1	1		1 - Buddhism		2	1 - Govt	1 - Family home/flat		2		1	3.01 to 4.00	3	NA	1	1	1	1	1	2	NA	NA	NA	NA	NA	NA	1	2	NA	NA
1564	1564	1 - Bangkok	315.478260869565	10	3	VC2	1	NA	6	10	3	1	2	1	1	1	1	1	1	1		1 - Buddhism		4	2 - Private	4 - Rented home		2		2	3.01 to 4.00	2	NA	NA	1	1	3	1	2	NA	NA	NA	NA	NA	NA	1	2	NA	NA
1565	1565	3 - Central	206.992665036675	20	3	VC2	1	1	7	9	NA	NA	1	2	1	1	1	1	1	1		1 - Buddhism		4	1 - Govt	1 - Family home/flat		2		5	3.01 to 4.00	2	NA	2	1	1	6	1	2	NA	NA	NA	NA	NA	NA	1	2	NA	NA
1566	1566	3 - Central	206.992665036675	20	5	G9	1	1	5	11	NA	NA	2	1	1	1	1	1	1	1		1 - Buddhism		2	1 - Govt	1 - Family home/flat		2		4	3.01 to 4.00	2	NA	2	1	2	5	1	2	NA	NA	NA	NA	NA	NA	1	2	NA	NA
1567	1567	6 - Northeast	210.425760286225	48	5	G9	1	1	6	10	38	6	NA	2	NA	NA	NA	NA	NA	NA		1 - Buddhism		2	1 - Govt	1 - Family home/flat		2		4	3.01 to 4.00	2	NA	1	1	1	5	1	NA	2	1	1	1	1	1	NA	NA	NA	NA
1568	1568	4 - South	241.447160883281	94	7	G11	1	NA	7	9	78	4	NA	NA	NA	NA	NA	NA	NA	NA		2 - Islam		3	2 - Private	1 - Family home/flat		2		2	3.01 to 4.00	2	NA	2	1	1	5	2	NA	NA	NA	NA	NA	NA	NA	NA	NA	NA	NA
1569	1569	6 - Northeast	146.885840707965	41	7	G7	1	1	3	13	31	6	2	1	1	1	1	1	1	1		1 - Buddhism		1	2 - Private	1 - Family home/flat		2		3	3.01 to 4.00	2	NA	1	1	1	4	2	NA	NA	NA	NA	NA	NA	NA	2	NA	NA	NA
1570	1570	3 - Central	62.3409715857012	77	6	G9	1	1	5	11	NA	NA	2	1	1	1	1	1	1	1		1 - Buddhism		2	1 - Govt	1 - Family home/flat		2		2	3.01 to 4.00	1	NA	1	1	1	5	1	1	2	2	1	1	1	1	1	2	NA	NA
1571	1571	3 - Central	129.006864988558	15	4	VC2	1	1	7	9	8	3	2	1	1	1	1	1	1	1		1 - Buddhism		4	1 - Govt	1 - Family home/flat		2		3	3.01 to 4.00	1	NA	1	1	1	1	1	2	NA	NA	NA	NA	NA	NA	1	2	NA	NA
1572	1572	6 - Northeast	370.088586030664	31	6	G9	1	1	4	12	21	6	2	2	1	1	1	1	1	1		1 - Buddhism		2	1 - Govt	1 - Family home/flat		2		2	3.01 to 4.00	2	NA	1	1	1	2	NA	NA	NA	NA	NA	NA	NA	NA	NA	NA	NA	NA
1573	1573	6 - Northeast	210.425760286225	48	5	G9	1	1	4	12	38	6	NA	2	NA	NA	NA	NA	NA	NA		1 - Buddhism		2	1 - Govt	1 - Family home/flat		2		2	3.01 to 4.00	2	NA	2	1	1	6	1	2	NA	NA	NA	NA	NA	NA	1	2	NA	NA
1574	1574	2 - BMA	143.325221238938	12	4	VC2	1	1	6	10	5	2	2	1	1	1	1	1	1	1		1 - Buddhism		4	1 - Govt	1 - Family home/flat		2		4	3.01 to 4.00	2	NA	NA	1	1	6	1	2	NA	NA	NA	NA	NA	NA	1	2	NA	NA
1575	1575	6 - Northeast	115.246346555324	45	6	G9	1	1	NA	15	NA	NA	1	2	1	1	1	1	1	1		1 - Buddhism		2	1 - Govt	1 - Family home/flat		4		4	3.01 to 4.00	3	NA	2	1	1	2	1	NA	2	1	1	1	1	1	1	2	NA	NA
1576	1576	6 - Northeast	210.425760286225	48	5	G7	1	1	3	13	38	6	2	2	1	1	1	1	1	1		1 - Buddhism		1	1 - Govt	1 - Family home/flat		2		4	3.01 to 4.00	NA	NA	1	1	1	6	1	NA	2	1	1	1	1	1	1	2	NA	NA
1577	1577	3 - Central	62.3409715857012	77	6	G7	1	NA	3	13	64	3	2	1	1	1	1	1	1	1		1 - Buddhism		1	1 - Govt	1 - Family home/flat		2		3	3.01 to 4.00	2	NA	1	1	1	6	2	NA	NA	NA	NA	NA	NA	NA	1	2	NA	NA
1578	1578	6 - Northeast	147.520393120393	39	6	G9	1	1	5	11	29	6	1	2	1	1	1	1	1	1		1 - Buddhism		2	1 - Govt	1 - Family home/flat		2		3	3.01 to 4.00	2	NA	1	1	1	5	1	NA	2	2	1	1	1	1	1	2	NA	NA
1579	1579	3 - Central	98.1375968992248	24	5	G11	1	1	7	9	16	3	2	1	1	1	1	1	1	1		1 - Buddhism		3	1 - Govt	1 - Family home/flat		4	......... .........	2	3.01 to 4.00	1	NA	2	1	1	4	1	1	2	1	1	1	1	1	1	2	NA	NA
1580	1580	1 - Bangkok	315.478260869565	10	1	G9	1	1	5	11	NA	NA	2	1	1	1	1	1	1	1		1 - Buddhism		2	1 - Govt	1 - Family home/flat		2		2	3.01 to 4.00	3	NA	1	1	1	5	1	2	NA	NA	NA	NA	NA	NA	1	2	NA	NA
1581	1581	6 - Northeast	144.538636363636	44	4	VC2	1	1	7	9	NA	NA	1	2	1	1	1	1	1	1		1 - Buddhism		4	1 - Govt	1 - Family home/flat		4		4	3.01 to 4.00	2	NA	1	1	NA	2	2	NA	NA	NA	NA	NA	NA	NA	1	2	NA	NA
1582	1582	4 - South	152.14953271028	95	3	VC2	1	1	7	9	NA	NA	1	1	1	1	1	1	1	1		2 - Islam		4	1 - Govt	3 - Outside dorm		3		3	3.01 to 4.00	2	NA	2	2	1	2	1	2	1	1	1	1	1	1	1	2	1	1
1583	1583	1 - Bangkok	315.478260869565	10	1	G7	1	1	3	13	3	1	2	1	1	1	1	1	1	1		1 - Buddhism		1	1 - Govt	4 - Rented home		2		2	3.01 to 4.00	NA	NA	1	1	1	3	1	2	NA	NA	NA	NA	NA	NA	1	2	NA	NA
1584	1584	2 - BMA	115.018828451883	13	7	G7	1	1	3	13	6	3	2	1	1	1	1	1	1	1		2 - Islam		1	2 - Private	1 - Family home/flat		2		3	3.01 to 4.00	2	NA	1	1	1	5	1	2	NA	NA	NA	NA	NA	NA	1	2	NA	NA
1585	1585	6 - Northeast	146.885840707965	41	7	G7	1	1	3	13	68	4	2	1	1	1	1	1	1	1		1 - Buddhism		1	2 - Private	1 - Family home/flat		2		2	3.01 to 4.00	2	NA	1	1	1	3	1	2	NA	NA	NA	NA	NA	NA	1	2	NA	NA
1586	1586	3 - Central	98.1375968992248	24	4	VC2	1	1	7	9	NA	NA	2	1	1	1	1	1	1	1		1 - Buddhism		4	1 - Govt	1 - Family home/flat		2		3	3.01 to 4.00	2	NA	2	1	1	2	1	2	NA	NA	NA	NA	NA	NA	1	2	NA	NA
1587	1587	3 - Central	62.3409715857012	77	7	G11	1	1	7	9	NA	NA	2	1	1	1	1	1	1	1		1 - Buddhism		3	2 - Private	1 - Family home/flat		2		2	3.01 to 4.00	3	NA	1	1	1	2	1	2	NA	NA	NA	NA	NA	NA	1	2	NA	NA
1588	1588	6 - Northeast	146.885840707965	41	3	VC2	1	1	7	9	31	6	1	2	1	1	1	1	1	1		1 - Buddhism		4	2 - Private	1 - Family home/flat		2		2	3.01 to 4.00	2	NA	1	1	1	3	1	NA	2	2	1	1	1	1	1	NA	1	1
1589	1589	6 - Northeast	51.7945754716981	38	6	G11	1	1	8	8	65	4	2	2	1	1	1	1	1	1		1 - Buddhism		NA	1 - Govt	1 - Family home/flat		4		4	3.01 to 4.00	1	NA	1	1	1	2	1	1	2	1	1	1	1	1	1	2	NA	NA
1590	1590	6 - Northeast	221.115716753022	34	2	G9	1	NA	5	11	24	6	1	2	1	1	1	1	1	1		1 - Buddhism		2	2 - Private	1 - Family home/flat		2		3	3.01 to 4.00	3	NA	1	1	1	4	1	2	NA	NA	NA	NA	NA	NA	1	2	NA	NA
1591	1591	6 - Northeast	115.246346555324	45	6	G7	1	NA	3	13	21	6	2	2	1	1	1	1	1	1		1 - Buddhism		1	1 - Govt	1 - Family home/flat		2		5	3.01 to 4.00	1	NA	1	1	1	6	1	2	NA	NA	NA	NA	NA	NA	1	2	NA	NA
1592	1592	2 - BMA	115.018828451883	13	5	G11	1	NA	7	9	37	6	2	2	1	1	1	1	1	1		1 - Buddhism		3	1 - Govt	4 - Rented home		2		3	3.01 to 4.00	1	NA	1	1	1	2	1	2	NA	NA	NA	NA	NA	NA	1	2	NA	NA
1593	1593	6 - Northeast	174.507078507079	36	6	G7	1	NA	2	14	26	6	2	2	1	1	1	1	1	1		1 - Buddhism		1	1 - Govt	1 - Family home/flat		2		4	3.01 to 4.00	2	NA	1	NA	1	6	1	2	NA	NA	NA	NA	NA	NA	NA	NA	NA	NA
1594	1594	1 - Bangkok	315.478260869565	10	2	G11	1	1	7	9	3	1	2	1	1	1	1	1	1	1		1 - Buddhism		3	2 - Private	1 - Family home/flat		2		2	3.01 to 4.00	3	NA	1	1	1	3	1	2	NA	NA	NA	NA	NA	NA	1	2	NA	NA
1595	1595	6 - Northeast	146.885840707965	41	3	VC2	1	1	7	9	NA	NA	1	2	1	1	1	1	1	1		1 - Buddhism		4	2 - Private	1 - Family home/flat		2		2	3.01 to 4.00	2	NA	1	1	1	2	1	2	NA	NA	NA	NA	NA	NA	1	2	NA	NA
1596	1596	6 - Northeast	146.885840707965	41	3	VC2	1	1	7	9	NA	NA	1	2	1	1	1	1	1	1		1 - Buddhism		4	2 - Private	1 - Family home/flat		2		2	3.01 to 4.00	2	NA	1	1	1	2	1	2	NA	NA	NA	NA	NA	NA	1	2	NA	NA
1597	1597	6 - Northeast	146.885840707965	41	5	G9	1	1	5	11	NA	NA	2	1	1	1	1	1	1	2		1 - Buddhism		2	1 - Govt	1 - Family home/flat		2		5	3.01 to 4.00	NA	NA	2	1	1	1	1	2	NA	NA	NA	NA	NA	NA	1	2	NA	NA
1598	1598	6 - Northeast	221.115716753022	34	4	VC2	1	1	8	8	24	6	NA	2	NA	2	NA	2	NA	2		1 - Buddhism		4	1 - Govt	3 - Outside dorm		2		3	3.01 to 4.00	1	NA	2	1	2	3	2	NA	NA	NA	NA	NA	NA	NA	1	2	NA	NA
1599	1599	1 - Bangkok	315.478260869565	10	2	G7	1	1	2	14	3	1	2	1	1	1	1	1	1	2		1 - Buddhism		1	2 - Private	1 - Family home/flat		2		4	3.01 to 4.00	3	NA	1	1	1	4	1	2	NA	NA	NA	NA	NA	NA	1	2	NA	NA
1600	1600	3 - Central	97.0056258790436	73	5	G7	1	NA	2	14	60	2	2	1	1	1	1	1	1	1		1 - Buddhism		1	1 - Govt	1 - Family home/flat		2		2	3.01 to 4.00	NA	NA	1	1	1	1	NA	NA	NA	NA	NA	NA	NA	NA	NA	NA	NA	NA
1601	1601	6 - Northeast	146.885840707965	41	7	G7	1	1	3	13	31	6	2	2	1	1	1	1	1	1		1 - Buddhism		1	2 - Private	1 - Family home/flat		2		5	3.01 to 4.00	2	NA	1	1	1	6	1	1	2	1	1	1	1	1	1	2	NA	NA
1602	1602	6 - Northeast	210.425760286225	48	5	G9	1	1	6	10	38	6	NA	2	NA	NA	NA	NA	NA	NA		1 - Buddhism		2	1 - Govt	1 - Family home/flat		2		3	3.01 to 4.00	3	NA	1	1	1	6	1	2	NA	NA	NA	NA	NA	NA	1	2	NA	NA
1603	1603	3 - Central	69.104620749782	22	7	G11	1	1	7	9	14	3	2	1	1	1	1	1	1	1		1 - Buddhism		3	2 - Private	1 - Family home/flat		2		1	3.01 to 4.00	3	NA	1	1	1	2	1	1	2	2	1	1	1	1	1	2	NA	NA
1604	1604	3 - Central	97.0056258790436	73	6	G7	1	2	3	13	NA	NA	2	1	1	1	1	1	1	1		1 - Buddhism		1	1 - Govt	1 - Family home/flat		2		2	3.01 to 4.00	1	NA	1	1	1	1	1	2	NA	NA	NA	NA	NA	NA	1	2	NA	NA
1605	1605	6 - Northeast	146.885840707965	41	3	VC2	1	1	7	9	31	6	1	2	1	1	1	1	1	1		1 - Buddhism		4	1 - Govt	1 - Family home/flat		2		3	3.01 to 4.00	2	NA	NA	NA	1	6	1	2	NA	NA	NA	NA	NA	NA	1	2	NA	NA
1606	1606	3 - Central	62.3409715857012	77	3	VC2	1	NA	10	6	NA	NA	2	1	1	1	1	1	1	1		1 - Buddhism		4	1 - Govt	1 - Family home/flat		4		2	3.01 to 4.00	2	NA	2	1	2	5	2	NA	NA	NA	NA	NA	NA	NA	1	2	NA	NA
1607	1607	1 - Bangkok	315.478260869565	10	4	VC2	1	1	6	10	NA	NA	2	1	1	1	1	1	1	1		1 - Buddhism		4	2 - Private	1 - Family home/flat		2		1	3.01 to 4.00	2	NA	1	1	1	3	1	2	NA	NA	NA	NA	NA	NA	1	2	NA	NA
1608	1608	4 - South	63.7846347607053	81	7	G9	1	1	5	11	66	4	1	2	1	1	1	1	1	1		2 - Islam		2	2 - Private	1 - Family home/flat		2		3	3.01 to 4.00	2	NA	2	1	1	6	1	1	1	2	1	1	1	1	1	2	1	1
1609	1609	3 - Central	97.0056258790436	73	7	G11	1	NA	7	9	NA	NA	2	1	1	1	1	1	1	1		1 - Buddhism		3	2 - Private	1 - Family home/flat		2		2	3.01 to 4.00	1	NA	1	1	1	5	1	2	NA	NA	NA	NA	NA	NA	1	2	NA	NA
1610	1610	6 - Northeast	221.115716753022	34	4	VC2	1	1	7	9	NA	NA	2	1	2	1	1	1	1	2		1 - Buddhism		4	1 - Govt	3 - Outside dorm		2		5	3.01 to 4.00	1	NA	1	1	2	3	2	NA	NA	NA	NA	NA	NA	NA	1	2	NA	NA
1611	1611	3 - Central	199.647260273973	70	7	G11	1	NA	8	8	57	3	2	1	1	1	1	1	1	1		1 - Buddhism		3	2 - Private	1 - Family home/flat		2		3	3.01 to 4.00	2	NA	1	1	1	5	1	2	NA	NA	NA	NA	NA	NA	1	2	NA	NA
1612	1612	3 - Central	101.707301451751	21	6	G7	1	1	3	13	NA	NA	2	1	1	1	1	1	1	1		1 - Buddhism		1	1 - Govt	1 - Family home/flat		2		4	3.01 to 4.00	NA	NA	2	1	1	2	1	1	2	2	1	1	1	1	1	2	NA	NA
1613	1613	6 - Northeast	115.246346555324	45	5	G9	1	1	5	11	35	6	1	2	1	1	1	1	1	1		1 - Buddhism		2	1 - Govt	1 - Family home/flat		2		2	3.01 to 4.00	2	NA	1	1	1	1	1	2	NA	NA	NA	NA	NA	NA	1	2	NA	NA
1614	1614	6 - Northeast	115.246346555324	45	5	G9	1	1	6	10	35	6	1	2	1	1	1	1	1	1		1 - Buddhism		2	1 - Govt	1 - Family home/flat		2		2	3.01 to 4.00	2	NA	1	1	1	6	1	2	1	1	1	1	1	1	1	2	1	1
1615	1615	6 - Northeast	115.246346555324	45	6	G11	1	1	7	9	NA	NA	1	2	1	1	1	1	1	1		1 - Buddhism		3	1 - Govt	1 - Family home/flat		2		2	3.01 to 4.00	2	NA	1	1	1	3	1	2	1	1	1	1	1	1	1	2	1	1
1616	1616	6 - Northeast	210.425760286225	48	3	VC2	1	1	7	9	NA	NA	2	2	NA	NA	NA	NA	NA	NA		1 - Buddhism		4	2 - Private	1 - Family home/flat		2		5	3.01 to 4.00	1	NA	1	1	1	6	1	2	NA	NA	NA	NA	NA	NA	1	2	NA	NA
1617	1617	6 - Northeast	210.425760286225	48	3	VC2	1	1	7	9	NA	NA	2	2	1	1	1	1	1	1		1 - Buddhism		4	2 - Private	1 - Family home/flat		2		5	3.01 to 4.00	1	NA	1	1	1	6	1	2	NA	NA	NA	NA	NA	NA	1	2	NA	NA
1618	1618	6 - Northeast	171.882303370787	46	3	VC2	1	1	8	8	NA	NA	2	1	1	1	1	1	1	1		1 - Buddhism		4	1 - Govt	1 - Family home/flat		1		2	3.01 to 4.00	1	NA	1	1	1	1	2	NA	NA	NA	NA	NA	NA	NA	2	NA	NA	NA
1619	1619	6 - Northeast	370.088586030664	31	6	G7	1	1	NA	15	22	6	1	2	1	1	1	1	1	1		1 - Buddhism		1	1 - Govt	1 - Family home/flat		5		4	3.01 to 4.00	3	NA	1	1	1	4	1	NA	1	2	1	1	1	1	2	NA	NA	NA
1620	1620	1 - Bangkok	315.478260869565	10	2	G7	1	1	2	14	3	1	2	1	1	1	1	1	1	1		1 - Buddhism		1	2 - Private	1 - Family home/flat		2		3	3.01 to 4.00	2	NA	1	1	1	4	1	2	NA	NA	NA	NA	NA	NA	1	2	NA	NA
1621	1621	3 - Central	98.1375968992248	24	7	G11	1	1	6	10	3	1	2	1	1	1	1	1	1	1		1 - Buddhism		3	2 - Private	1 - Family home/flat		2		2	3.01 to 4.00	2	NA	1	1	1	4	1	2	NA	NA	NA	NA	NA	NA	1	2	NA	NA
1622	1622	6 - Northeast	146.885840707965	41	3	VC2	1	1	10	6	NA	NA	2	1	1	1	1	1	1	1		1 - Buddhism		4	2 - Private	1 - Family home/flat		2		2	3.01 to 4.00	2	NA	1	1	1	6	1	2	NA	NA	NA	NA	NA	NA	1	2	NA	NA
1623	1623	3 - Central	101.707301451751	21	7	G7	1	1	3	13	NA	NA	2	1	1	1	1	1	1	1		1 - Buddhism		1	2 - Private	1 - Family home/flat		2		2	3.01 to 4.00	2	NA	1	1	1	1	2	NA	NA	NA	NA	NA	NA	NA	1	2	NA	NA
1624	1624	3 - Central	129.006864988558	15	7	G9	1	1	5	11	3	1	2	1	1	1	1	1	1	1		1 - Buddhism		2	2 - Private	1 - Family home/flat		NA		2	3.01 to 4.00	1	NA	2	1	1	2	2	NA	NA	NA	NA	NA	NA	NA	2	NA	NA	NA
1625	1625	3 - Central	97.0056258790436	73	5	G9	1	1	5	11	NA	NA	2	1	1	1	1	1	1	1		1 - Buddhism		2	1 - Govt	1 - Family home/flat		2		2	3.01 to 4.00	3	NA	1	1	1	2	1	2	NA	NA	NA	NA	NA	NA	1	2	NA	NA
1626	1626	3 - Central	101.707301451751	21	7	G11	1	1	7	9	NA	NA	1	2	1	1	1	1	1	1		1 - Buddhism		3	2 - Private	1 - Family home/flat		2		2	3.01 to 4.00	1	NA	1	1	1	3	1	2	NA	NA	NA	NA	NA	NA	1	2	NA	NA
1627	1627	3 - Central	206.992665036675	20	5	G9	1	1	NA	15	NA	NA	2	1	1	1	1	1	1	1		1 - Buddhism		2	1 - Govt	1 - Family home/flat		1		2	3.01 to 4.00	1	NA	2	1	1	1	1	2	NA	NA	NA	NA	NA	NA	1	2	NA	NA
1628	1628	3 - Central	98.1375968992248	24	5	G9	1	1	5	11	26	6	2	1	1	1	1	1	1	1		1 - Buddhism		2	1 - Govt	1 - Family home/flat		1		5	3.01 to 4.00	1	NA	1	1	2	6	1	2	NA	NA	NA	NA	NA	NA	1	2	NA	NA
1629	1629	1 - Bangkok	315.478260869565	10	1	G7	1	1	3	13	3	1	2	1	1	1	1	1	1	1		1 - Buddhism		1	1 - Govt	1 - Family home/flat		2		2	3.01 to 4.00	1	NA	1	1	1	6	1	1	1	2	1	1	1	1	1	2	NA	NA
1630	1630	6 - Northeast	221.115716753022	34	7	G7	1	1	3	13	NA	NA	NA	NA	NA	NA	NA	NA	NA	NA		1 - Buddhism		1	2 - Private	1 - Family home/flat		4		3	3.01 to 4.00	NA	NA	1	1	1	2	1	2	NA	NA	NA	NA	NA	NA	1	2	NA	NA
1631	1631	6 - Northeast	144.538636363636	44	7	G11	1	1	7	9	36	6	1	2	1	1	1	1	1	1		1 - Buddhism		3	3 - Unknown	5 - Others		1		2	3.01 to 4.00	1	NA	1	1	1	1	1	2	1	1	1	1	1	1	1	2	1	1
1632	1632	3 - Central	97.0056258790436	73	7	VC2	1	1	7	9	60	2	2	1	1	1	1	1	1	1		1 - Buddhism		4	2 - Private	1 - Family home/flat		2		NA	3.01 to 4.00	2	NA	1	1	1	1	1	2	NA	NA	NA	NA	NA	NA	1	2	NA	NA
1633	1633	1 - Bangkok	315.478260869565	10	2	G7	1	1	2	14	3	1	2	1	1	1	1	1	1	1		1 - Buddhism		1	2 - Private	1 - Family home/flat		2		3	3.01 to 4.00	1	NA	1	1	1	6	1	2	NA	NA	NA	NA	NA	NA	1	2	NA	NA
1634	1634	3 - Central	206.992665036675	20	5	G7	1	1	4	12	12	3	2	1	1	1	1	1	1	1		1 - Buddhism		1	1 - Govt	1 - Family home/flat		2		2	3.01 to 4.00	3	NA	1	1	1	2	1	1	2	1	1	1	1	1	1	2	NA	NA
1635	1635	3 - Central	97.0056258790436	73	5	G7	1	NA	3	13	NA	NA	2	1	1	1	1	1	1	2		1 - Buddhism		1	1 - Govt	1 - Family home/flat		2		2	3.01 to 4.00	2	NA	1	1	1	2	1	1	2	1	1	1	1	1	NA	NA	NA	NA
1636	1636	6 - Northeast	146.885840707965	41	3	VC2	1	1	8	8	NA	NA	2	1	1	1	1	1	1	1		1 - Buddhism		4	2 - Private	1 - Family home/flat		2		3	3.01 to 4.00	3	NA	1	1	2	6	1	2	NA	NA	NA	NA	NA	NA	1	2	NA	NA
1637	1637	3 - Central	199.647260273973	70	7	G9	1	1	5	11	NA	NA	2	2	1	1	1	1	1	1		2 - Islam		2	2 - Private	2 - School dorm		1		4	3.01 to 4.00	2	NA	1	1	1	1	1	2	NA	NA	NA	NA	NA	NA	1	2	NA	NA
1638	1638	1 - Bangkok	315.478260869565	10	4	VC2	1	NA	6	10	3	1	2	1	1	1	1	1	1	1		1 - Buddhism		4	2 - Private	1 - Family home/flat		2		2	3.01 to 4.00	2	NA	2	1	1	2	2	NA	NA	NA	NA	NA	NA	NA	1	2	NA	NA
1639	1639	3 - Central	57.9917864476386	74	3	VC2	1	NA	7	9	NA	NA	2	1	1	1	1	1	1	1		1 - Buddhism		4	1 - Govt	1 - Family home/flat		2		5	3.01 to 4.00	2	NA	2	1	2	6	2	NA	NA	NA	NA	NA	NA	NA	1	2	NA	NA
1640	1640	6 - Northeast	171.214485981308	43	3	VC2	1	NA	NA	15	NA	NA	2	1	1	1	1	1	1	1		1 - Buddhism		4	2 - Private	1 - Family home/flat		4		2	3.01 to 4.00	1	NA	1	1	1	3	2	NA	NA	NA	NA	NA	NA	NA	1	2	NA	NA
1641	1641	2 - BMA	143.325221238938	12	7	G9	1	1	5	11	5	2	2	1	1	1	1	1	1	1		1 - Buddhism		2	2 - Private	1 - Family home/flat		2		3	3.01 to 4.00	2	NA	1	1	1	3	1	2	NA	NA	NA	NA	NA	NA	1	2	NA	NA
1642	1642	4 - South	152.14953271028	95	5	G11	1	2	8	8	78	4	1	2	2	2	1	1	1	1		2 - Islam		3	1 - Govt	4 - Rented home		1		2	3.01 to 4.00	2	NA	2	1	1	2	1	1	1	1	1	1	1	2	1	2	1	1
1643	1643	6 - Northeast	171.214485981308	43	3	VC2	1	1	NA	15	NA	NA	2	1	1	1	1	1	1	1		1 - Buddhism		1	2 - Private	1 - Family home/flat		4		2	3.01 to 4.00	1	NA	1	1	1	3	1	2	NA	NA	NA	NA	NA	NA	1	2	NA	NA
1644	1644	6 - Northeast	210.425760286225	48	5	G9	1	1	5	11	38	6	NA	2	NA	NA	NA	NA	NA	NA		1 - Buddhism		2	1 - Govt	1 - Family home/flat		2		2	3.01 to 4.00	2	NA	1	1	1	2	1	NA	2	1	1	1	1	1	1	2	NA	NA
1645	1645	3 - Central	98.1375968992248	24	5	G9	1	1	5	11	NA	NA	1	2	1	1	1	1	1	1		1 - Buddhism		2	1 - Govt	NA		2		2	3.01 to 4.00	1	NA	2	1	1	6	1	2	NA	NA	NA	NA	NA	NA	1	2	NA	NA
1646	1646	6 - Northeast	144.538636363636	44	4	VC2	1	1	8	8	34	6	1	2	1	1	1	1	1	1		1 - Buddhism		NA	2 - Private	5 - Others		2		NA	3.01 to 4.00	2	NA	2	1	1	4	1	2	1	1	1	1	1	1	1	2	1	1
1647	1647	6 - Northeast	115.246346555324	45	7	G9	1	2	5	11	35	6	2	1	1	1	1	1	1	1		1 - Buddhism		2	2 - Private	1 - Family home/flat		5		2	3.01 to 4.00	1	NA	2	1	1	6	1	NA	2	1	1	1	1	1	1	NA	2	1
1648	1648	1 - Bangkok	315.478260869565	10	1	G11	1	1	7	9	3	1	2	1	1	1	1	1	1	1		1 - Buddhism		3	1 - Govt	1 - Family home/flat		2		1	3.01 to 4.00	1	NA	1	1	1	1	1	2	NA	NA	NA	NA	NA	NA	1	2	NA	NA
1649	1649	3 - Central	57.9917864476386	74	3	VC2	1	NA	8	8	NA	NA	2	1	1	1	1	1	1	1		1 - Buddhism		4	1 - Govt	1 - Family home/flat		2		5	3.01 to 4.00	2	NA	1	1	1	2	1	2	NA	NA	NA	NA	NA	NA	1	2	NA	NA
1650	1650	3 - Central	57.9917864476386	74	3	VC2	1	NA	8	8	NA	NA	2	1	1	1	1	1	1	1		1 - Buddhism		4	1 - Govt	1 - Family home/flat		2		5	3.01 to 4.00	2	NA	1	1	1	2	1	2	NA	NA	NA	NA	NA	NA	1	2	NA	NA
1651	1651	6 - Northeast	221.115716753022	34	6	G11	1	1	8	8	24	6	2	2	1	1	1	1	1	1		1 - Buddhism		3	1 - Govt	1 - Family home/flat		2		5	3.01 to 4.00	2	NA	2	1	1	6	2	NA	NA	NA	NA	NA	NA	NA	2	NA	NA	NA
1652	1652	3 - Central	129.006864988558	15	4	VC2	1	1	7	9	NA	NA	2	1	1	1	1	1	2	1		1 - Buddhism		4	1 - Govt	4 - Rented home		1		2	3.01 to 4.00	1	NA	1	1	1	6	1	1	1	1	1	1	2	1	1	1	1	1
1653	1653	6 - Northeast	221.115716753022	34	4	VC2	1	1	8	8	24	6	NA	2	NA	NA	NA	NA	NA	NA		1 - Buddhism		4	1 - Govt	3 - Outside dorm		1		2	3.01 to 4.00	2	NA	2	1	1	6	1	2	NA	NA	NA	NA	NA	NA	1	2	NA	NA
1654	1654	1 - Bangkok	315.478260869565	10	2	G7	1	1	3	13	NA	NA	2	2	1	1	1	1	1	1		1 - Buddhism		1	2 - Private	1 - Family home/flat		2		1	3.01 to 4.00	1	NA	1	1	1	6	1	2	NA	NA	NA	NA	NA	NA	1	2	NA	NA
1655	1655	6 - Northeast	221.115716753022	34	2	G7	1	1	3	13	NA	NA	NA	NA	NA	NA	NA	NA	NA	NA		1 - Buddhism		1	3 - Unknown	1 - Family home/flat		2		4	3.01 to 4.00	NA	NA	1	1	1	6	1	2	NA	NA	NA	NA	NA	NA	1	2	NA	NA
1656	1656	4 - South	38.8018686452322	83	6	G7	1	1	3	13	NA	NA	2	1	1	1	1	1	1	1		1 - Buddhism		1	1 - Govt	4 - Rented home		2		2	3.01 to 4.00	2	NA	2	1	2	6	1	2	1	1	1	1	1	1	1	2	1	1
1657	1657	1 - Bangkok	315.478260869565	10	2	G9	1	1	5	11	NA	NA	2	1	1	1	1	1	1	1		1 - Buddhism		2	2 - Private	1 - Family home/flat		2		2	3.01 to 4.00	3	NA	1	1	1	3	2	NA	NA	NA	NA	NA	NA	NA	1	2	NA	NA
1658	1658	2 - BMA	143.325221238938	12	5	G9	1	2	5	11	NA	NA	1	1	2	1	1	1	1	1		2 - Islam		2	1 - Govt	2 - School dorm		1		2	3.01 to 4.00	1	NA	2	1	2	2	2	NA	NA	NA	NA	NA	NA	NA	2	NA	NA	NA
1659	1659	2 - BMA	143.325221238938	12	5	G9	1	1	5	11	5	2	2	1	1	1	1	1	1	1		1 - Buddhism		2	1 - Govt	1 - Family home/flat		2		2	3.01 to 4.00	1	NA	2	1	2	1	1	2	NA	NA	NA	NA	NA	NA	1	2	NA	NA
1660	1660	3 - Central	206.992665036675	20	5	G9	1	1	5	11	NA	NA	2	1	1	1	1	1	1	1		1 - Buddhism		2	1 - Govt	2 - School dorm		1		5	3.01 to 4.00	2	NA	1	1	1	1	1	2	NA	NA	NA	NA	NA	NA	1	2	NA	NA
1661	1661	3 - Central	57.9917864476386	74	6	G9	1	1	5	11	61	2	2	1	1	1	1	1	1	1		2 - Islam		2	1 - Govt	2 - School dorm		2		4	3.01 to 4.00	1	NA	1	1	1	NA	1	2	NA	NA	NA	NA	NA	NA	1	2	NA	NA
1662	1662	6 - Northeast	221.115716753022	34	6	G9	1	1	5	11	NA	NA	1	2	1	1	1	1	1	1		1 - Buddhism		2	1 - Govt	1 - Family home/flat		4		3	3.01 to 4.00	2	NA	1	1	1	3	2	NA	NA	NA	NA	NA	NA	NA	2	NA	NA	NA
1663	1663	6 - Northeast	146.885840707965	41	6	G9	1	1	5	11	31	6	1	2	1	1	1	1	1	1		1 - Buddhism		2	1 - Govt	1 - Family home/flat		2		5	3.01 to 4.00	1	NA	2	2	1	1	NA	NA	NA	NA	NA	NA	NA	NA	NA	NA	NA	NA
1664	1664	6 - Northeast	115.246346555324	45	5	G9	1	NA	5	11	NA	NA	1	1	1	2	1	1	1	1		1 - Buddhism		2	3 - Unknown	3 - Outside dorm		4		5	3.01 to 4.00	1	NA	2	2	2	6	2	NA	NA	NA	NA	NA	NA	NA	2	NA	NA	NA
1665	1665	6 - Northeast	115.246346555324	45	5	G9	1	1	5	11	35	6	2	1	1	1	2	1	1	1		1 - Buddhism		2	1 - Govt	5 - Others		4		5	3.01 to 4.00	3	NA	1	1	1	6	2	NA	NA	NA	NA	NA	NA	NA	2	NA	NA	NA
1666	1666	6 - Northeast	171.882303370787	46	3	VC2	1	NA	5	11	36	6	2	1	1	1	1	1	1	1		1 - Buddhism		2	1 - Govt	1 - Family home/flat		1		2	3.01 to 4.00	1	NA	1	NA	1	1	2	NA	NA	NA	NA	NA	NA	NA	2	NA	NA	NA
1667	1667	6 - Northeast	171.882303370787	46	6	G9	1	NA	5	11	36	6	1	2	1	1	1	1	1	1		1 - Buddhism		2	1 - Govt	1 - Family home/flat		2		2	3.01 to 4.00	2	NA	2	1	1	6	1	NA	1	2	1	1	1	1	1	2	NA	NA
1668	1668	1 - Bangkok	315.478260869565	10	4	VC2	1	1	6	10	NA	NA	2	1	1	1	1	1	1	1		1 - Buddhism		4	2 - Private	1 - Family home/flat		2		2	3.01 to 4.00	2	NA	2	1	1	4	1	2	NA	NA	NA	NA	NA	NA	1	2	NA	NA
1669	1669	1 - Bangkok	315.478260869565	10	3	VC2	1	1	6	10	NA	NA	2	1	1	1	1	1	1	1		1 - Buddhism		4	2 - Private	4 - Rented home		2		2	3.01 to 4.00	2	NA	2	1	1	2	NA	NA	NA	NA	NA	NA	NA	NA	NA	NA	NA	NA
1670	1670	2 - BMA	143.325221238938	12	6	G11	1	1	6	10	5	2	2	1	1	1	1	1	1	1		1 - Buddhism		3	1 - Govt	4 - Rented home		2		2	3.01 to 4.00	2	NA	1	1	1	2	NA	NA	NA	NA	NA	NA	NA	NA	NA	NA	NA	NA
1671	1671	6 - Northeast	115.246346555324	45	5	G9	1	1	6	10	NA	NA	NA	NA	NA	NA	NA	NA	NA	NA		NA		2	1 - Govt	NA	..............................	NA	.....................	5	3.01 to 4.00	1	NA	1	1	1	1	1	2	1	1	1	1	1	1	1	2	1	1
1672	1672	1 - Bangkok	315.478260869565	10	4	VC2	1	NA	7	9	NA	NA	2	1	1	1	1	1	1	1		1 - Buddhism		4	2 - Private	1 - Family home/flat		2		1	3.01 to 4.00	2	NA	1	1	1	6	1	1	1	1	2	1	1	1	1	1	1	1
1673	1673	2 - BMA	115.018828451883	13	7	G11	1	1	7	9	5	2	1	2	1	1	1	1	1	1		NA		3	2 - Private	1 - Family home/flat		2		3	3.01 to 4.00	3	NA	2	1	1	2	1	1	1	2	1	1	1	1	1	2	NA	NA
1674	1674	3 - Central	129.006864988558	15	4	VC2	1	1	7	9	NA	NA	2	1	1	1	1	1	1	1		1 - Buddhism		4	1 - Govt	1 - Family home/flat		2		2	3.01 to 4.00	1	NA	1	1	1	3	1	2	NA	NA	NA	NA	NA	NA	1	2	NA	NA
1675	1675	3 - Central	206.992665036675	20	3	VC2	1	1	7	9	NA	NA	1	2	1	1	1	1	1	1		1 - Buddhism		4	1 - Govt	1 - Family home/flat		2		2	3.01 to 4.00	NA	NA	2	1	1	1	1	2	NA	NA	NA	NA	NA	NA	1	2	NA	NA
1676	1676	6 - Northeast	221.115716753022	34	4	VC2	1	1	7	9	NA	NA	2	NA	NA	NA	NA	NA	NA	NA		1 - Buddhism		4	1 - Govt	1 - Family home/flat		1		2	3.01 to 4.00	1	NA	2	2	2	2	1	2	NA	NA	NA	NA	NA	NA	1	2	NA	NA
1677	1677	4 - South	241.447160883281	94	7	G11	1	1	7	9	NA	NA	1	1	2	1	1	1	1	1		2 - Islam		3	2 - Private	1 - Family home/flat		2		2	3.01 to 4.00	2	NA	NA	1	1	6	1	2	1	1	1	1	1	1	1	2	1	1
1678	1678	4 - South	241.447160883281	94	7	G11	1	1	7	9	NA	NA	1	1	1	2	1	1	1	1		2 - Islam		3	2 - Private	1 - Family home/flat		2		5	3.01 to 4.00	2	NA	1	1	1	6	1	2	1	1	1	1	1	1	1	2	1	1
1679	1679	4 - South	38.5483125288951	82	5	G11	1	1	7	9	67	4	2	1	1	1	1	1	1	1		1 - Buddhism		3	1 - Govt	1 - Family home/flat		4		2	3.01 to 4.00	1	NA	1	1	1	6	1	1	1	2	1	1	1	1	1	2	1	1
1680	1680	4 - South	244.96404494382	80	4	VC2	1	1	7	9	65	4	2	1	1	1	1	1	1	1		1 - Buddhism		4	1 - Govt	1 - Family home/flat		2		3	3.01 to 4.00	2	NA	1	1	1	2	1	2	1	1	1	1	1	1	1	2	1	1
1681	1681	3 - Central	62.3409715857012	77	4	VC2	1	NA	8	8	64	3	2	1	1	1	1	1	1	1		1 - Buddhism		4	1 - Govt	1 - Family home/flat		2		3	3.01 to 4.00	1	NA	2	1	1	4	1	1	2	1	1	1	1	1	1	2	NA	NA
1682	1682	6 - Northeast	171.214485981308	43	5	G11	1	1	8	8	NA	NA	1	2	1	1	1	1	1	1		1 - Buddhism		3	1 - Govt	1 - Family home/flat		2		3	3.01 to 4.00	1	NA	2	1	1	6	1	2	1	1	1	1	1	1	1	2	1	1
1683	1683	2 - BMA	143.325221238938	12	4	VC2	1	NA	NA	15	NA	NA	2	1	2	1	1	1	1	1		1 - Buddhism		4	1 - Govt	4 - Rented home		1		NA	3.01 to 4.00	2	NA	2	1	2	1	1	2	NA	NA	NA	NA	NA	NA	1	1	1	1
1684	1684	3 - Central	129.006864988558	15	4	VC2	1	NA	NA	15	11	3	2	1	1	1	1	1	1	1		1 - Buddhism		4	1 - Govt	1 - Family home/flat		2		3	3.01 to 4.00	2	NA	1	1	1	3	1	2	NA	NA	NA	NA	NA	NA	1	1	1	1
1685	1685	3 - Central	62.3409715857012	77	5	G11	1	1	NA	15	NA	NA	2	1	1	1	1	1	1	1		1 - Buddhism		3	1 - Govt	1 - Family home/flat		2		2	3.01 to 4.00	1	NA	1	1	2	6	1	2	NA	NA	NA	NA	NA	NA	1	2	NA	NA
1686	1686	6 - Northeast	115.246346555324	45	5	G9	1	1	NA	15	35	6	1	1	1	1	1	1	1	1		NA		2	1 - Govt	NA		NA		5	3.01 to 4.00	2	NA	1	1	NA	6	2	NA	NA	NA	NA	NA	NA	NA	2	NA	NA	NA
1687	1687	6 - Northeast	115.246346555324	45	5	G11	1	2	NA	15	NA	NA	1	1	1	1	1	1	2	1		2 - Islam		4	2 - Private	3 - Outside dorm		2		2	3.01 to 4.00	2	NA	2	1	2	6	NA	NA	NA	NA	NA	NA	NA	NA	NA	NA	NA	NA
1688	1688	4 - South	166.712560386473	84	7	G11	1	NA	NA	15	NA	NA	1	2	1	1	1	1	1	1		1 - Buddhism		3	2 - Private	1 - Family home/flat		2		2	3.01 to 4.00	2	NA	2	1	1	6	1	2	1	1	1	1	1	1	1	2	1	1
1689	1689	1 - Bangkok	315.478260869565	10	2	G7	1	1	2	14	3	1	2	1	1	1	1	1	1	1		1 - Buddhism		1	2 - Private	1 - Family home/flat		2		2	9.99 Unknown	1	NA	1	1	2	2	1	1	1	2	1	1	1	1	1	1	2	1
1690	1690	2 - BMA	143.325221238938	12	5	G7	1	NA	2	14	NA	NA	2	1	1	1	1	1	1	1		1 - Buddhism		1	1 - Govt	1 - Family home/flat		2		4	9.99 Unknown	2	NA	1	1	1	2	1	1	1	2	1	1	1	1	2	NA	NA	NA
1691	1691	2 - BMA	115.018828451883	13	5	G7	1	1	2	14	6	3	2	1	1	1	1	1	1	1		1 - Buddhism		1	1 - Govt	1 - Family home/flat		2		2	9.99 Unknown	NA	NA	1	1	1	5	1	1	1	2	1	1	1	1	1	2	NA	NA
1692	1692	2 - BMA	115.018828451883	13	6	G7	1	NA	2	14	NA	NA	2	1	1	1	1	1	1	1		1 - Buddhism		1	1 - Govt	1 - Family home/flat		2		2	9.99 Unknown	1	NA	2	1	1	2	1	2	NA	NA	NA	NA	NA	NA	1	2	NA	NA
1693	1693	3 - Central	129.006864988558	15	7	G7	1	1	2	14	NA	NA	2	1	1	1	1	1	1	1		1 - Buddhism		1	2 - Private	1 - Family home/flat		2		2	9.99 Unknown	1	NA	1	1	1	5	1	2	NA	NA	NA	NA	NA	NA	1	2	NA	NA
1694	1694	3 - Central	129.006864988558	15	7	G7	1	1	2	14	NA	NA	2	1	1	1	1	1	1	1		1 - Buddhism		1	2 - Private	1 - Family home/flat		2		2	9.99 Unknown	1	NA	1	1	1	5	1	2	NA	NA	NA	NA	NA	NA	1	2	NA	NA
1695	1695	3 - Central	97.0056258790436	73	5	G7	1	1	2	14	60	2	2	1	1	1	1	1	1	1		1 - Buddhism		1	1 - Govt	1 - Family home/flat		2		2	9.99 Unknown	NA	NA	1	1	1	NA	1	2	NA	NA	NA	NA	NA	NA	1	2	NA	NA
1696	1696	3 - Central	57.9917864476386	74	5	G7	1	NA	2	14	61	2	2	1	1	1	1	1	1	1		1 - Buddhism		1	1 - Govt	1 - Family home/flat		2		3	9.99 Unknown	2	NA	1	1	1	4	1	1	1	2	1	1	1	1	1	2	NA	NA
1697	1697	3 - Central	57.9917864476386	74	6	G7	1	NA	2	14	61	2	2	1	1	1	1	1	1	1		1 - Buddhism		1	1 - Govt	1 - Family home/flat		2		2	9.99 Unknown	NA	NA	2	1	1	2	2	NA	NA	NA	NA	NA	NA	NA	2	NA	NA	NA
1698	1698	3 - Central	57.9917864476386	74	6	G7	1	1	2	14	NA	NA	2	1	1	1	1	1	1	1		1 - Buddhism		1	1 - Govt	4 - Rented home		2		3	9.99 Unknown	2	NA	1	1	1	2	2	NA	NA	NA	NA	NA	NA	NA	1	2	NA	NA
1699	1699	3 - Central	62.3409715857012	77	7	G7	1	1	2	14	64	3	2	1	1	1	1	1	1	1		1 - Buddhism		1	2 - Private	1 - Family home/flat		2		2	9.99 Unknown	3	NA	1	1	1	6	NA	NA	NA	NA	NA	NA	NA	NA	NA	NA	NA	NA
1700	1700	6 - Northeast	370.088586030664	31	5	G7	1	NA	2	14	3	1	2	1	1	1	1	1	1	1		1 - Buddhism		1	1 - Govt	1 - Family home/flat		5		2	9.99 Unknown	NA	NA	1	1	NA	4	1	NA	1	2	1	1	1	1	1	2	NA	NA
1701	1701	6 - Northeast	221.115716753022	34	7	G7	1	1	2	14	24	6	2	NA	NA	NA	NA	NA	NA	NA		1 - Buddhism		1	2 - Private	1 - Family home/flat		2		5	9.99 Unknown	NA	NA	1	1	1	NA	NA	NA	NA	NA	NA	NA	NA	NA	NA	NA	NA	NA
1702	1702	6 - Northeast	221.115716753022	34	7	G7	1	1	2	14	NA	NA	NA	2	NA	NA	NA	NA	NA	NA		1 - Buddhism		1	2 - Private	1 - Family home/flat		2		2	9.99 Unknown	1	NA	1	1	2	6	1	2	NA	NA	NA	NA	NA	NA	1	2	NA	NA
1703	1703	6 - Northeast	174.507078507079	36	3	VC2	1	1	2	14	NA	NA	2	1	1	1	1	1	1	1		1 - Buddhism		4	1 - Govt	1 - Family home/flat		2		2	9.99 Unknown	1	NA	2	1	1	1	1	2	NA	NA	NA	NA	NA	NA	1	2	NA	NA
1704	1704	6 - Northeast	174.507078507079	36	5	G7	1	1	2	14	26	6	NA	2	NA	NA	NA	NA	NA	NA		1 - Buddhism		1	1 - Govt	1 - Family home/flat		4		2	9.99 Unknown	NA	NA	NA	1	1	NA	1	2	NA	NA	NA	NA	NA	NA	1	2	NA	NA
1705	1705	6 - Northeast	174.507078507079	36	5	G7	1	1	2	14	26	6	NA	2	NA	NA	NA	NA	NA	NA		1 - Buddhism		1	1 - Govt	1 - Family home/flat		2		2	9.99 Unknown	3	NA	2	1	1	4	1	2	NA	NA	NA	NA	NA	NA	1	2	NA	NA
1706	1706	6 - Northeast	147.520393120393	39	6	G7	1	NA	2	14	29	6	1	2	1	1	1	1	1	1		1 - Buddhism		1	1 - Govt	1 - Family home/flat		2		3	9.99 Unknown	NA	NA	1	1	2	2	1	NA	1	2	1	1	1	1	1	2	NA	NA
1707	1707	6 - Northeast	146.885840707965	41	7	G7	1	1	2	14	31	6	2	1	1	1	1	1	1	1		1 - Buddhism		1	2 - Private	1 - Family home/flat		2		2	9.99 Unknown	3	NA	1	2	1	4	1	2	NA	NA	NA	NA	NA	NA	1	2	NA	NA
1708	1708	6 - Northeast	144.538636363636	44	6	G7	1	NA	2	14	34	6	1	2	1	1	1	1	1	1		1 - Buddhism		1	1 - Govt	1 - Family home/flat		4		3	9.99 Unknown	2	NA	1	1	1	2	1	2	NA	NA	NA	NA	NA	NA	1	2	NA	NA
1709	1709	6 - Northeast	115.246346555324	45	5	G7	1	1	2	14	35	6	2	2	1	1	1	1	1	1		1 - Buddhism		1	1 - Govt	1 - Family home/flat		4		3	9.99 Unknown	NA	NA	1	1	1	6	1	2	1	1	1	1	1	1	1	2	1	1
1710	1710	4 - South	152.14953271028	95	7	G7	1	1	2	14	77	4	2	1	1	2	2	1	1	1		2 - Islam		1	2 - Private	2 - School dorm		3		2	9.99 Unknown	3	NA	1	1	NA	3	2	NA	NA	NA	NA	NA	NA	NA	1	2	1	1
1711	1711	4 - South	152.14953271028	95	7	G7	1	NA	2	14	78	4	1	1	1	2	1	1	1	1		2 - Islam		1	2 - Private	1 - Family home/flat		2		4	9.99 Unknown	2	NA	2	1	2	2	1	1	1	2	2	1	1	1	1	2	1	1
1712	1712	4 - South	152.14953271028	95	7	G7	1	NA	2	14	78	4	1	1	1	2	1	1	1	1		2 - Islam		1	2 - Private	1 - Family home/flat		2		2	9.99 Unknown	1	NA	2	1	1	2	1	1	1	2	1	1	1	1	1	2	1	1
1713	1713	4 - South	152.14953271028	95	7	G7	1	NA	2	14	78	4	1	1	1	2	1	1	1	1		2 - Islam		1	2 - Private	1 - Family home/flat		2		2	9.99 Unknown	3	NA	1	1	2	3	2	NA	NA	NA	NA	NA	NA	NA	1	2	1	1
1714	1714	4 - South	152.14953271028	95	7	G7	1	NA	2	14	78	4	1	1	1	2	1	1	1	1		2 - Islam		1	2 - Private	1 - Family home/flat		2		NA	9.99 Unknown	1	NA	NA	1	NA	3	NA	NA	NA	NA	NA	NA	NA	NA	NA	NA	NA	NA
1715	1715	1 - Bangkok	315.478260869565	10	1	G7	1	1	3	13	3	1	1	2	1	1	1	1	1	1		1 - Buddhism		1	1 - Govt	1 - Family home/flat		2		5	9.99 Unknown	1	NA	1	1	1	6	NA	NA	NA	NA	NA	NA	NA	NA	NA	NA	NA	NA
1716	1716	1 - Bangkok	315.478260869565	10	1	G7	1	1	3	13	NA	NA	2	1	1	1	1	1	1	1		1 - Buddhism		1	1 - Govt	4 - Rented home		2		2	9.99 Unknown	NA	NA	NA	NA	NA	NA	NA	NA	NA	NA	NA	NA	NA	NA	NA	NA	NA	NA
1717	1717	1 - Bangkok	315.478260869565	10	1	G7	1	1	3	13	NA	NA	2	1	1	1	1	1	1	1		3 - Christian		1	1 - Govt	4 - Rented home		2		2	9.99 Unknown	NA	NA	1	1	1	3	1	2	NA	NA	NA	NA	NA	NA	1	2	NA	NA
1718	1718	1 - Bangkok	315.478260869565	10	2	G7	1	1	3	13	3	1	2	1	1	1	1	1	1	1		1 - Buddhism		1	2 - Private	1 - Family home/flat		2		3	9.99 Unknown	1	NA	1	1	1	3	1	2	NA	NA	NA	NA	NA	NA	1	2	NA	NA
1719	1719	1 - Bangkok	315.478260869565	10	2	G7	1	1	3	13	NA	NA	2	1	1	1	1	1	1	1		1 - Buddhism		1	2 - Private	1 - Family home/flat		2		3	9.99 Unknown	3	NA	1	1	1	2	1	2	NA	NA	NA	NA	NA	NA	1	2	NA	NA
1720	1720	2 - BMA	143.325221238938	12	5	G7	1	1	3	13	5	2	2	1	1	1	1	1	1	1		1 - Buddhism		1	1 - Govt	1 - Family home/flat		2		3	9.99 Unknown	NA	NA	1	1	1	1	NA	NA	NA	NA	NA	NA	NA	NA	NA	NA	NA	NA
1721	1721	2 - BMA	115.018828451883	13	6	G7	1	NA	3	13	NA	NA	2	1	1	1	1	1	1	1		1 - Buddhism		1	1 - Govt	1 - Family home/flat		4		3	9.99 Unknown	1	NA	1	1	1	4	1	2	NA	NA	NA	NA	NA	NA	1	2	NA	NA
1722	1722	3 - Central	97.2731707317073	14	5	G7	1	1	3	13	7	3	2	1	1	1	1	1	1	1		1 - Buddhism		1	1 - Govt	1 - Family home/flat		4		2	9.99 Unknown	NA	NA	1	1	1	3	1	2	NA	NA	NA	NA	NA	NA	1	2	NA	NA
1723	1723	3 - Central	97.2731707317073	14	5	G7	1	1	3	13	NA	NA	2	1	1	1	1	1	1	1		1 - Buddhism		1	1 - Govt	1 - Family home/flat		2		5	9.99 Unknown	2	NA	2	1	1	6	1	1	2	1	1	1	1	1	1	2	NA	NA
1724	1724	3 - Central	97.2731707317073	14	5	G7	1	1	3	13	7	3	2	1	1	1	1	1	1	1		1 - Buddhism		1	1 - Govt	1 - Family home/flat		2		3	9.99 Unknown	2	NA	1	1	1	6	1	1	2	1	1	1	1	1	1	2	NA	NA
1725	1725	3 - Central	97.2731707317073	14	5	G7	1	1	3	13	7	3	2	1	1	1	1	1	1	1		1 - Buddhism		1	1 - Govt	1 - Family home/flat		2		2	9.99 Unknown	NA	NA	1	1	1	3	1	2	NA	NA	NA	NA	NA	NA	1	2	NA	NA
1726	1726	3 - Central	97.2731707317073	14	7	G7	1	NA	3	13	7	3	2	1	1	1	1	1	1	1		1 - Buddhism		1	2 - Private	1 - Family home/flat		4		2	9.99 Unknown	3	NA	2	1	1	2	1	2	NA	NA	NA	NA	NA	NA	1	2	NA	NA
1727	1727	3 - Central	97.2731707317073	14	7	G7	1	NA	3	13	NA	NA	2	1	1	1	1	1	1	1		1 - Buddhism		1	2 - Private	NA		NA		NA	9.99 Unknown	NA	NA	NA	NA	NA	NA	NA	NA	NA	NA	NA	NA	NA	NA	NA	NA	NA	NA
1728	1728	3 - Central	206.992665036675	20	6	G7	1	1	3	13	NA	NA	2	1	1	1	1	1	1	1		1 - Buddhism		1	1 - Govt	1 - Family home/flat		2		5	9.99 Unknown	3	NA	1	1	1	2	2	NA	NA	NA	NA	NA	NA	NA	1	2	NA	NA
1729	1729	3 - Central	101.707301451751	21	7	G7	1	NA	3	13	12	3	2	1	1	1	1	1	1	1		1 - Buddhism		1	2 - Private	1 - Family home/flat		2		3	9.99 Unknown	3	NA	2	1	1	6	1	1	2	1	1	1	1	1	1	1	2	1
1730	1730	3 - Central	101.707301451751	21	7	G7	1	1	3	13	13	3	2	1	1	1	1	1	1	1		1 - Buddhism		1	2 - Private	1 - Family home/flat		2		3	9.99 Unknown	2	NA	1	1	1	2	1	2	NA	NA	NA	NA	NA	NA	1	2	NA	NA
1731	1731	3 - Central	101.707301451751	21	7	G7	1	1	3	13	13	3	2	1	1	1	1	1	1	1		1 - Buddhism		1	2 - Private	1 - Family home/flat		2		3	9.99 Unknown	2	NA	1	1	2	3	1	2	NA	NA	NA	NA	NA	NA	1	2	NA	NA
1732	1732	3 - Central	101.707301451751	21	7	G7	1	NA	3	13	12	3	1	2	1	1	1	1	1	1		1 - Buddhism		1	2 - Private	1 - Family home/flat		2		2	9.99 Unknown	3	NA	1	1	1	2	1	1	2	1	1	1	1	1	1	2	NA	NA
1733	1733	3 - Central	101.707301451751	21	7	G7	1	1	3	13	3	1	2	1	1	1	1	1	1	1		1 - Buddhism		1	2 - Private	1 - Family home/flat		2		3	9.99 Unknown	2	NA	1	1	1	2	1	2	NA	NA	NA	NA	NA	NA	1	2	NA	NA
1734	1734	3 - Central	69.104620749782	22	5	G7	1	1	3	13	NA	NA	2	1	1	1	1	1	1	1		1 - Buddhism		1	1 - Govt	1 - Family home/flat		2		2	9.99 Unknown	NA	NA	NA	1	1	4	1	2	NA	NA	NA	NA	NA	NA	1	2	NA	NA
1735	1735	3 - Central	69.104620749782	22	5	G7	1	1	3	13	12	3	2	1	1	1	1	1	1	1		1 - Buddhism		1	1 - Govt	1 - Family home/flat		5	.........	3	9.99 Unknown	2	NA	1	1	1	6	2	NA	NA	NA	NA	NA	NA	NA	1	2	NA	NA
1736	1736	3 - Central	69.104620749782	22	5	G7	1	1	3	13	NA	NA	2	1	1	1	1	1	1	1		1 - Buddhism		1	1 - Govt	1 - Family home/flat		4		2	9.99 Unknown	2	NA	1	1	2	2	2	NA	NA	NA	NA	NA	NA	NA	2	NA	NA	NA
1737	1737	3 - Central	98.1375968992248	24	5	G7	1	1	3	13	16	3	2	1	1	1	1	1	1	1		1 - Buddhism		1	1 - Govt	1 - Family home/flat		2		NA	9.99 Unknown	3	NA	1	1	1	6	1	1	2	2	1	1	1	1	2	NA	NA	NA
1738	1738	3 - Central	98.1375968992248	24	5	G7	1	1	3	13	16	3	2	1	1	1	1	1	1	1		1 - Buddhism		1	1 - Govt	1 - Family home/flat		2		2	9.99 Unknown	2	NA	1	1	1	3	1	1	1	2	1	1	1	1	1	2	NA	NA
1739	1739	3 - Central	98.1375968992248	24	6	G7	1	1	3	13	16	3	2	1	1	1	1	1	1	1		1 - Buddhism		1	1 - Govt	4 - Rented home		2		4	9.99 Unknown	1	NA	1	1	1	2	1	1	2	1	1	1	1	1	1	1	1	1
1740	1740	3 - Central	98.1375968992248	24	6	G7	1	1	3	13	NA	NA	1	2	1	1	1	1	1	1		2 - Islam		1	1 - Govt	1 - Family home/flat		2		2	9.99 Unknown	NA	NA	1	1	1	5	1	1	1	2	1	1	1	1	2	NA	NA	NA
1741	1741	3 - Central	97.0056258790436	73	5	G7	1	1	3	13	60	2	2	1	1	1	1	1	1	1		1 - Buddhism		1	1 - Govt	1 - Family home/flat		2		2	9.99 Unknown	3	NA	1	1	2	2	1	2	NA	NA	NA	NA	NA	NA	1	2	NA	NA
1742	1742	3 - Central	97.0056258790436	73	5	G7	1	1	3	13	NA	NA	2	1	1	1	1	1	1	1		1 - Buddhism		1	1 - Govt	1 - Family home/flat		2		NA	9.99 Unknown	NA	NA	NA	NA	NA	NA	2	NA	NA	NA	NA	NA	NA	NA	1	2	NA	NA
1743	1743	3 - Central	57.9917864476386	74	5	G7	1	1	3	13	NA	NA	2	1	1	1	1	1	1	1		1 - Buddhism		1	1 - Govt	4 - Rented home		2		2	9.99 Unknown	NA	NA	1	1	1	6	1	2	NA	NA	NA	NA	NA	NA	1	2	NA	NA
1744	1744	3 - Central	57.9917864476386	74	5	G7	1	1	3	13	61	2	2	1	1	1	1	1	1	1		1 - Buddhism		1	1 - Govt	1 - Family home/flat		2		2	9.99 Unknown	3	NA	1	1	1	6	1	2	NA	NA	NA	NA	NA	NA	2	NA	NA	NA
1745	1745	3 - Central	57.9917864476386	74	6	G7	1	1	3	13	NA	NA	2	1	1	1	1	1	1	1		1 - Buddhism		1	1 - Govt	1 - Family home/flat		2		2	9.99 Unknown	1	NA	1	1	1	1	1	2	NA	NA	NA	NA	NA	NA	1	2	NA	NA
1746	1746	3 - Central	57.9917864476386	74	6	G7	1	1	3	13	NA	NA	2	1	1	1	1	1	1	1		1 - Buddhism		1	1 - Govt	1 - Family home/flat		2		3	9.99 Unknown	NA	NA	2	1	2	3	1	1	2	1	1	2	1	1	1	2	NA	NA
1747	1747	3 - Central	57.9917864476386	74	6	G7	1	1	3	13	NA	NA	2	1	1	1	1	1	1	1		1 - Buddhism		1	1 - Govt	1 - Family home/flat		2		2	9.99 Unknown	NA	NA	2	1	1	4	1	2	NA	NA	NA	NA	NA	NA	1	2	NA	NA
1748	1748	3 - Central	57.9917864476386	74	6	G7	1	1	3	13	60	2	2	2	1	1	1	1	1	1		1 - Buddhism		1	1 - Govt	1 - Family home/flat		2		2	9.99 Unknown	NA	NA	1	1	1	1	1	2	NA	NA	NA	NA	NA	NA	1	2	NA	NA
1749	1749	3 - Central	57.9917864476386	74	6	G7	1	1	3	13	61	2	2	1	1	1	1	1	1	1		1 - Buddhism		1	1 - Govt	4 - Rented home		2		2	9.99 Unknown	1	NA	1	1	2	1	1	1	1	2	1	1	1	1	2	NA	NA	NA
1750	1750	3 - Central	57.9917864476386	74	6	G7	1	1	3	13	NA	NA	2	1	1	1	1	1	1	1		1 - Buddhism		1	1 - Govt	4 - Rented home		2		1	9.99 Unknown	1	NA	1	1	1	2	1	1	1	2	1	1	1	1	1	2	NA	NA
1751	1751	3 - Central	57.9917864476386	74	6	G7	1	1	3	13	NA	NA	2	1	1	1	1	1	1	1		1 - Buddhism		1	1 - Govt	1 - Family home/flat		2		3	9.99 Unknown	2	NA	1	1	1	2	2	NA	NA	NA	NA	NA	NA	NA	2	NA	NA	NA
1752	1752	3 - Central	62.3409715857012	77	6	G7	1	1	3	13	64	3	2	1	1	1	1	1	1	1		1 - Buddhism		1	1 - Govt	1 - Family home/flat		2		2	9.99 Unknown	1	NA	1	1	1	2	1	1	1	2	1	1	1	1	1	2	NA	NA
1753	1753	3 - Central	199.647260273973	70	6	G7	1	1	3	13	57	3	2	1	1	1	1	1	1	1		1 - Buddhism		1	1 - Govt	1 - Family home/flat		2		2	9.99 Unknown	1	NA	1	1	1	4	1	1	1	1	1	2	1	1	1	2	NA	NA
1754	1754	6 - Northeast	370.088586030664	31	5	G7	1	1	3	13	NA	NA	1	2	1	1	1	1	1	1		1 - Buddhism		1	1 - Govt	1 - Family home/flat		2		2	9.99 Unknown	1	NA	NA	1	1	2	NA	NA	NA	NA	NA	NA	NA	NA	NA	NA	NA	NA
1755	1755	6 - Northeast	370.088586030664	31	6	G7	1	NA	3	13	21	6	2	1	1	1	1	2	1	1		1 - Buddhism		1	3 - Unknown	1 - Family home/flat		2		2	9.99 Unknown	3	NA	1	1	1	4	1	NA	2	1	1	1	1	1	1	2	NA	NA
1756	1756	6 - Northeast	221.115716753022	34	7	G7	1	1	3	13	NA	NA	NA	2	NA	NA	NA	NA	NA	NA		1 - Buddhism		1	2 - Private	1 - Family home/flat		2		2	9.99 Unknown	1	NA	2	1	1	4	1	NA	2	2	1	1	1	1	1	2	NA	NA
1757	1757	6 - Northeast	221.115716753022	34	7	G7	1	1	3	13	NA	NA	1	2	1	1	1	1	1	1		1 - Buddhism		1	2 - Private	5 - Others		2		3	9.99 Unknown	1	NA	2	NA	NA	3	1	NA	1	2	1	1	1	1	1	2	NA	NA
1758	1758	6 - Northeast	221.115716753022	34	7	G7	1	1	3	13	3	1	2	NA	NA	NA	NA	NA	NA	NA		1 - Buddhism		1	2 - Private	1 - Family home/flat		2		3	9.99 Unknown	1	NA	2	1	1	6	NA	NA	NA	NA	NA	NA	NA	NA	NA	NA	NA	NA
1759	1759	6 - Northeast	174.507078507079	36	5	G7	1	1	3	13	26	6	NA	2	NA	NA	NA	NA	NA	NA		1 - Buddhism		1	1 - Govt	1 - Family home/flat		2		3	9.99 Unknown	2	NA	1	1	2	2	1	2	NA	NA	NA	NA	NA	NA	1	2	NA	NA
1760	1760	6 - Northeast	174.507078507079	36	5	G7	1	1	3	13	26	6	NA	2	NA	NA	NA	NA	NA	NA		1 - Buddhism		1	1 - Govt	1 - Family home/flat		2		2	9.99 Unknown	1	NA	NA	1	1	1	1	NA	1	2	1	2	2	1	1	NA	1	1
1761	1761	6 - Northeast	174.507078507079	36	5	G7	1	1	3	13	26	6	NA	2	NA	NA	NA	NA	NA	NA		1 - Buddhism		1	1 - Govt	1 - Family home/flat		2		3	9.99 Unknown	2	NA	2	1	2	2	1	2	NA	NA	NA	NA	NA	NA	1	2	NA	NA
1762	1762	6 - Northeast	174.507078507079	36	5	G7	1	1	3	13	26	6	1	2	1	1	1	1	1	1		1 - Buddhism		1	1 - Govt	1 - Family home/flat		2		3	9.99 Unknown	2	NA	NA	1	1	6	1	NA	1	2	1	1	1	1	NA	NA	NA	NA
1763	1763	6 - Northeast	174.507078507079	36	5	G7	1	1	3	13	26	6	1	2	1	1	1	1	1	1		1 - Buddhism		1	2 - Private	1 - Family home/flat		2		2	9.99 Unknown	2	NA	1	1	1	1	1	2	NA	NA	NA	NA	NA	NA	1	2	NA	NA
1764	1764	6 - Northeast	174.507078507079	36	5	G7	1	1	3	13	NA	NA	1	2	1	1	1	1	1	1		1 - Buddhism		1	1 - Govt	1 - Family home/flat		2		NA	9.99 Unknown	2	NA	2	1	1	2	NA	NA	NA	NA	NA	NA	NA	NA	NA	NA	NA	NA
1765	1765	6 - Northeast	174.507078507079	36	5	G7	1	1	3	13	3	1	2	2	1	1	1	1	1	1		1 - Buddhism		1	1 - Govt	1 - Family home/flat		2		2	9.99 Unknown	1	NA	1	1	1	1	1	NA	1	2	1	2	1	1	1	2	NA	NA
1766	1766	6 - Northeast	174.507078507079	36	5	G7	1	1	3	13	NA	NA	1	2	1	1	1	1	1	1		1 - Buddhism		1	1 - Govt	1 - Family home/flat		5		2	9.99 Unknown	2	NA	1	1	1	6	2	NA	NA	NA	NA	NA	NA	NA	1	2	NA	NA
1767	1767	6 - Northeast	174.507078507079	36	5	G7	1	1	3	13	NA	NA	1	2	1	1	1	1	1	1		1 - Buddhism		1	1 - Govt	1 - Family home/flat		2		2	9.99 Unknown	NA	NA	1	2	1	6	1	NA	1	2	1	1	1	1	1	2	NA	NA
1768	1768	6 - Northeast	51.7945754716981	38	6	G7	1	NA	3	13	NA	NA	2	2	1	1	1	1	1	1		1 - Buddhism		1	1 - Govt	1 - Family home/flat		2		2	9.99 Unknown	NA	NA	1	1	1	6	1	NA	1	2	1	1	1	1	1	2	NA	NA
1769	1769	6 - Northeast	147.520393120393	39	6	G7	1	1	3	13	NA	NA	1	2	1	1	1	1	1	1		NA		1	1 - Govt	NA		NA		NA	9.99 Unknown	NA	NA	NA	NA	NA	NA	NA	NA	NA	NA	NA	NA	NA	NA	NA	NA	NA	NA
1770	1770	6 - Northeast	147.520393120393	39	6	G7	1	1	3	13	NA	NA	2	1	1	1	1	1	1	1		1 - Buddhism		1	3 - Unknown	1 - Family home/flat		2		NA	9.99 Unknown	1	NA	1	2	2	2	NA	NA	NA	NA	NA	NA	NA	NA	NA	NA	NA	NA
1771	1771	6 - Northeast	147.520393120393	39	6	G7	1	1	3	13	29	6	1	2	1	1	1	1	1	1		1 - Buddhism		1	1 - Govt	1 - Family home/flat		5		2	9.99 Unknown	1	NA	1	1	1	6	1	2	NA	NA	NA	NA	NA	NA	1	2	NA	NA
1772	1772	6 - Northeast	147.520393120393	39	6	G7	1	NA	3	13	29	6	1	2	1	1	1	1	1	1		3 - Christian		1	1 - Govt	1 - Family home/flat		2		5	9.99 Unknown	2	NA	1	1	1	2	1	NA	1	2	1	1	1	1	1	2	NA	NA
1773	1773	6 - Northeast	147.520393120393	39	6	G7	1	1	3	13	29	6	1	2	1	1	1	1	1	1		1 - Buddhism		1	3 - Unknown	5 - Others		2		5	9.99 Unknown	NA	NA	2	1	2	3	NA	NA	NA	NA	NA	NA	NA	NA	NA	NA	NA	NA
1774	1774	6 - Northeast	147.520393120393	39	6	G7	1	1	3	13	65	4	1	2	1	1	1	1	1	1		1 - Buddhism		1	2 - Private	1 - Family home/flat		2	..................	3	9.99 Unknown	NA	NA	NA	1	1	4	NA	NA	NA	NA	NA	NA	NA	NA	NA	NA	NA	NA
1775	1775	6 - Northeast	147.520393120393	39	6	G7	1	NA	3	13	29	6	2	1	1	1	1	1	1	1		1 - Buddhism		1	1 - Govt	1 - Family home/flat		2		2	9.99 Unknown	2	NA	1	1	2	5	1	2	NA	NA	NA	NA	NA	NA	1	2	NA	NA
1776	1776	6 - Northeast	147.520393120393	39	6	G7	1	1	3	13	29	6	2	1	1	1	1	1	1	1		1 - Buddhism		1	1 - Govt	1 - Family home/flat		2		2	9.99 Unknown	1	NA	1	NA	1	2	NA	NA	NA	NA	NA	NA	NA	NA	NA	NA	NA	NA
1777	1777	6 - Northeast	146.885840707965	41	7	G7	1	1	3	13	31	6	1	2	1	1	1	1	1	1		1 - Buddhism		1	2 - Private	1 - Family home/flat		2		2	9.99 Unknown	1	NA	1	1	1	3	NA	NA	NA	NA	NA	NA	NA	NA	NA	NA	NA	NA
1778	1778	6 - Northeast	146.885840707965	41	7	G7	1	1	3	13	31	6	2	1	1	1	1	1	1	1		1 - Buddhism		1	2 - Private	1 - Family home/flat		2		3	9.99 Unknown	1	NA	1	1	1	4	1	NA	2	1	1	1	1	1	1	2	NA	NA
1779	1779	6 - Northeast	146.885840707965	41	7	G7	1	1	3	13	3	1	1	2	1	1	1	1	1	1		1 - Buddhism		1	2 - Private	1 - Family home/flat		2		3	9.99 Unknown	3	NA	2	1	1	2	1	2	1	1	1	1	1	1	1	2	1	1
1780	1780	6 - Northeast	146.885840707965	41	7	G7	1	1	3	13	31	6	2	2	1	1	1	1	1	1		1 - Buddhism		1	2 - Private	1 - Family home/flat		2		NA	9.99 Unknown	1	NA	1	1	1	2	2	NA	NA	NA	NA	NA	NA	NA	2	NA	NA	NA
1781	1781	6 - Northeast	146.885840707965	41	7	G7	1	1	3	13	31	6	2	2	1	1	1	1	1	1		1 - Buddhism		1	2 - Private	1 - Family home/flat		2		2	9.99 Unknown	3	NA	1	1	1	1	1	1	1	2	1	1	1	1	NA	NA	NA	NA
1782	1782	6 - Northeast	171.214485981308	43	5	G7	1	1	3	13	33	6	NA	2	NA	NA	NA	NA	NA	NA		1 - Buddhism		1	2 - Private	1 - Family home/flat		2		2	9.99 Unknown	NA	NA	1	1	1	6	1	2	NA	NA	NA	NA	NA	NA	1	2	NA	NA
1783	1783	6 - Northeast	144.538636363636	44	5	G7	1	1	3	13	NA	NA	1	2	1	1	1	1	1	1		1 - Buddhism		1	1 - Govt	1 - Family home/flat		2		4	9.99 Unknown	2	NA	1	1	1	1	1	2	1	1	1	1	1	1	1	2	1	1
1784	1784	6 - Northeast	144.538636363636	44	6	G7	1	NA	3	13	34	6	1	2	1	1	1	1	1	1		1 - Buddhism		1	1 - Govt	1 - Family home/flat		4		3	9.99 Unknown	2	NA	1	1	1	2	1	1	2	1	1	1	1	1	1	2	NA	NA
1785	1785	6 - Northeast	144.538636363636	44	7	G7	1	1	3	13	NA	NA	1	2	1	1	1	1	1	1		1 - Buddhism		1	2 - Private	1 - Family home/flat		5		4	9.99 Unknown	2	NA	1	1	1	5	1	2	NA	NA	NA	NA	NA	NA	1	2	NA	NA
1786	1786	6 - Northeast	144.538636363636	44	7	G7	1	1	3	13	NA	NA	1	2	1	1	1	1	1	1		1 - Buddhism		1	2 - Private	1 - Family home/flat		5		3	9.99 Unknown	2	NA	1	1	1	3	2	NA	NA	NA	NA	NA	NA	NA	1	2	NA	NA
1787	1787	6 - Northeast	144.538636363636	44	7	G7	1	1	3	13	34	6	2	NA	NA	NA	NA	NA	NA	NA		1 - Buddhism		1	1 - Govt	1 - Family home/flat		5		2	9.99 Unknown	NA	NA	1	1	1	5	1	2	NA	NA	NA	NA	NA	NA	1	2	NA	NA
1788	1788	6 - Northeast	144.538636363636	44	7	G7	1	1	3	13	NA	NA	1	2	1	1	1	1	1	1		1 - Buddhism		1	2 - Private	1 - Family home/flat		2		2	9.99 Unknown	2	NA	2	1	1	6	1	1	1	2	1	1	1	1	1	2	NA	NA
1789	1789	6 - Northeast	144.538636363636	44	7	G7	1	1	3	13	NA	NA	1	2	1	1	1	1	1	1		1 - Buddhism		1	1 - Govt	1 - Family home/flat		2		2	9.99 Unknown	1	NA	2	1	1	4	1	2	NA	NA	NA	NA	NA	NA	2	NA	NA	NA
1790	1790	6 - Northeast	144.538636363636	44	7	G7	1	1	3	13	NA	NA	1	2	1	1	1	1	1	1		1 - Buddhism		1	1 - Govt	1 - Family home/flat		2		4	9.99 Unknown	2	NA	2	1	1	4	2	NA	NA	NA	NA	NA	NA	NA	1	2	NA	NA
1791	1791	6 - Northeast	144.538636363636	44	7	G7	1	1	3	13	NA	NA	NA	NA	NA	NA	NA	NA	NA	NA		1 - Buddhism		1	2 - Private	1 - Family home/flat		2		4	9.99 Unknown	NA	NA	1	NA	2	2	1	2	NA	NA	NA	NA	NA	NA	1	2	NA	NA
1792	1792	6 - Northeast	144.538636363636	44	7	G7	1	1	3	13	34	6	1	2	1	1	1	1	1	1		1 - Buddhism		1	1 - Govt	5 - Others		2		NA	9.99 Unknown	1	NA	2	NA	1	2	1	2	NA	NA	NA	NA	NA	NA	1	2	NA	NA
1793	1793	6 - Northeast	144.538636363636	44	7	G7	1	1	3	13	NA	NA	NA	NA	NA	NA	NA	NA	NA	NA		1 - Buddhism		1	2 - Private	1 - Family home/flat		2		4	9.99 Unknown	NA	NA	1	NA	2	2	1	2	NA	NA	NA	NA	NA	NA	1	2	NA	NA
1794	1794	6 - Northeast	144.538636363636	44	7	G7	1	1	3	13	NA	NA	1	2	1	1	1	1	1	1		1 - Buddhism		1	2 - Private	1 - Family home/flat		2	...............	5	9.99 Unknown	NA	NA	1	1	1	1	1	2	NA	NA	NA	NA	NA	NA	1	2	NA	NA
1795	1795	6 - Northeast	115.246346555324	45	6	G7	1	1	3	13	NA	NA	1	2	1	1	1	1	1	1		1 - Buddhism		1	1 - Govt	1 - Family home/flat		2		3	9.99 Unknown	2	NA	2	1	1	6	NA	NA	NA	NA	NA	NA	NA	NA	NA	NA	NA	NA
1796	1796	6 - Northeast	115.246346555324	45	6	G7	1	1	3	13	35	6	2	1	1	1	1	1	1	1		1 - Buddhism		1	1 - Govt	1 - Family home/flat		4		3	9.99 Unknown	3	NA	2	1	1	4	2	NA	NA	NA	NA	NA	NA	NA	2	NA	NA	NA
1797	1797	6 - Northeast	115.246346555324	45	7	G7	1	1	3	13	35	6	1	2	1	1	1	1	1	1		1 - Buddhism		1	2 - Private	1 - Family home/flat		2		3	9.99 Unknown	1	NA	1	1	1	3	1	2	NA	NA	NA	NA	NA	NA	1	2	NA	NA
1798	1798	6 - Northeast	115.246346555324	45	7	G7	1	1	3	13	NA	NA	NA	NA	NA	NA	NA	NA	NA	NA		1 - Buddhism		1	2 - Private	NA		NA		NA	9.99 Unknown	NA	NA	NA	NA	NA	NA	1	NA	1	2	1	2	1	1	1	NA	1	2
1799	1799	6 - Northeast	115.246346555324	45	7	G7	1	NA	3	13	35	6	1	2	1	1	1	1	1	1		1 - Buddhism		1	2 - Private	1 - Family home/flat		2		2	9.99 Unknown	2	NA	1	1	1	2	NA	NA	NA	NA	NA	NA	NA	NA	NA	NA	NA	NA
1800	1800	6 - Northeast	115.246346555324	45	7	G7	1	NA	3	13	NA	NA	1	2	1	1	1	1	1	1		1 - Buddhism		1	3 - Unknown	1 - Family home/flat		2		4	9.99 Unknown	1	NA	2	1	1	2	1	2	NA	NA	NA	NA	NA	NA	1	2	NA	NA
1801	1801	6 - Northeast	115.246346555324	45	7	G7	1	NA	3	13	35	6	1	2	1	1	1	1	1	1		1 - Buddhism		1	2 - Private	1 - Family home/flat		2		3	9.99 Unknown	1	NA	1	1	1	1	1	NA	2	1	1	1	1	1	1	2	NA	NA
1802	1802	6 - Northeast	115.246346555324	45	7	G7	1	NA	3	13	35	6	2	2	1	1	1	1	1	1		1 - Buddhism		1	2 - Private	1 - Family home/flat		4		2	9.99 Unknown	2	NA	2	1	1	6	1	NA	1	2	1	1	1	1	1	2	NA	NA
1803	1803	6 - Northeast	115.246346555324	45	7	G7	1	1	3	13	35	6	1	2	1	1	1	1	1	1		1 - Buddhism		1	2 - Private	1 - Family home/flat		2		4	9.99 Unknown	2	NA	2	1	1	2	1	2	NA	NA	NA	NA	NA	NA	1	2	NA	NA
1804	1804	6 - Northeast	115.246346555324	45	7	G7	1	1	3	13	35	6	1	2	1	1	1	1	1	1		1 - Buddhism		1	2 - Private	1 - Family home/flat		4		3	9.99 Unknown	2	NA	2	1	1	2	2	NA	NA	NA	NA	NA	NA	NA	1	2	NA	NA
1805	1805	6 - Northeast	115.246346555324	45	7	G7	1	NA	3	13	3	1	2	1	1	1	1	1	1	1		1 - Buddhism		1	2 - Private	1 - Family home/flat		2		2	9.99 Unknown	2	NA	1	1	2	2	1	NA	2	2	1	1	1	1	1	2	1	1
1806	1806	6 - Northeast	171.882303370787	46	5	G7	1	NA	3	13	36	6	1	2	1	1	1	1	1	1		1 - Buddhism		1	2 - Private	1 - Family home/flat		2		2	9.99 Unknown	2	NA	1	1	1	2	1	NA	2	1	1	1	1	1	1	2	NA	NA
1807	1807	6 - Northeast	210.425760286225	48	5	G7	1	1	3	13	38	6	1	2	1	1	1	1	1	1		1 - Buddhism		1	1 - Govt	1 - Family home/flat		2		2	9.99 Unknown	2	NA	1	1	1	2	1	2	NA	NA	NA	NA	NA	NA	1	2	NA	NA
1808	1808	4 - South	152.14953271028	95	7	G7	1	NA	3	13	78	4	1	1	1	2	1	1	1	1		2 - Islam		1	2 - Private	1 - Family home/flat		2		5	9.99 Unknown	2	NA	2	1	1	1	NA	NA	NA	NA	NA	NA	NA	NA	NA	NA	NA	NA
1809	1809	4 - South	63.7846347607053	81	7	G7	1	1	3	13	NA	NA	2	1	1	1	1	1	1	1		2 - Islam		1	2 - Private	1 - Family home/flat		2		4	9.99 Unknown	1	NA	1	1	1	5	1	2	1	1	1	1	1	1	1	2	1	1
1810	1810	4 - South	63.7846347607053	81	7	G7	1	1	3	13	66	4	1	2	1	1	1	1	1	1		2 - Islam		1	2 - Private	1 - Family home/flat		2		4	9.99 Unknown	1	NA	NA	1	2	4	1	2	1	1	1	1	1	1	1	2	1	1
1811	1811	4 - South	63.7846347607053	81	7	G7	1	1	3	13	66	4	1	2	1	1	1	1	1	1		2 - Islam		1	2 - Private	1 - Family home/flat		4		4	9.99 Unknown	2	NA	2	1	1	1	1	2	1	1	1	1	1	1	1	2	1	1
1812	1812	4 - South	241.447160883281	94	7	G7	1	NA	3	13	77	4	1	1	1	2	1	1	1	1		2 - Islam		1	2 - Private	1 - Family home/flat		2		2	9.99 Unknown	NA	NA	2	1	2	1	1	2	1	1	1	1	1	1	1	2	1	1
1813	1813	4 - South	152.14953271028	95	5	G7	1	1	3	13	78	4	2	1	1	1	1	1	1	1		1 - Buddhism		1	1 - Govt	1 - Family home/flat		2		2	9.99 Unknown	3	NA	1	1	1	4	1	1	2	2	1	1	1	1	1	2	1	1
1814	1814	4 - South	63.7846347607053	81	6	G7	1	NA	3	13	66	4	1	2	1	1	1	1	1	1		1 - Buddhism		1	1 - Govt	4 - Rented home		2		3	9.99 Unknown	NA	NA	NA	1	1	4	1	2	1	1	1	1	1	1	1	2	1	1
1815	1815	4 - South	38.8018686452322	83	5	G7	1	1	3	13	NA	NA	NA	NA	NA	NA	NA	NA	NA	NA		1 - Buddhism		1	1 - Govt	NA		NA		NA	9.99 Unknown	NA	NA	NA	1	NA	NA	1	1	2	2	1	1	1	1	1	2	1	1
1816	1816	4 - South	152.14953271028	95	6	G7	1	1	3	13	78	4	2	1	1	1	1	1	1	1		1 - Buddhism		1	1 - Govt	1 - Family home/flat		2		2	9.99 Unknown	1	NA	1	1	1	4	1	1	1	2	1	1	1	1	1	2	1	1
1817	1817	4 - South	38.5483125288951	82	7	G7	1	1	3	13	NA	NA	1	2	1	1	1	1	1	1		2 - Islam		1	2 - Private	2 - School dorm		3		3	9.99 Unknown	2	NA	NA	1	2	6	1	2	1	1	1	1	1	1	1	2	1	1
1818	1818	1 - Bangkok	315.478260869565	10	1	G7	1	NA	4	12	NA	NA	2	1	1	1	1	1	1	1		1 - Buddhism		1	1 - Govt	4 - Rented home		2		3	9.99 Unknown	2	NA	2	1	1	6	1	2	NA	NA	NA	NA	NA	NA	1	2	NA	NA
1819	1819	1 - Bangkok	315.478260869565	10	2	G9	1	1	4	12	3	1	2	1	1	1	1	1	1	1		1 - Buddhism		2	2 - Private	1 - Family home/flat		2		2	9.99 Unknown	2	NA	1	1	1	2	1	1	2	1	1	1	1	1	1	1	2	1
1820	1820	2 - BMA	143.325221238938	12	5	G9	1	1	4	12	5	2	2	1	1	1	1	1	1	1		1 - Buddhism		2	1 - Govt	1 - Family home/flat		2		2	9.99 Unknown	2	NA	1	1	1	4	1	2	NA	NA	NA	NA	NA	NA	1	2	NA	NA
1821	1821	2 - BMA	143.325221238938	12	5	G9	1	1	4	12	5	2	2	2	1	1	1	1	1	1		3 - Christian		2	1 - Govt	1 - Family home/flat		2		2	9.99 Unknown	1	NA	1	1	2	1	1	2	NA	NA	NA	NA	NA	NA	1	2	NA	NA
1822	1822	2 - BMA	143.325221238938	12	7	G9	1	NA	4	12	5	2	2	1	1	1	1	1	1	1		1 - Buddhism		2	2 - Private	1 - Family home/flat		2		3	9.99 Unknown	2	NA	1	1	1	3	1	2	NA	NA	NA	NA	NA	NA	1	2	NA	NA
1823	1823	2 - BMA	115.018828451883	13	5	G9	1	1	4	12	6	3	2	1	1	1	1	1	1	1		1 - Buddhism		2	1 - Govt	1 - Family home/flat		2		3	9.99 Unknown	3	NA	1	1	1	6	1	2	NA	NA	NA	NA	NA	NA	1	2	NA	NA
1824	1824	3 - Central	97.2731707317073	14	5	G7	1	1	4	12	NA	NA	2	1	1	1	1	1	1	1		1 - Buddhism		1	1 - Govt	NA		NA		NA	9.99 Unknown	NA	NA	NA	NA	NA	NA	NA	NA	NA	NA	NA	NA	NA	NA	NA	NA	NA	NA
1825	1825	3 - Central	97.2731707317073	14	7	G7	1	NA	4	12	NA	NA	2	1	1	1	1	1	1	1		3 - Christian		1	2 - Private	1 - Family home/flat		3		2	9.99 Unknown	2	NA	2	1	2	4	1	2	NA	NA	NA	NA	NA	NA	1	2	NA	NA
1826	1826	3 - Central	97.2731707317073	14	7	G7	1	NA	4	12	NA	NA	2	1	1	1	1	1	1	1		1 - Buddhism		1	2 - Private	2 - School dorm		2		4	9.99 Unknown	2	NA	1	1	2	2	1	2	NA	NA	NA	NA	NA	NA	1	2	NA	NA
1827	1827	3 - Central	97.2731707317073	14	7	G7	1	NA	4	12	NA	NA	2	1	1	1	1	1	1	1		3 - Christian		1	2 - Private	2 - School dorm		2		3	9.99 Unknown	2	NA	1	1	2	3	1	2	NA	NA	NA	NA	NA	NA	1	2	NA	NA
1828	1828	3 - Central	97.2731707317073	14	7	G9	1	1	4	12	7	3	2	1	1	1	1	1	1	1		1 - Buddhism		2	2 - Private	1 - Family home/flat		2		4	9.99 Unknown	2	NA	2	1	1	2	1	2	NA	NA	NA	NA	NA	NA	1	2	NA	NA
1829	1829	3 - Central	97.2731707317073	14	7	G9	1	NA	4	12	6	3	2	2	1	1	1	1	1	1		1 - Buddhism		2	2 - Private	1 - Family home/flat		2		3	9.99 Unknown	1	NA	2	1	1	2	1	1	1	2	1	1	1	1	1	1	1	2
1830	1830	3 - Central	206.992665036675	20	7	G9	1	1	4	12	12	3	2	1	1	1	1	1	1	1		1 - Buddhism		2	2 - Private	1 - Family home/flat		2		2	9.99 Unknown	1	NA	1	1	2	5	1	2	NA	NA	NA	NA	NA	NA	1	2	NA	NA
1831	1831	3 - Central	98.1375968992248	24	5	G9	1	1	4	12	NA	NA	2	1	1	1	1	1	1	1		1 - Buddhism		2	1 - Govt	1 - Family home/flat		2		2	9.99 Unknown	2	NA	1	1	1	2	1	2	NA	NA	NA	NA	NA	NA	1	2	NA	NA
1832	1832	3 - Central	98.1375968992248	24	5	G9	1	1	4	12	21	6	2	1	1	1	1	1	1	1		1 - Buddhism		2	1 - Govt	4 - Rented home		2		3	9.99 Unknown	3	NA	2	1	1	4	1	1	2	2	1	1	1	1	2	NA	NA	NA
1833	1833	3 - Central	98.1375968992248	24	5	G9	1	1	4	12	16	3	2	1	1	1	1	1	1	1		1 - Buddhism		2	1 - Govt	1 - Family home/flat		2		4	9.99 Unknown	2	NA	1	1	2	6	2	NA	NA	NA	NA	NA	NA	NA	1	2	NA	NA
1834	1834	3 - Central	98.1375968992248	24	6	G7	1	1	4	12	16	3	1	2	1	1	1	1	1	1		1 - Buddhism		1	1 - Govt	1 - Family home/flat		2		2	9.99 Unknown	3	NA	1	1	1	4	1	2	NA	NA	NA	NA	NA	NA	1	2	NA	NA
1835	1835	3 - Central	57.9917864476386	74	6	G7	1	1	4	12	NA	NA	1	2	1	1	1	1	1	1		1 - Buddhism		1	1 - Govt	4 - Rented home		2		2	9.99 Unknown	1	NA	1	1	1	1	1	2	NA	NA	NA	NA	NA	NA	1	2	NA	NA
1836	1836	3 - Central	57.9917864476386	74	7	G7	1	1	4	12	NA	NA	2	1	1	1	1	1	1	1		1 - Buddhism		1	2 - Private	1 - Family home/flat		2		2	9.99 Unknown	1	NA	1	1	1	1	1	2	NA	NA	NA	NA	NA	NA	1	2	NA	NA
1837	1837	6 - Northeast	370.088586030664	31	5	G9	1	NA	4	12	21	6	2	2	1	1	1	1	1	1		1 - Buddhism		2	1 - Govt	1 - Family home/flat		2		3	9.99 Unknown	2	NA	1	1	1	1	1	NA	1	2	1	1	1	1	1	2	NA	NA
1838	1838	6 - Northeast	370.088586030664	31	5	G9	1	1	4	12	21	6	2	2	1	1	1	1	1	1		1 - Buddhism		2	1 - Govt	1 - Family home/flat		2		3	9.99 Unknown	2	NA	1	1	1	1	1	NA	2	1	1	1	1	1	2	NA	NA	NA
1839	1839	6 - Northeast	370.088586030664	31	6	G9	1	NA	4	12	21	6	1	2	1	1	1	1	1	1		1 - Buddhism		2	3 - Unknown	1 - Family home/flat		2		NA	9.99 Unknown	NA	NA	1	1	1	6	1	2	NA	NA	NA	NA	NA	NA	1	2	NA	NA
1840	1840	6 - Northeast	221.115716753022	34	2	G9	1	1	4	12	24	6	2	2	1	1	1	1	1	1		1 - Buddhism		2	2 - Private	1 - Family home/flat		2		3	9.99 Unknown	NA	NA	2	1	1	3	1	2	NA	NA	NA	NA	NA	NA	1	2	NA	NA
1841	1841	6 - Northeast	221.115716753022	34	2	G9	1	NA	4	12	NA	NA	2	1	1	1	1	1	1	1		1 - Buddhism		2	2 - Private	1 - Family home/flat		2		2	9.99 Unknown	1	NA	1	1	1	6	1	NA	2	1	1	1	1	1	1	NA	2	1
1842	1842	6 - Northeast	221.115716753022	34	2	G9	1	NA	4	12	24	6	2	2	1	1	1	1	1	1		1 - Buddhism		2	2 - Private	1 - Family home/flat		2		3	9.99 Unknown	2	NA	1	1	1	4	1	2	NA	NA	NA	NA	NA	NA	1	2	NA	NA
1843	1843	6 - Northeast	221.115716753022	34	7	G9	1	1	4	12	24	6	NA	2	NA	NA	NA	NA	NA	NA		1 - Buddhism		2	2 - Private	1 - Family home/flat		2		3	9.99 Unknown	3	NA	1	1	1	6	1	2	NA	NA	NA	NA	NA	NA	1	2	NA	NA
1844	1844	6 - Northeast	147.520393120393	39	6	G7	1	1	4	12	NA	NA	2	1	1	1	1	1	1	1		1 - Buddhism		1	1 - Govt	1 - Family home/flat		2		2	9.99 Unknown	1	NA	1	1	1	4	1	2	NA	NA	NA	NA	NA	NA	1	2	NA	NA
1845	1845	6 - Northeast	147.520393120393	39	6	G7	1	1	4	12	29	6	1	2	1	1	1	1	1	1		1 - Buddhism		1	1 - Govt	1 - Family home/flat		4		2	9.99 Unknown	NA	NA	1	NA	1	2	NA	NA	NA	NA	NA	NA	NA	NA	NA	NA	NA	NA
1846	1846	6 - Northeast	147.520393120393	39	6	G7	1	1	4	12	NA	NA	2	1	1	1	1	1	1	1		1 - Buddhism		1	1 - Govt	1 - Family home/flat		2		2	9.99 Unknown	NA	NA	2	1	2	1	2	NA	NA	NA	NA	NA	NA	NA	1	2	NA	NA
1847	1847	6 - Northeast	147.520393120393	39	6	G7	1	1	4	12	NA	NA	1	1	2	1	1	1	1	1		2 - Islam		1	3 - Unknown	1 - Family home/flat		2		5	9.99 Unknown	1	NA	2	1	1	3	NA	NA	NA	NA	NA	NA	NA	NA	NA	NA	NA	NA
1848	1848	6 - Northeast	147.520393120393	39	6	G9	1	1	4	12	29	6	1	2	1	1	1	1	1	1		1 - Buddhism		2	1 - Govt	1 - Family home/flat		2		2	9.99 Unknown	3	NA	1	1	1	4	NA	NA	NA	NA	NA	NA	NA	NA	NA	NA	NA	NA
1849	1849	6 - Northeast	146.885840707965	41	7	G7	1	1	4	12	3	1	2	1	1	1	1	1	1	1		1 - Buddhism		1	2 - Private	1 - Family home/flat		2		2	9.99 Unknown	NA	NA	1	1	1	5	1	2	1	1	1	1	1	1	1	2	1	1
1850	1850	6 - Northeast	146.885840707965	41	7	G7	1	1	4	12	31	6	1	2	1	1	1	1	1	1		1 - Buddhism		1	2 - Private	1 - Family home/flat		2		4	9.99 Unknown	1	NA	1	1	2	4	1	1	1	2	1	1	1	1	1	2	1	1
1851	1851	6 - Northeast	146.885840707965	41	7	G9	1	NA	4	12	54	3	2	1	1	1	1	1	1	1		1 - Buddhism		2	2 - Private	1 - Family home/flat		4		2	9.99 Unknown	1	NA	1	1	1	6	1	2	NA	NA	NA	NA	NA	NA	1	2	NA	NA
1852	1852	6 - Northeast	146.885840707965	41	7	G9	1	1	4	12	NA	NA	2	1	1	1	1	1	1	1		1 - Buddhism		2	2 - Private	3 - Outside dorm		5		2	9.99 Unknown	3	NA	1	1	1	6	1	2	NA	NA	NA	NA	NA	NA	2	NA	NA	NA
1853	1853	6 - Northeast	115.246346555324	45	4	VC2	1	1	4	12	35	6	2	1	1	1	1	1	1	1		2 - Islam		1	1 - Govt	4 - Rented home		4		5	9.99 Unknown	1	NA	2	1	2	6	1	2	NA	NA	NA	NA	NA	NA	1	2	NA	NA
1854	1854	6 - Northeast	115.246346555324	45	7	G7	1	1	4	12	NA	NA	1	2	1	1	1	1	1	1		1 - Buddhism		1	2 - Private	1 - Family home/flat		2		2	9.99 Unknown	1	NA	1	1	2	2	1	NA	1	2	1	1	1	1	1	2	NA	NA
1855	1855	6 - Northeast	115.246346555324	45	7	G9	1	1	4	12	NA	NA	1	2	1	1	1	1	1	1		1 - Buddhism		2	2 - Private	1 - Family home/flat		2		3	9.99 Unknown	1	NA	1	1	1	2	NA	NA	NA	NA	NA	NA	NA	NA	NA	NA	NA	NA
1856	1856	6 - Northeast	115.246346555324	45	7	G9	1	1	4	12	NA	NA	NA	NA	NA	NA	NA	NA	NA	NA		1 - Buddhism		2	2 - Private	1 - Family home/flat		2	..........................................	2	9.99 Unknown	1	NA	1	NA	NA	NA	1	1	1	2	1	1	1	1	1	2	1	1
1857	1857	4 - South	63.7846347607053	81	7	G7	1	1	4	12	66	4	1	2	1	1	1	1	1	1		2 - Islam		1	2 - Private	1 - Family home/flat		2		3	9.99 Unknown	1	NA	1	1	1	2	1	1	1	2	1	1	1	1	1	2	1	1
1858	1858	4 - South	152.14953271028	95	7	G7	1	1	4	12	NA	NA	2	1	1	2	1	1	1	1		2 - Islam		1	2 - Private	2 - School dorm		3		3	9.99 Unknown	1	NA	2	1	1	3	1	2	1	1	1	1	1	1	1	2	1	1
1859	1859	4 - South	63.7846347607053	81	7	G7	1	NA	4	12	66	4	1	2	1	1	1	1	1	1		2 - Islam		1	2 - Private	1 - Family home/flat		2		2	9.99 Unknown	NA	NA	1	1	2	4	1	2	1	1	1	1	1	1	1	2	1	1
1860	1860	4 - South	152.14953271028	95	7	G9	1	1	4	12	78	4	1	1	1	2	1	1	1	1		2 - Islam		2	2 - Private	1 - Family home/flat		2		3	9.99 Unknown	2	NA	1	1	1	5	1	2	1	1	1	1	1	1	1	2	1	1
1861	1861	4 - South	152.14953271028	95	5	G9	1	1	4	12	78	4	2	1	1	1	1	1	1	1		1 - Buddhism		2	1 - Govt	NA		NA		2	9.99 Unknown	2	NA	2	1	1	6	1	1	1	1	1	1	2	1	1	2	1	1
1862	1862	4 - South	152.14953271028	95	5	G9	1	1	4	12	78	4	2	2	1	2	1	1	1	1		2 - Islam		2	1 - Govt	NA		NA		4	9.99 Unknown	1	NA	2	1	1	6	1	1	1	1	1	1	2	1	1	2	1	1
1863	1863	4 - South	38.8018686452322	83	7	G7	1	1	4	12	68	4	2	1	1	1	1	1	1	1		1 - Buddhism		1	2 - Private	4 - Rented home		2		2	9.99 Unknown	3	NA	1	1	1	2	1	1	2	2	1	1	1	1	1	2	1	1
1864	1864	1 - Bangkok	315.478260869565	10	1	G9	1	NA	5	11	3	1	2	1	1	1	1	1	1	1		1 - Buddhism		2	1 - Govt	4 - Rented home		2		2	9.99 Unknown	3	NA	1	1	1	3	1	1	2	1	1	1	1	1	NA	NA	NA	NA
1865	1865	1 - Bangkok	315.478260869565	10	2	G11	1	1	5	11	3	1	2	1	1	1	1	1	1	1		1 - Buddhism		3	2 - Private	1 - Family home/flat		2		2	9.99 Unknown	2	NA	2	1	1	3	1	2	NA	NA	NA	NA	NA	NA	1	2	NA	NA
1866	1866	2 - BMA	143.325221238938	12	5	G9	1	NA	5	11	NA	NA	2	1	1	1	1	1	1	1		1 - Buddhism		2	1 - Govt	1 - Family home/flat		2		3	9.99 Unknown	2	NA	1	1	1	1	2	NA	NA	NA	NA	NA	NA	NA	2	NA	NA	NA
1867	1867	2 - BMA	143.325221238938	12	5	G9	1	1	5	11	NA	NA	2	1	1	1	1	1	1	1		1 - Buddhism		2	1 - Govt	1 - Family home/flat		2		2	9.99 Unknown	1	NA	1	1	1	6	1	2	NA	NA	NA	NA	NA	NA	1	2	NA	NA
1868	1868	2 - BMA	143.325221238938	12	5	G9	1	1	5	11	NA	NA	2	1	1	1	1	1	1	1		1 - Buddhism		2	1 - Govt	1 - Family home/flat		2		3	9.99 Unknown	1	NA	1	1	1	6	1	2	NA	NA	NA	NA	NA	NA	1	2	NA	NA
1869	1869	2 - BMA	143.325221238938	12	5	G9	1	1	5	11	NA	NA	2	1	1	1	1	1	1	1		1 - Buddhism		2	1 - Govt	NA		4		NA	9.99 Unknown	2	NA	1	1	2	2	1	2	NA	NA	NA	NA	NA	NA	1	2	NA	NA
1870	1870	2 - BMA	143.325221238938	12	5	G9	1	NA	5	11	5	2	2	2	1	1	1	1	1	1		1 - Buddhism		2	1 - Govt	1 - Family home/flat		2		4	9.99 Unknown	1	NA	2	1	1	3	1	2	NA	NA	NA	NA	NA	NA	1	2	NA	NA
1871	1871	2 - BMA	143.325221238938	12	5	G9	1	1	5	11	5	2	2	2	1	1	1	1	1	2		1 - Buddhism		2	1 - Govt	1 - Family home/flat		2		4	9.99 Unknown	3	NA	1	1	1	6	1	2	NA	NA	NA	NA	NA	NA	1	2	NA	NA
1872	1872	2 - BMA	143.325221238938	12	5	G9	1	1	5	11	54	3	2	1	1	1	1	1	1	1		1 - Buddhism		2	1 - Govt	4 - Rented home		2		3	9.99 Unknown	1	NA	1	1	1	1	1	1	2	1	1	1	1	2	1	2	NA	NA
1873	1873	2 - BMA	115.018828451883	13	5	G9	1	1	5	11	6	3	2	1	1	1	1	1	1	1		1 - Buddhism		2	1 - Govt	1 - Family home/flat		2		3	9.99 Unknown	3	NA	NA	1	1	6	1	1	2	1	1	1	1	1	1	2	NA	NA
1874	1874	3 - Central	97.2731707317073	14	7	G9	1	1	5	11	7	3	2	1	1	1	1	1	1	1		1 - Buddhism		2	2 - Private	1 - Family home/flat		4		2	9.99 Unknown	1	NA	1	1	1	6	1	2	NA	NA	NA	NA	NA	NA	1	2	NA	NA
1875	1875	3 - Central	97.2731707317073	14	7	G9	1	NA	5	11	NA	NA	2	1	1	1	1	1	1	1		1 - Buddhism		2	2 - Private	2 - School dorm		3		2	9.99 Unknown	1	NA	1	NA	2	4	1	2	NA	NA	NA	NA	NA	NA	1	2	NA	NA
1876	1876	3 - Central	206.992665036675	20	5	G9	1	1	5	11	NA	NA	2	1	1	1	1	1	1	1		1 - Buddhism		2	1 - Govt	1 - Family home/flat		1		2	9.99 Unknown	1	NA	1	1	1	1	1	2	NA	NA	NA	NA	NA	NA	1	2	NA	NA
1877	1877	3 - Central	206.992665036675	20	5	G9	1	1	5	11	12	3	2	1	1	1	1	1	1	1		1 - Buddhism		2	1 - Govt	NA		4		NA	9.99 Unknown	1	NA	2	1	1	NA	1	2	NA	NA	NA	NA	NA	NA	1	2	NA	NA
1878	1878	3 - Central	206.992665036675	20	5	G9	1	1	5	11	NA	NA	2	1	1	1	1	1	1	1		1 - Buddhism		2	1 - Govt	1 - Family home/flat		4		2	9.99 Unknown	1	NA	1	1	1	1	1	2	NA	NA	NA	NA	NA	NA	1	2	NA	NA
1879	1879	3 - Central	206.992665036675	20	6	G9	1	1	5	11	12	3	2	1	1	1	1	1	1	1		1 - Buddhism		2	1 - Govt	1 - Family home/flat		2		2	9.99 Unknown	1	NA	1	1	1	1	1	2	NA	NA	NA	NA	NA	NA	1	2	NA	NA
1880	1880	3 - Central	206.992665036675	20	6	G9	1	1	5	11	NA	NA	2	1	1	1	1	1	1	1		1 - Buddhism		2	1 - Govt	1 - Family home/flat		2		2	9.99 Unknown	1	NA	1	1	1	1	1	2	NA	NA	NA	NA	NA	NA	1	2	NA	NA
1881	1881	3 - Central	69.104620749782	22	7	G9	1	1	5	11	14	3	2	1	1	1	1	1	1	1		1 - Buddhism		2	2 - Private	1 - Family home/flat		2		3	9.99 Unknown	2	NA	1	1	1	4	1	2	NA	NA	NA	NA	NA	NA	1	2	NA	NA
1882	1882	3 - Central	69.104620749782	22	6	G9	1	NA	5	11	14	3	2	1	1	1	1	1	1	1		1 - Buddhism		2	1 - Govt	1 - Family home/flat		4		2	9.99 Unknown	3	NA	2	1	1	3	1	2	NA	NA	NA	NA	NA	NA	1	2	NA	NA
1883	1883	3 - Central	69.104620749782	22	6	G9	1	NA	5	11	14	3	1	2	1	1	1	1	1	1		1 - Buddhism		2	1 - Govt	1 - Family home/flat		2		4	9.99 Unknown	1	NA	2	1	1	3	1	1	2	1	1	1	1	1	1	2	NA	NA
1884	1884	3 - Central	69.104620749782	22	6	G9	1	NA	5	11	NA	NA	1	2	1	1	1	1	1	1		1 - Buddhism		2	1 - Govt	1 - Family home/flat		3		2	9.99 Unknown	2	NA	1	1	1	6	1	1	1	1	1	1	2	1	1	1	2	1
1885	1885	3 - Central	69.104620749782	22	6	G9	1	1	5	11	14	3	2	2	1	1	1	1	1	1		1 - Buddhism		2	1 - Govt	4 - Rented home		2		4	9.99 Unknown	1	NA	1	1	1	3	1	1	2	1	1	1	1	1	1	2	NA	NA
1886	1886	3 - Central	98.1375968992248	24	6	G9	1	1	5	11	NA	NA	2	1	1	1	1	1	1	1		2 - Islam		2	1 - Govt	1 - Family home/flat		2		2	9.99 Unknown	2	NA	1	1	1	6	1	2	NA	NA	NA	NA	NA	NA	1	2	NA	NA
1887	1887	3 - Central	98.1375968992248	24	6	G9	1	1	5	11	NA	NA	2	1	1	1	1	1	1	1		2 - Islam		2	1 - Govt	1 - Family home/flat		2		2	9.99 Unknown	NA	NA	2	1	1	5	1	1	2	1	1	1	1	1	1	2	NA	NA
1888	1888	3 - Central	57.9917864476386	74	5	G9	1	1	5	11	3	1	2	1	1	1	1	1	1	1		1 - Buddhism		2	1 - Govt	3 - Outside dorm		5	.........	3	9.99 Unknown	1	NA	1	1	1	1	1	1	2	2	1	2	1	1	2	NA	NA	NA
1889	1889	3 - Central	62.3409715857012	77	7	G9	1	NA	5	11	NA	NA	2	2	1	1	2	1	1	1		1 - Buddhism		2	2 - Private	1 - Family home/flat		2		2	9.99 Unknown	3	NA	NA	NA	NA	NA	NA	NA	NA	NA	NA	NA	NA	NA	NA	NA	NA	NA
1890	1890	6 - Northeast	370.088586030664	31	5	G9	1	1	5	11	21	6	1	2	1	1	1	1	1	1		1 - Buddhism		2	1 - Govt	1 - Family home/flat		2		3	9.99 Unknown	1	NA	2	1	1	3	1	NA	2	2	1	1	1	1	1	2	NA	NA
1891	1891	6 - Northeast	370.088586030664	31	6	G9	1	NA	5	11	NA	NA	2	1	1	1	1	2	1	1		1 - Buddhism		2	3 - Unknown	1 - Family home/flat		4		2	9.99 Unknown	2	NA	1	1	1	5	1	NA	1	2	1	1	1	1	1	2	NA	NA
1892	1892	6 - Northeast	370.088586030664	31	6	G9	1	NA	5	11	21	6	1	2	1	1	1	1	1	1		1 - Buddhism		2	3 - Unknown	1 - Family home/flat		2		4	9.99 Unknown	2	NA	1	1	1	6	1	2	NA	NA	NA	NA	NA	NA	1	2	NA	NA
1893	1893	6 - Northeast	370.088586030664	31	6	G9	1	NA	5	11	21	6	2	2	1	1	1	1	1	1		1 - Buddhism		2	2 - Private	1 - Family home/flat		4		3	9.99 Unknown	2	NA	1	1	1	3	1	2	NA	NA	NA	NA	NA	NA	1	2	NA	NA
1894	1894	6 - Northeast	370.088586030664	31	6	G9	1	NA	5	11	21	6	1	2	1	1	1	1	1	1		1 - Buddhism		2	3 - Unknown	1 - Family home/flat		2		3	9.99 Unknown	NA	NA	1	1	1	6	NA	NA	NA	NA	NA	NA	NA	NA	NA	NA	NA	NA
1895	1895	6 - Northeast	370.088586030664	31	6	G9	1	1	5	11	21	6	1	2	1	1	1	1	1	1		2 - Islam		2	2 - Private	1 - Family home/flat		2		2	9.99 Unknown	1	NA	1	1	1	6	1	2	NA	NA	NA	NA	NA	NA	1	2	NA	NA
1896	1896	6 - Northeast	370.088586030664	31	6	G9	1	1	5	11	21	6	1	2	1	1	1	1	1	1		1 - Buddhism		2	2 - Private	1 - Family home/flat		4	.........	3	9.99 Unknown	2	NA	1	1	1	6	1	2	NA	NA	NA	NA	NA	NA	1	2	NA	NA
1897	1897	6 - Northeast	221.115716753022	34	2	G9	1	1	5	11	31	6	2	2	1	1	1	1	1	1		1 - Buddhism		2	3 - Unknown	1 - Family home/flat		2		3	9.99 Unknown	1	NA	1	1	1	2	1	NA	2	1	1	1	1	1	1	2	NA	NA
1898	1898	6 - Northeast	221.115716753022	34	5	G9	1	1	5	11	24	6	2	2	1	1	1	1	1	1		1 - Buddhism		2	1 - Govt	1 - Family home/flat		2		3	9.99 Unknown	2	NA	1	1	1	4	1	2	NA	NA	NA	NA	NA	NA	1	2	NA	NA
1899	1899	6 - Northeast	221.115716753022	34	5	G9	1	1	5	11	24	6	2	2	1	1	1	1	1	1		1 - Buddhism		2	1 - Govt	1 - Family home/flat		2		2	9.99 Unknown	2	NA	1	1	1	6	1	2	1	1	1	1	1	1	1	2	1	1
1900	1900	6 - Northeast	221.115716753022	34	7	G9	1	1	5	11	24	6	2	NA	NA	NA	NA	NA	NA	NA		1 - Buddhism		2	2 - Private	1 - Family home/flat		2		2	9.99 Unknown	2	NA	2	1	1	2	1	2	NA	NA	NA	NA	NA	NA	1	2	NA	NA
1901	1901	6 - Northeast	221.115716753022	34	7	G9	1	1	5	11	24	6	NA	2	NA	NA	NA	NA	NA	NA		1 - Buddhism		2	2 - Private	1 - Family home/flat		2		5	9.99 Unknown	1	NA	1	1	1	1	2	NA	NA	NA	NA	NA	NA	NA	NA	NA	NA	NA
1902	1902	6 - Northeast	221.115716753022	34	7	G9	1	1	5	11	24	6	NA	2	NA	NA	NA	NA	NA	NA		1 - Buddhism		2	2 - Private	1 - Family home/flat		2		3	9.99 Unknown	3	NA	2	1	1	1	1	2	NA	NA	NA	NA	NA	NA	1	2	NA	NA
1903	1903	6 - Northeast	51.7945754716981	38	3	G9	1	1	5	11	NA	NA	2	2	1	1	1	1	1	1		1 - Buddhism		2	1 - Govt	1 - Family home/flat		2		4	9.99 Unknown	1	NA	2	1	1	4	1	2	1	1	1	1	1	1	1	2	1	1
1904	1904	6 - Northeast	51.7945754716981	38	5	G9	1	2	5	11	NA	NA	2	2	1	1	1	1	1	1		1 - Buddhism		2	1 - Govt	1 - Family home/flat		2	...............	2	9.99 Unknown	1	NA	1	1	1	2	1	1	1	2	1	1	1	1	1	1	2	1
1905	1905	6 - Northeast	51.7945754716981	38	6	G9	1	NA	5	11	28	6	1	2	1	1	1	1	1	1		1 - Buddhism		2	1 - Govt	1 - Family home/flat		2		2	9.99 Unknown	1	NA	1	1	1	4	NA	NA	NA	NA	NA	NA	NA	NA	NA	NA	NA	NA
1906	1906	6 - Northeast	51.7945754716981	38	6	G9	1	NA	5	11	28	6	1	2	1	1	1	1	1	1		1 - Buddhism		2	1 - Govt	1 - Family home/flat		2		2	9.99 Unknown	1	NA	1	1	1	4	NA	NA	NA	NA	NA	NA	NA	NA	NA	NA	NA	NA
1907	1907	6 - Northeast	51.7945754716981	38	6	G9	1	NA	5	11	38	6	1	2	1	1	1	1	1	1		1 - Buddhism		2	1 - Govt	1 - Family home/flat		2		2	9.99 Unknown	3	NA	2	1	1	3	NA	NA	NA	NA	NA	NA	NA	NA	NA	NA	NA	NA
1908	1908	6 - Northeast	51.7945754716981	38	6	G9	1	1	5	11	NA	NA	2	1	1	1	1	1	1	1		1 - Buddhism		2	1 - Govt	1 - Family home/flat		2		2	9.99 Unknown	1	NA	NA	1	1	6	2	NA	NA	NA	NA	NA	NA	NA	2	NA	NA	NA
1909	1909	6 - Northeast	51.7945754716981	38	6	G9	1	1	5	11	3	1	1	2	1	1	1	1	1	1		1 - Buddhism		2	1 - Govt	1 - Family home/flat		2		3	9.99 Unknown	2	NA	1	1	1	4	1	2	1	1	1	1	1	1	1	2	1	1
1910	1910	6 - Northeast	147.520393120393	39	4	VC2	1	NA	5	11	NA	NA	1	2	1	1	1	1	1	1		1 - Buddhism		2	1 - Govt	4 - Rented home		2		NA	9.99 Unknown	2	NA	NA	1	NA	1	1	2	NA	NA	NA	NA	NA	NA	1	2	NA	NA
1911	1911	6 - Northeast	147.520393120393	39	6	G9	1	1	5	11	NA	NA	1	2	1	1	1	1	1	1		1 - Buddhism		2	1 - Govt	1 - Family home/flat		2		4	9.99 Unknown	3	NA	2	NA	NA	3	1	1	1	2	1	1	1	1	1	2	NA	NA
1912	1912	6 - Northeast	147.520393120393	39	6	G9	1	1	5	11	29	6	1	2	1	1	1	1	1	1		1 - Buddhism		2	1 - Govt	1 - Family home/flat		5	...............	NA	9.99 Unknown	3	NA	1	1	2	3	2	NA	NA	NA	NA	NA	NA	NA	1	2	NA	NA
1913	1913	6 - Northeast	146.885840707965	41	5	G9	1	NA	5	11	31	6	2	2	1	1	1	1	1	1		1 - Buddhism		2	1 - Govt	1 - Family home/flat		4		2	9.99 Unknown	NA	NA	NA	NA	NA	NA	NA	NA	NA	NA	NA	NA	NA	NA	NA	NA	NA	NA
1914	1914	6 - Northeast	146.885840707965	41	5	G9	1	1	5	11	NA	NA	2	1	1	1	1	1	1	1		1 - Buddhism		2	1 - Govt	1 - Family home/flat		1		2	9.99 Unknown	1	NA	1	1	1	1	NA	NA	NA	NA	NA	NA	NA	NA	NA	NA	NA	NA
1915	1915	6 - Northeast	146.885840707965	41	5	G9	1	1	5	11	NA	NA	2	2	1	1	1	1	1	1		1 - Buddhism		2	1 - Govt	1 - Family home/flat		4		3	9.99 Unknown	2	NA	1	1	1	1	2	NA	NA	NA	NA	NA	NA	NA	1	2	NA	NA
1916	1916	6 - Northeast	146.885840707965	41	5	G9	1	1	5	11	NA	NA	2	2	1	1	1	1	1	1		1 - Buddhism		2	1 - Govt	4 - Rented home		NA		2	9.99 Unknown	1	NA	1	1	1	2	1	2	NA	NA	NA	NA	NA	NA	1	2	NA	NA
1917	1917	6 - Northeast	146.885840707965	41	7	G9	1	NA	5	11	31	6	2	2	1	1	1	1	1	1		1 - Buddhism		2	2 - Private	1 - Family home/flat		2		2	9.99 Unknown	2	NA	1	1	1	6	1	2	NA	NA	NA	NA	NA	NA	1	2	NA	NA
1918	1918	6 - Northeast	146.885840707965	41	7	G9	1	1	5	11	31	6	2	2	1	1	1	1	1	1		1 - Buddhism		2	2 - Private	1 - Family home/flat		2		2	9.99 Unknown	2	NA	2	2	1	4	1	2	1	1	1	1	1	1	1	2	1	1
1919	1919	6 - Northeast	146.885840707965	41	7	G9	1	1	5	11	32	6	2	2	1	1	1	1	1	1		1 - Buddhism		2	2 - Private	1 - Family home/flat		2		3	9.99 Unknown	3	NA	1	1	1	2	1	1	2	1	1	1	1	1	1	2	1	1
1920	1920	6 - Northeast	171.214485981308	43	5	G9	1	1	5	11	33	6	2	1	1	1	1	1	1	1		1 - Buddhism		2	1 - Govt	1 - Family home/flat		2		4	9.99 Unknown	2	NA	1	1	1	2	1	2	1	1	1	1	1	1	1	2	1	1
1921	1921	6 - Northeast	144.538636363636	44	7	G9	1	1	5	11	NA	NA	2	2	NA	NA	NA	NA	NA	NA		2 - Islam		2	3 - Unknown	5 - Others	..............................	2		5	9.99 Unknown	1	NA	2	1	NA	2	1	2	NA	NA	NA	NA	NA	NA	1	2	NA	NA
1922	1922	6 - Northeast	144.538636363636	44	7	G9	1	2	5	11	11	3	NA	2	NA	NA	NA	NA	NA	NA		1 - Buddhism		2	2 - Private	1 - Family home/flat		4		3	9.99 Unknown	2	NA	1	1	1	4	1	2	NA	NA	NA	NA	NA	NA	1	2	NA	NA
1923	1923	6 - Northeast	144.538636363636	44	7	G9	1	1	5	11	NA	NA	NA	2	NA	NA	NA	NA	NA	NA		1 - Buddhism		2	2 - Private	1 - Family home/flat		2		3	9.99 Unknown	NA	NA	1	1	1	4	1	2	NA	NA	NA	NA	NA	NA	1	2	NA	NA
1924	1924	6 - Northeast	144.538636363636	44	7	G9	1	1	5	11	NA	NA	NA	2	NA	NA	NA	NA	NA	NA		1 - Buddhism		2	2 - Private	1 - Family home/flat		2		2	9.99 Unknown	NA	NA	1	1	1	1	1	2	NA	NA	NA	NA	NA	NA	1	2	NA	NA
1925	1925	6 - Northeast	115.246346555324	45	5	G9	1	2	5	11	35	6	1	1	1	1	1	2	1	1		2 - Islam		2	1 - Govt	3 - Outside dorm		1		2	9.99 Unknown	2	NA	2	2	2	2	NA	NA	NA	NA	NA	NA	NA	NA	NA	NA	NA	NA
1926	1926	6 - Northeast	115.246346555324	45	5	G9	1	NA	5	11	NA	NA	2	1	1	1	1	1	1	1		1 - Buddhism		2	3 - Unknown	3 - Outside dorm		4		5	9.99 Unknown	NA	NA	NA	1	NA	NA	NA	NA	NA	NA	NA	NA	NA	NA	NA	NA	NA	NA
1927	1927	6 - Northeast	115.246346555324	45	7	G9	1	NA	5	11	35	6	2	1	1	1	1	1	1	1		1 - Buddhism		2	2 - Private	1 - Family home/flat		2		4	9.99 Unknown	1	NA	2	2	1	4	NA	NA	NA	NA	NA	NA	NA	NA	NA	NA	NA	NA
1928	1928	6 - Northeast	115.246346555324	45	7	G9	1	1	5	11	NA	NA	1	2	1	1	1	1	1	1		1 - Buddhism		2	2 - Private	1 - Family home/flat		2		2	9.99 Unknown	1	NA	1	1	1	6	1	2	1	1	1	1	1	1	1	2	1	1
1929	1929	6 - Northeast	115.246346555324	45	7	G9	1	1	5	11	NA	NA	1	2	1	1	1	1	1	1		1 - Buddhism		2	2 - Private	1 - Family home/flat		2		2	9.99 Unknown	1	NA	1	1	1	3	1	2	1	1	1	1	1	1	1	2	1	1
1930	1930	6 - Northeast	115.246346555324	45	7	G9	1	1	5	11	35	6	NA	NA	NA	NA	NA	NA	NA	NA		1 - Buddhism		2	2 - Private	1 - Family home/flat		2		2	9.99 Unknown	1	NA	1	1	1	2	1	1	1	2	1	1	1	1	1	2	1	1
1931	1931	6 - Northeast	115.246346555324	45	7	G9	1	1	5	11	NA	NA	1	2	1	1	1	1	1	1		1 - Buddhism		2	2 - Private	1 - Family home/flat		2		2	9.99 Unknown	1	NA	1	1	1	3	2	NA	NA	NA	NA	NA	NA	NA	1	2	1	1
1932	1932	6 - Northeast	115.246346555324	45	7	G9	1	NA	5	11	NA	NA	1	2	1	1	1	1	1	1		1 - Buddhism		2	2 - Private	1 - Family home/flat		2		2	9.99 Unknown	1	NA	1	1	1	3	1	2	1	1	1	1	1	1	1	2	1	1
1933	1933	6 - Northeast	115.246346555324	45	7	G9	1	NA	5	11	35	6	1	2	1	1	1	1	1	1		1 - Buddhism		2	2 - Private	1 - Family home/flat		5		3	9.99 Unknown	1	NA	NA	1	2	4	2	NA	NA	NA	NA	NA	NA	NA	1	2	1	1
1934	1934	6 - Northeast	171.882303370787	46	5	G9	1	NA	5	11	36	6	1	2	1	1	1	1	1	1		1 - Buddhism		2	2 - Private	1 - Family home/flat		2	...............	3	9.99 Unknown	1	NA	2	1	1	6	2	NA	NA	NA	NA	NA	NA	NA	1	2	NA	NA
1935	1935	6 - Northeast	171.882303370787	46	6	G9	1	1	5	11	39	6	1	2	1	1	1	1	1	1		1 - Buddhism		2	1 - Govt	1 - Family home/flat		5		3	9.99 Unknown	1	NA	2	1	1	5	1	2	NA	NA	NA	NA	NA	NA	1	2	NA	NA
1936	1936	6 - Northeast	171.882303370787	46	6	G9	1	1	5	11	NA	NA	1	2	1	1	1	1	1	1		1 - Buddhism		2	1 - Govt	1 - Family home/flat		2		2	9.99 Unknown	1	NA	2	1	1	6	1	2	NA	NA	NA	NA	NA	NA	1	2	NA	NA
1937	1937	6 - Northeast	171.882303370787	46	6	G9	1	1	5	11	36	6	2	1	1	1	1	1	1	1		1 - Buddhism		2	1 - Govt	1 - Family home/flat		2		3	9.99 Unknown	NA	NA	1	1	1	3	NA	NA	NA	NA	NA	NA	NA	NA	NA	NA	NA	NA
1938	1938	6 - Northeast	210.425760286225	48	3	VC2	1	1	5	11	NA	NA	NA	2	NA	NA	NA	NA	NA	NA		1 - Buddhism		2	2 - Private	1 - Family home/flat		2		4	9.99 Unknown	NA	NA	2	1	2	5	1	2	NA	NA	NA	NA	NA	NA	1	2	NA	NA
1939	1939	6 - Northeast	210.425760286225	48	5	G9	1	1	5	11	38	6	NA	NA	NA	NA	NA	NA	NA	NA		1 - Buddhism		2	3 - Unknown	1 - Family home/flat		2		3	9.99 Unknown	2	NA	2	1	1	2	NA	NA	NA	NA	NA	NA	NA	NA	NA	NA	NA	NA
1940	1940	6 - Northeast	210.425760286225	48	5	G9	1	1	5	11	38	6	NA	2	NA	NA	NA	NA	NA	NA		1 - Buddhism		2	1 - Govt	1 - Family home/flat		2		2	9.99 Unknown	1	NA	1	1	1	6	1	2	NA	NA	NA	NA	NA	NA	1	2	NA	NA
1941	1941	4 - South	38.5483125288951	82	6	G9	1	1	5	11	NA	NA	2	1	1	1	1	1	1	1		1 - Buddhism		2	1 - Govt	1 - Family home/flat		2		5	9.99 Unknown	1	NA	2	1	1	5	1	2	1	1	1	1	1	1	1	2	1	1
1942	1942	4 - South	152.14953271028	95	7	G7	1	1	5	11	NA	NA	1	1	1	2	1	1	1	1		2 - Islam		1	2 - Private	1 - Family home/flat		2		2	9.99 Unknown	1	NA	1	1	1	3	1	2	1	1	1	1	1	1	1	2	1	1
1943	1943	4 - South	152.14953271028	95	5	G9	1	1	5	11	78	4	2	2	1	2	1	1	1	1		2 - Islam		2	1 - Govt	4 - Rented home		2		5	9.99 Unknown	2	NA	2	1	1	6	1	2	1	1	1	1	1	1	1	2	1	1
1944	1944	4 - South	152.14953271028	95	5	G9	1	1	5	11	3	1	2	2	1	1	1	1	1	1		1 - Buddhism		2	1 - Govt	1 - Family home/flat		2		3	9.99 Unknown	2	NA	2	1	2	6	1	1	1	1	1	1	2	1	1	1	1	1
1945	1945	4 - South	38.5483125288951	82	5	G9	1	1	5	11	67	4	2	1	1	1	1	1	1	1		1 - Buddhism		2	1 - Govt	1 - Family home/flat		2		2	9.99 Unknown	2	NA	2	1	1	1	1	2	1	1	1	1	1	1	1	2	1	1
1946	1946	4 - South	38.5483125288951	82	5	G9	1	1	5	11	67	4	1	2	1	1	1	1	1	1		1 - Buddhism		2	1 - Govt	NA		2		2	9.99 Unknown	1	NA	2	1	1	NA	1	2	1	1	1	1	1	1	1	2	1	1
1947	1947	4 - South	38.5483125288951	82	5	G9	1	1	5	11	NA	NA	1	2	1	1	1	1	1	1		1 - Buddhism		2	1 - Govt	1 - Family home/flat		1		2	9.99 Unknown	1	NA	1	1	NA	NA	NA	NA	NA	NA	NA	NA	NA	NA	NA	NA	NA	NA
1948	1948	4 - South	38.8018686452322	83	5	G9	1	1	5	11	68	4	2	2	1	1	1	1	1	1		1 - Buddhism		2	1 - Govt	1 - Family home/flat		2		2	9.99 Unknown	2	NA	1	1	1	3	1	1	1	2	1	1	1	1	1	2	1	1
1949	1949	4 - South	38.5483125288951	82	5	G9	1	1	5	11	67	4	1	2	1	1	1	1	1	1		1 - Buddhism		2	1 - Govt	1 - Family home/flat		2		2	9.99 Unknown	1	NA	NA	1	1	5	1	2	1	1	1	1	1	1	1	2	1	1
1950	1950	1 - Bangkok	315.478260869565	10	1	G9	1	1	6	10	NA	NA	2	1	1	1	1	1	1	1		1 - Buddhism		2	1 - Govt	1 - Family home/flat		2		NA	9.99 Unknown	2	NA	NA	1	1	2	1	2	NA	NA	NA	NA	NA	NA	1	2	NA	NA
1951	1951	1 - Bangkok	315.478260869565	10	4	VC2	1	1	6	10	NA	NA	2	1	2	1	1	2	1	1		1 - Buddhism		4	2 - Private	1 - Family home/flat		2		3	9.99 Unknown	1	NA	1	1	1	1	1	2	NA	NA	NA	NA	NA	NA	1	2	NA	NA
1952	1952	2 - BMA	143.325221238938	12	4	VC2	1	NA	6	10	5	2	2	1	1	1	1	1	1	1		1 - Buddhism		4	1 - Govt	1 - Family home/flat		4	......... .........	2	9.99 Unknown	NA	NA	1	1	1	1	2	NA	NA	NA	NA	NA	NA	NA	2	NA	NA	NA
1953	1953	2 - BMA	143.325221238938	12	4	VC2	1	NA	6	10	5	2	2	1	1	1	1	1	1	1		1 - Buddhism		4	1 - Govt	1 - Family home/flat		4		2	9.99 Unknown	NA	NA	1	1	1	1	2	NA	NA	NA	NA	NA	NA	NA	2	NA	NA	NA
1954	1954	2 - BMA	143.325221238938	12	5	G11	1	1	6	10	NA	NA	1	1	1	1	1	2	2	1		3 - Christian		3	1 - Govt	1 - Family home/flat		1		5	9.99 Unknown	1	NA	1	1	2	2	2	NA	NA	NA	NA	NA	NA	NA	2	NA	NA	NA
1955	1955	2 - BMA	143.325221238938	12	6	G11	1	1	6	10	NA	NA	2	1	1	1	1	1	1	1		1 - Buddhism		3	1 - Govt	1 - Family home/flat		2		2	9.99 Unknown	1	NA	1	1	1	6	1	2	NA	NA	NA	NA	NA	NA	1	2	NA	NA
1956	1956	2 - BMA	115.018828451883	13	6	G9	1	NA	6	10	NA	NA	2	1	1	1	1	1	1	1		1 - Buddhism		2	1 - Govt	4 - Rented home		2		2	9.99 Unknown	NA	NA	NA	NA	NA	6	2	NA	NA	NA	NA	NA	NA	NA	2	NA	NA	NA
1957	1957	3 - Central	97.2731707317073	14	6	G11	1	1	6	10	59	3	2	1	1	1	1	1	1	1		1 - Buddhism		3	1 - Govt	1 - Family home/flat		2		NA	9.99 Unknown	1	NA	2	1	1	1	1	2	NA	NA	NA	NA	NA	NA	1	2	NA	NA
1958	1958	3 - Central	97.2731707317073	14	6	G11	1	1	6	10	53	3	2	1	1	1	1	1	1	1		1 - Buddhism		3	1 - Govt	1 - Family home/flat		4		3	9.99 Unknown	2	NA	2	1	1	5	1	2	NA	NA	NA	NA	NA	NA	2	NA	NA	NA
1959	1959	3 - Central	97.2731707317073	14	6	G11	1	1	6	10	NA	NA	2	1	1	1	1	1	1	1		1 - Buddhism		3	1 - Govt	1 - Family home/flat		4		3	9.99 Unknown	2	NA	2	1	1	5	1	2	NA	NA	NA	NA	NA	NA	2	NA	NA	NA
1960	1960	3 - Central	97.2731707317073	14	6	G11	1	1	6	10	7	3	2	1	1	1	1	1	1	1		1 - Buddhism		3	1 - Govt	1 - Family home/flat		2		4	9.99 Unknown	NA	NA	2	1	1	4	1	2	NA	NA	NA	NA	NA	NA	1	1	2	1
1961	1961	3 - Central	97.2731707317073	14	6	G11	1	1	6	10	NA	NA	2	1	1	1	1	1	1	1		1 - Buddhism		3	1 - Govt	1 - Family home/flat		2		5	9.99 Unknown	NA	NA	2	1	1	6	NA	NA	NA	NA	NA	NA	NA	NA	NA	NA	NA	NA
1962	1962	3 - Central	97.2731707317073	14	6	G11	1	1	6	10	NA	NA	2	1	1	1	1	1	1	1		1 - Buddhism		3	1 - Govt	1 - Family home/flat		4		3	9.99 Unknown	2	NA	2	1	1	5	1	2	NA	NA	NA	NA	NA	NA	2	NA	NA	NA
1963	1963	3 - Central	97.2731707317073	14	6	G11	1	1	6	10	NA	NA	2	1	1	1	1	1	1	1		1 - Buddhism		3	1 - Govt	1 - Family home/flat		2		1	9.99 Unknown	1	NA	2	1	1	5	1	2	NA	NA	NA	NA	NA	NA	1	2	NA	NA
1964	1964	3 - Central	97.2731707317073	14	7	G7	1	NA	6	10	52	3	1	2	1	1	1	1	1	1		1 - Buddhism		1	2 - Private	5 - Others	.........	NA		NA	9.99 Unknown	NA	NA	2	1	2	6	NA	NA	NA	NA	NA	NA	NA	NA	NA	NA	NA	NA
1965	1965	3 - Central	129.006864988558	15	3	VC2	1	1	6	10	NA	NA	2	1	1	1	1	1	1	1		1 - Buddhism		4	1 - Govt	1 - Family home/flat		2		2	9.99 Unknown	1	NA	1	1	2	1	1	2	NA	NA	NA	NA	NA	NA	1	2	NA	NA
1966	1966	3 - Central	129.006864988558	15	5	G11	1	1	6	10	21	6	2	1	1	1	1	1	1	1		1 - Buddhism		3	1 - Govt	1 - Family home/flat		2		2	9.99 Unknown	3	NA	1	1	1	6	1	2	NA	NA	NA	NA	NA	NA	1	2	NA	NA
1967	1967	3 - Central	206.992665036675	20	3	VC2	1	1	6	10	12	3	2	1	1	1	1	1	1	1		1 - Buddhism		4	1 - Govt	1 - Family home/flat		2		NA	9.99 Unknown	2	NA	2	1	1	1	1	1	1	2	1	1	1	1	1	2	NA	NA
1968	1968	3 - Central	206.992665036675	20	3	VC2	1	1	6	10	12	3	2	1	1	1	1	1	1	1		1 - Buddhism		4	1 - Govt	1 - Family home/flat		2		2	9.99 Unknown	1	NA	2	1	1	4	1	2	NA	NA	NA	NA	NA	NA	1	2	NA	NA
1969	1969	3 - Central	206.992665036675	20	3	VC2	1	1	6	10	NA	NA	2	1	1	1	1	1	1	1		1 - Buddhism		4	1 - Govt	1 - Family home/flat		2		2	9.99 Unknown	2	NA	1	1	1	1	1	2	NA	NA	NA	NA	NA	NA	1	2	NA	NA
1970	1970	3 - Central	206.992665036675	20	3	VC2	1	1	6	10	NA	NA	2	1	1	1	1	1	1	1		1 - Buddhism		4	1 - Govt	1 - Family home/flat		2		2	9.99 Unknown	2	NA	2	1	1	1	1	2	NA	NA	NA	NA	NA	NA	1	2	NA	NA
1971	1971	3 - Central	101.707301451751	21	7	G11	1	1	6	10	NA	NA	2	1	1	1	1	1	1	1		NA		3	2 - Private	NA		NA		NA	9.99 Unknown	NA	NA	NA	NA	NA	NA	1	2	NA	NA	NA	NA	NA	NA	1	2	NA	NA
1972	1972	3 - Central	69.104620749782	22	3	VC2	1	NA	6	10	14	3	2	1	1	1	1	1	1	1		1 - Buddhism		4	1 - Govt	1 - Family home/flat		2		3	9.99 Unknown	1	NA	2	1	1	4	1	2	NA	NA	NA	NA	NA	NA	1	2	NA	NA
1973	1973	3 - Central	69.104620749782	22	3	VC2	1	NA	6	10	14	3	2	1	1	1	1	1	1	1		1 - Buddhism		4	1 - Govt	4 - Rented home		2		NA	9.99 Unknown	2	NA	2	1	1	6	1	2	NA	NA	NA	NA	NA	NA	1	2	NA	NA
1974	1974	3 - Central	69.104620749782	22	6	G9	1	1	6	10	14	3	1	2	1	1	1	1	1	1		1 - Buddhism		2	1 - Govt	1 - Family home/flat		2		3	9.99 Unknown	1	NA	1	1	1	2	1	2	NA	NA	NA	NA	NA	NA	1	2	NA	NA
1975	1975	3 - Central	98.1375968992248	24	3	VC2	1	1	6	10	16	3	2	2	1	1	1	1	1	1		1 - Buddhism		4	1 - Govt	1 - Family home/flat		4		NA	9.99 Unknown	3	NA	1	1	1	3	2	NA	NA	NA	NA	NA	NA	NA	1	2	NA	NA
1976	1976	3 - Central	98.1375968992248	24	7	G11	1	NA	6	10	NA	NA	2	1	1	1	1	1	1	1		1 - Buddhism		3	2 - Private	1 - Family home/flat		2		3	9.99 Unknown	3	NA	1	1	1	5	1	2	NA	NA	NA	NA	NA	NA	1	2	NA	NA
1977	1977	3 - Central	97.0056258790436	73	7	G11	1	1	6	10	64	3	2	1	1	1	1	1	1	1		1 - Buddhism		3	2 - Private	1 - Family home/flat		2		2	9.99 Unknown	3	NA	1	1	1	6	1	2	NA	NA	NA	NA	NA	NA	1	2	NA	NA
1978	1978	3 - Central	62.3409715857012	77	4	VC2	1	1	6	10	NA	NA	2	1	1	1	1	1	1	1		1 - Buddhism		4	1 - Govt	4 - Rented home		2		3	9.99 Unknown	NA	NA	1	1	1	1	2	NA	NA	NA	NA	NA	NA	NA	1	2	NA	NA
1979	1979	6 - Northeast	221.115716753022	34	6	G9	1	1	6	10	NA	NA	1	2	1	1	1	1	1	1		1 - Buddhism		2	1 - Govt	1 - Family home/flat		2		NA	9.99 Unknown	1	NA	1	1	1	6	1	2	NA	NA	NA	NA	NA	NA	1	2	NA	NA
1980	1980	6 - Northeast	221.115716753022	34	7	G9	1	1	6	10	24	6	NA	2	NA	NA	NA	NA	NA	NA		1 - Buddhism		2	2 - Private	1 - Family home/flat		2		5	9.99 Unknown	3	NA	2	1	1	2	1	2	NA	NA	NA	NA	NA	NA	1	2	NA	NA
1981	1981	6 - Northeast	221.115716753022	34	7	G11	1	1	6	10	24	6	NA	2	NA	NA	NA	NA	NA	NA		1 - Buddhism		3	2 - Private	1 - Family home/flat		2		3	9.99 Unknown	1	NA	1	1	1	5	1	2	NA	NA	NA	NA	NA	NA	1	2	NA	NA
1982	1982	6 - Northeast	51.7945754716981	38	3	VC2	1	NA	6	10	NA	NA	1	2	1	1	1	1	1	1		1 - Buddhism		4	2 - Private	1 - Family home/flat		4	...............	2	9.99 Unknown	2	NA	1	1	1	5	1	2	NA	NA	NA	NA	NA	NA	1	2	NA	NA
1983	1983	6 - Northeast	51.7945754716981	38	3	VC2	1	NA	6	10	28	6	1	2	1	1	1	1	1	1		1 - Buddhism		4	2 - Private	3 - Outside dorm	............	3		3	9.99 Unknown	1	NA	NA	1	1	3	1	NA	2	2	1	1	1	1	2	NA	NA	NA
1984	1984	6 - Northeast	51.7945754716981	38	4	VC2	1	1	6	10	28	6	1	2	1	1	1	1	1	1		1 - Buddhism		4	1 - Govt	1 - Family home/flat		2		3	9.99 Unknown	NA	NA	NA	NA	NA	NA	NA	NA	NA	NA	NA	NA	NA	NA	NA	NA	NA	NA
1985	1985	6 - Northeast	51.7945754716981	38	6	G9	1	NA	6	10	33	6	1	2	1	1	1	1	1	1		1 - Buddhism		2	1 - Govt	1 - Family home/flat		2		2	9.99 Unknown	1	NA	2	1	1	3	NA	NA	NA	NA	NA	NA	NA	NA	NA	NA	NA	NA
1986	1986	6 - Northeast	147.520393120393	39	6	G9	1	1	6	10	NA	NA	1	2	1	1	1	1	1	1		1 - Buddhism		2	1 - Govt	1 - Family home/flat		4	.........	2	9.99 Unknown	NA	NA	1	1	1	1	2	NA	NA	NA	NA	NA	NA	NA	1	2	1	1
1987	1987	6 - Northeast	115.246346555324	45	5	G9	1	NA	6	10	NA	NA	2	1	1	1	1	1	1	1		1 - Buddhism		3	3 - Unknown	3 - Outside dorm		4		NA	9.99 Unknown	1	NA	NA	NA	1	1	1	2	NA	NA	NA	NA	NA	NA	1	2	NA	NA
1988	1988	6 - Northeast	115.246346555324	45	7	G11	1	1	6	10	NA	NA	1	2	1	1	1	1	1	1		1 - Buddhism		3	2 - Private	1 - Family home/flat		4		2	9.99 Unknown	1	NA	1	1	1	5	1	2	1	1	1	1	1	1	1	2	1	1
1989	1989	6 - Northeast	115.246346555324	45	7	G11	1	1	6	10	35	6	NA	NA	NA	NA	NA	NA	NA	NA		1 - Buddhism		3	2 - Private	1 - Family home/flat		4		2	9.99 Unknown	1	NA	1	NA	1	3	1	2	1	1	1	1	1	1	1	2	1	1
1990	1990	6 - Northeast	210.425760286225	48	3	VC2	1	1	6	10	38	6	NA	2	NA	NA	NA	NA	NA	NA		1 - Buddhism		4	2 - Private	1 - Family home/flat		2		3	9.99 Unknown	1	NA	2	1	1	5	1	2	NA	NA	NA	NA	NA	NA	1	2	NA	NA
1991	1991	1 - Bangkok	315.478260869565	10	1	G11	1	NA	7	9	NA	NA	2	1	1	1	1	1	1	1		1 - Buddhism		3	1 - Govt	4 - Rented home		2		3	9.99 Unknown	1	NA	1	1	1	1	1	2	NA	NA	NA	NA	NA	NA	1	2	NA	NA
1992	1992	1 - Bangkok	315.478260869565	10	4	VC2	1	1	7	9	NA	NA	2	1	1	1	1	1	1	1		1 - Buddhism		4	2 - Private	1 - Family home/flat		2		2	9.99 Unknown	2	NA	2	1	1	5	1	2	NA	NA	NA	NA	NA	NA	1	2	NA	NA
1993	1993	1 - Bangkok	315.478260869565	10	1	G11	1	2	7	9	79	4	2	1	1	1	1	1	1	1		1 - Buddhism		3	1 - Govt	1 - Family home/flat		1		1	9.99 Unknown	2	NA	2	1	1	1	2	NA	NA	NA	NA	NA	NA	NA	2	NA	NA	NA
1994	1994	1 - Bangkok	315.478260869565	10	4	VC2	1	1	7	9	NA	NA	2	1	1	1	1	1	1	2		1 - Buddhism		4	2 - Private	2 - School dorm		2		4	9.99 Unknown	2	NA	1	NA	1	1	1	1	2	1	1	1	1	1	1	1	2	1
1995	1995	1 - Bangkok	315.478260869565	10	4	VC2	1	1	7	9	NA	NA	2	1	1	1	1	1	1	1		1 - Buddhism		4	2 - Private	4 - Rented home		2		2	9.99 Unknown	3	NA	1	1	1	1	1	2	NA	NA	NA	NA	NA	NA	1	2	NA	NA
1996	1996	2 - BMA	143.325221238938	12	3	VC2	1	1	7	9	5	2	2	2	1	1	1	1	1	1		1 - Buddhism		4	1 - Govt	1 - Family home/flat		2		3	9.99 Unknown	NA	NA	2	1	1	2	1	2	NA	NA	NA	NA	NA	NA	1	2	NA	NA
1997	1997	2 - BMA	143.325221238938	12	3	VC2	1	NA	7	9	NA	NA	2	1	1	1	1	1	1	1		1 - Buddhism		4	1 - Govt	1 - Family home/flat		2		2	9.99 Unknown	2	NA	1	1	1	3	2	NA	NA	NA	NA	NA	NA	NA	2	NA	NA	NA
1998	1998	2 - BMA	143.325221238938	12	3	VC2	1	NA	7	9	5	2	2	1	1	1	1	1	1	1		1 - Buddhism		4	1 - Govt	1 - Family home/flat		2		2	9.99 Unknown	1	NA	1	1	1	4	1	2	NA	NA	NA	NA	NA	NA	1	2	NA	NA
1999	1999	2 - BMA	143.325221238938	12	4	VC2	1	1	7	9	5	2	2	1	1	1	1	1	1	1		1 - Buddhism		4	1 - Govt	1 - Family home/flat		2		2	9.99 Unknown	1	NA	1	1	1	2	1	2	NA	NA	NA	NA	NA	NA	1	2	NA	NA
[truncated: 36,536 more rows]
[truncated: 112 more columns]
