# Supplementary material for: Disparities in behavioral health and experience of violence between cisgender and transgender Thai adolescents
Source: PLoS One. 2021 May 28;16(5):e0252520. doi: 10.1371/journal.pone.0252520 (PMC8162664; doi:10.1371/journal.pone.0252520)
Supplement: S1 File — Codes for data analyses, text file with annotations. (TXT) [file pone.0252520.s002.txt]

################ Extracting info from Master Data Set ################################
zap()
library(epicalc) 
library(survey)
setwd("[redacted]")
use("S1_File.csv")


#EXPOSURE - identified gender of the child
sex <- ifelse(a1s1==1, "1 - Male", "2 - Female")
sex[is.na(sex)] <- "9 - Unspecified"

gender <- ifelse(a1s2==1, "1 - Male", "2 - Female")
gender[is.na(gender)] <- "9 - Unspecified"
 
table(sex, gender)

gender_class <- ifelse(sex=="1 - Male" & gender=="1 - Male", "1 - CisMale",
ifelse(sex=="2 - Female" & gender=="2 - Female", "2 - CisFemale", 
ifelse(sex=="1 - Male" & gender=="2 - Female", "3 - TransFemale",
ifelse(sex=="2 - Female" & gender=="1 - Male", "4 - TransMale", "Unspecified"))))
gender_class <- ifelse(gender_class=="Unspecified",NA,gender_class)
gender_id <- gender_class
label.var(gender_id,"")
tab1(gender_id)

   #dummy variables
gender1 <- ifelse(gender_id=="1 - CisMale", 1,0)
gender2 <- ifelse(gender_id=="2 - CisFemale", 1,0)
gender3 <- ifelse(gender_id=="3 - TransFemale", 1,0)
gender4 <- ifelse(gender_id=="4 - TransMale", 1,0)
label.var(gender1, "")
label.var(gender2, "")
label.var(gender3, "")
label.var(gender4, "")
 
# CO-VARIABLES
#Type of school (A7)
a7 <- ifelse(a7==1, "1 - Govt", "2 - Private")
a7[is.na(a7)] <- "3 - Unknown"
tab1(a7)
label.var(a7,"")


#Year Level (CR)
tab1(cr)
cr <- as.factor(cr)
label.var(cr,"")
levels(cr) <- list("G7"=1,"G9"=2,"G11"=3,"VC2"=4)   
label.var(cr,"")


#Religion (A5)
tab1(a5)
a5 <- ifelse(a5==1, "1 - Buddhism",
ifelse(a5==2, "2 - Islam", 
ifelse(a5==3, "3 - Christian",
ifelse(a5==4, "4 - Others", "Unknown"))))
tab1(a5)
label.var(a5, "")


#Region (R)
r <- ifelse(r==1, "1 - Bangkok", r)
r <- ifelse(r==2, "2 - BMA", r)
r <- ifelse(r==3, "3 - Central", r)
r <- ifelse(r==4, "4 - South", r)
r <- ifelse(r==5, "5 - North", r)
r <- ifelse(r==6, "6 - Northeast", r)
tab1(r)
label.var(r,"")


#Living situation (A8)
tab1(a8)
a8 <- ifelse(a8==1, "1 - Family home/flat",
ifelse(a8==2, "2 - School dorm", 
ifelse(a8==3,"3 - Outside dorm", 
ifelse(a8==4,"4 - Rented home", 
ifelse(a8==5,"5 - Others", a8)))))
tab1(a8)
label.var(a8,"")


#Grade Point Average (A11) 
tab1(a11)
a11 <- 
ifelse(a11==1, "0.01 to 1.00",
ifelse(a11==2, "1.01 to 2.00",
ifelse(a11==3, "2.01 to 3.00",
ifelse(a11==4, "3.01 to 4.00", NA))))
a11[is.na(a11)] <- "9.99 Unknown"
tab1(a11)
label.var(a11,"")


#Monthly Allowance (A13)
summary(a13)


############################################3
#OUTCOME VARIABLES 

#Depressive experience: Those who answered "Not sure" or refused to answer are re-coded as "No"
   #Conservative approach: people who answered refused to answer but actually had depressive experience -> classified as "No", making misclassification one way, prevalence of drinking among those with depressive experience misclassified as prevalence among those without depressive experience -> biasing results toward null, making results CONSERVATIVE
#Depressive experience
depress <- e1k
depress <- depress-1
#depress[is.na(depress)] <- 0
label.var(depress, "")

#Considered suicide in past year
   #If no response = "No"
suicide_e1l <- e1l
suicide_e1l <- suicide_e1l - 1
#suicide_e1l[is.na(suicide_e1l)] <- 0
label.var(suicide_e1l,"")

#Planned suicide  in past year
suicide_e1m <- e1m
suicide_e1m <- suicide_e1m-1
#suicide_e1m[is.na(suicide_e1m)] <- 0
label.var(suicide_e1m, "")

#Attempted suicide in past year
suicide_e1n <- e1n
suicide_e1n <- suicide_e1n-1
#suicide_e1n[is.na(suicide_e1n)] <- 0
label.var(suicide_e1n, "")


#SEXUAL BEHAVIORS
#Remark - the survey did not contain questions on "With whom have you had sex?" but the answer should give some clue as to the non-exclusivity of sexual partners to defy general conventions; after all, you wouldn't expect trans-female to have sex with someone who requires contraceptive pills, nor trans-males to have sex with someone who used condom) - add this to DISCUSSIONS 

#Lifetime sexual activity (d5a=2, impute NA = 0)
#tab1(d5a)
sex_ever <- d5a
sex_ever <- sex_ever-1
#sex_ever[is.na(sex_ever)] <- 0
#tab1(sex_ever)
label.var(sex_ever, "")
 
 
#Use of alcohol during last sexual encounter (d5c=3)
sex_alc <- d5c
sex_alc <- ifelse(sex_alc==3,1,0)
#sex_alc[is.na(sex_alc)] <- 0
tab1(sex_alc)
label.var(sex_alc,"")


#Use of illicit drug during last sexual encounter (d5d=3)
sex_drug <- d5d
sex_drug <- ifelse(sex_drug==3,1,0)
#sex_drug[is.na(sex_drug)] <- 0
tab1(sex_drug)
label.var(sex_drug, "")


#Foregoing contraceptive use during last sexual encounter (d5e=1 = no contraceptive use d5e==5 = pulling out = no contraceptive use, 8 = not sure = impute as yes used contraceptive)
sex_nocontra <- d5e
sex_nocontra <- ifelse(sex_nocontra==1 | sex_nocontra==5, 1, 0)
#sex_nocontra[is.na(sex_nocontra)] <- 0
tab1(sex_nocontra)
label.var(sex_nocontra, "")


#Condom use during last sexual intercourse (d5e==3 is condom use, else = no condom use)
sex_condom <- d5e
sex_condom <- ifelse(sex_condom==3, 1, 0)
#sex_condom[is.na(sex_condom)] <- 0
tab1(sex_condom)
label.var(sex_condom, "")

 

#DRINKING AND SMOKING
#Ever drinkers (d2b==2 are ever-drinkers, if NA = Never drinkers)
ever_drink <- d2b
ever_drink <- ifelse(ever_drink==2,1,0)
#ever_drink[is.na(ever_drink)] <- 0
tab1(ever_drink)
label.var(ever_drink, "")


#Current drinkers (d2c>=2, if NA = not current drinkers or never drinkers)
current_drink <- d2c
current_drink <- ifelse(current_drink==1,0,1)
#current_drink[is.na(current_drink)] <- 0
tab1(current_drink)
label.var(current_drink, "")


#Ever smokers (d1a==3)
ever_smoke <- d1a
ever_smoke <- ifelse(ever_smoke==3,1,0)
#ever_smoke[is.na(ever_smoke)] <- 0
tab1(ever_smoke)
label.var(ever_smoke, "")


#Current smokers (d1c current smoking i.e. within past 12 months, d1c>=2)
current_smoke <- d1c
current_smoke <- ifelse(current_smoke==1,0,1)
#current_smoke[is.na(current_smoke)] <- 0
tab1(current_smoke)
label.var(current_smoke, "")


#DRUG USE #Top 4 Drugs - above 1.0% prevalence
   #IF NA = No use

#Drug 1 - Marijuana
drug1_marijuana <- d3g
drug1_marijuana <- drug1_marijuana-1
#drug1_marijuana[is.na(drug1_marijuana)] <- 0
tab1(drug1_marijuana)
label.var(drug1_marijuana, "")


#Drug 2 - Kratom
drug2_kratom <- d3f
drug2_kratom <- drug2_kratom-1
#drug2_kratom[is.na(drug2_kratom)] <- 0
tab1(drug2_kratom)
label.var(drug2_kratom, "")

#Drug 3 - Yaba
drug3_yaba <- d3m
drug3_yaba <- drug3_yaba - 1
#drug3_yaba[is.na(drug3_yaba)] <- 0
tab1(drug3_yaba)
label.var(drug3_yaba, "")


#Drug 4 - Ice
drug4_ice <- d3n
drug4_ice <- drug4_ice - 1
#drug4_ice[is.na(drug4_ice)] <- 0
tab1(drug4_ice)
label.var(drug4_ice, "")


d3a <- d3a-1
d3b <- d3b-1
d3c <- d3c-1
d3d <- d3d-1
d3e <- d3e-1
d3f <- d3f-1
d3g <- d3g-1
d3h <- d3h-1
d3i <- d3i-1
d3j <- d3j-1
d3k <- d3k-1
d3l <- d3l-1
d3m <- d3m-1
d3n <- d3n-1

drugs <- d3a + d3b + d3c + d3d + d3e + d3f + d3g + d3h + d3i + d3j + d3k + d3l + d3m + d3n
tab1(drugs)

drug1 <- d3g; label.var(drug1, "")
drug2 <- d3f; label.var(drug2, "")
drug3 <- d3m; label.var(drug3, "")
drug4 <- d3n; label.var(drug4, "")


# EXPERIENCE OF VIOLENCE
#Past-year experience of being threatened
e12_threat <- e1e12-1
#e12_threat[is.na(e12_threat)] <- 0
label.var(e12_threat,"")
tab1(e12_threat)
 
#Past-year experience of Engaging in severe physical violence
e12_viol_severe <- e1g12 - 1
#e12_viol_severe[is.na(e12_viol_severe)] <- 0
label.var(e12_viol_severe, "")
tab1(e12_viol_severe)

#Past-year experience of Intimate partner violence
e12_ipv <- e1h12 - 1
#e12_ipv[is.na(e12_ipv)] <- 0
label.var(e12_ipv,"")
tab1(e12_ipv)

#Past-year experience of Sexual violence
e12_viol_sex <- e1j - 1
e12_viol_sex <- ifelse(e12_viol_sex==2,1,0)
#e12_viol_sex[is.na(e12_viol_sex)] <- 0
label.var(e12_viol_sex,"")
tab1(e12_viol_sex)

#Any adverse experience (threatened, severe physical violence, IPV, sexual violence)
e12_total <- e12_threat + e12_viol_severe + e12_ipv + e12_viol_sex
e12_any <- ifelse(e12_total==0,0,1)
label.var(e12_total, "")
label.var(e12_any, "")


####################################
###### DO NOT CHANGE, NEED THIS FOR WEIGHTS #
####################################


#Recoding Provinces
pchar <- as.character(p)
pnum <- ifelse(pchar=="10=.......................................", 10, 99)
pnum <- ifelse(pchar=="12=........................", 12, pnum)
pnum <- ifelse(pchar=="13=.............................................", 13, pnum)
pnum <- ifelse(pchar=="14=.....................", 14, pnum)
pnum <- ifelse(pchar=="15=..................", 15, pnum)

pnum <- ifelse(pchar=="20=..................", 20, pnum)
pnum <- ifelse(pchar=="21=...............", 21, pnum)
pnum <- ifelse(pchar=="22=........................", 22, pnum)
pnum <- ifelse(pchar=="24=..............................", 24, pnum)

pnum <- ifelse(pchar=="31=...........................", 31, pnum)
pnum <- ifelse(pchar=="34=.................................", 34, pnum)
pnum <- ifelse(pchar=="36=.....................", 36, pnum)
pnum <- ifelse(pchar=="38=..................", 38, pnum)
pnum <- ifelse(pchar=="39=.................................", 39, pnum)

pnum <- ifelse(pchar=="41=........................", 41, pnum)
pnum <- ifelse(pchar=="43=.....................", 43, pnum)
pnum <- ifelse(pchar=="44=...........................", 44, pnum)
pnum <- ifelse(pchar=="45=........................", 45, pnum)
pnum <- ifelse(pchar=="46=...........................", 46, pnum)
pnum <- ifelse(pchar=="48=..................", 48, pnum)

pnum <- ifelse(pchar=="50=...........................", 50, pnum)
pnum <- ifelse(pchar=="51=...............", 51, pnum)
pnum <- ifelse(pchar=="54=............", 54, pnum)
pnum <- ifelse(pchar=="57=........................", 57, pnum)

pnum <- ifelse(pchar=="60=...........................", 60, pnum)
pnum <- ifelse(pchar=="63=.........", 63, pnum)
pnum <- ifelse(pchar=="65=........................", 65, pnum)
pnum <- ifelse(pchar=="66=..................", 66, pnum)
pnum <- ifelse(pchar=="67=...........................", 67, pnum)

pnum <- ifelse(pchar=="70=.....................", 70, pnum)
pnum <- ifelse(pchar=="73=..................", 73, pnum)
pnum <- ifelse(pchar=="74=...........................", 74, pnum)
pnum <- ifelse(pchar=="77=.............................................", 77, pnum)

pnum <- ifelse(pchar=="80=.......................................", 80, pnum)
pnum <- ifelse(pchar=="81=..................", 81, pnum)
pnum <- ifelse(pchar=="82=...............", 82, pnum)
pnum <- ifelse(pchar=="83=..................", 83, pnum)
pnum <- ifelse(pchar=="84=....................................", 84, pnum)

pnum <- ifelse(pchar=="94=.....................", 94, pnum)
pnum <- ifelse(pchar=="95=............", 95, pnum)

tab1(pnum)
tab1(pchar)

p <- pnum
label.var(p,"")


###################################
#DO NOT CHANGE ####################
#Coding for sampling weight #######
###################################
#-----------------------------------------------------------------
 tab1(cr)
#levels(cr) <- list("Á 1"=1,"Á 3"=2,"Á 5"=3,"»Çª 2"=4)
#label.var(cr,"")
educ<-ifelse(cr=="G7",1,ifelse(cr=="G9",2,ifelse(cr=="G11",3,4)))
tab1(educ)
label.var(educ,"")


levhi<-educ
label.var(levhi,"")
tab1(levhi)
recode(levhi,c(1,2,3,4),c(0,0,1,2))


level <- (p*10) + levhi
wtpop<-level   
label.var(wtpop,"")


recode(wtpop,100,279.15329)
recode(wtpop,101,583.36559)
recode(wtpop,102,221.58985)   #####

recode(wtpop,120,154.24070)
recode(wtpop,121,161.12308)
recode(wtpop,122,91.90374)

recode(wtpop,130,107.19778)
recode(wtpop,131,101.63296)
recode(wtpop,132,167.75676)

recode(wtpop,700,150.65248)
recode(wtpop,701,348.76596)
recode(wtpop,702,299.76119)

recode(wtpop,730,102.73770)
recode(wtpop,731,129.85549)
recode(wtpop,732,51.76744)

recode(wtpop,770,70.84095)
recode(wtpop,771,59.67105)
recode(wtpop,772,46.35000)

recode(wtpop,740,65.90612)
recode(wtpop,741,50.47547)
recode(wtpop,742,49.37900)

recode(wtpop,150,125.73128)
recode(wtpop,151,122.37600)
recode(wtpop,152,147.50588)

recode(wtpop,140,144.55034)
recode(wtpop,141,185.97101)
recode(wtpop,142,28.70833)

recode(wtpop,200,194.21483)
recode(wtpop,201,169.84726)
recode(wtpop,202,316.46642)

recode(wtpop,240,86.16329)
recode(wtpop,241,106.99167)
recode(wtpop,242,127.76382)

recode(wtpop,220,66.85329)
recode(wtpop,221,72.58190)
recode(wtpop,222,71.34733)

recode(wtpop,210,98.07815)
recode(wtpop,211,93.41379)
recode(wtpop,212,127.80699)

recode(wtpop,950,148.65789)
recode(wtpop,951,232.80449)
recode(wtpop,952,49.71939)

recode(wtpop,940,240.96361)
recode(wtpop,941,316.10656)
recode(wtpop,942,94.07258)

recode(wtpop,800,238.57143)
recode(wtpop,801,245.34188)
recode(wtpop,802,265.57895)

recode(wtpop,840,148.96226)
recode(wtpop,841,128.18868)
recode(wtpop,842,165.08108)

recode(wtpop,830,29.68034)
recode(wtpop,831,40.61547)
recode(wtpop,832,141.31455)

recode(wtpop,810,50.39669)
recode(wtpop,811,92.46628)
recode(wtpop,812,140.99099)

recode(wtpop,820,31.49740)
recode(wtpop,821,46.09259)
recode(wtpop,822,116.20690)

recode(wtpop,650,83.09952)
recode(wtpop,651,95.44260)
recode(wtpop,652,95.97143)

recode(wtpop,630,56.74472)
recode(wtpop,631,84.24156)
recode(wtpop,632,53.94194)

recode(wtpop,670,100.15777)
recode(wtpop,671,93.14400)   
recode(wtpop,672,72.23756)

recode(wtpop,600,86.68583)
recode(wtpop,601,90.20301)
recode(wtpop,602,115.45175)

recode(wtpop,660,58.30421)
recode(wtpop,661,65.10689)
recode(wtpop,662,71.67414)

recode(wtpop,500,154.84673)
recode(wtpop,501,214.65385)
recode(wtpop,502,224.14634)

recode(wtpop,510,57.43124)
recode(wtpop,511,84.77273)
recode(wtpop,512,57.03297)

recode(wtpop,570,114.24495)
recode(wtpop,571,159.20122)
recode(wtpop,572,86.34884)

recode(wtpop,540,57.31717)
recode(wtpop,541,126.00000)
recode(wtpop,542,59.73714)

recode(wtpop,410,114.94394)
recode(wtpop,411,260.11714)
recode(wtpop,412,180.05482)

recode(wtpop,430,216.31348)
recode(wtpop,431,275.40000)
recode(wtpop,432,79.57241)

recode(wtpop,390,132.91765)
recode(wtpop,391,246.97500)
recode(wtpop,392,104.55750)

recode(wtpop,440,211.52553)
recode(wtpop,441,331.46719)
recode(wtpop,442,32.45183)

recode(wtpop,450,92.63198)
recode(wtpop,451,177.67895)
recode(wtpop,452,117.48522)

recode(wtpop,460,133.97625)
recode(wtpop,461,272.83355)
recode(wtpop,462,204.96623)

recode(wtpop,340,209.89565)
recode(wtpop,341,253.22436)
recode(wtpop,342,206.52564)

recode(wtpop,480,411.43496)
recode(wtpop,481,353.92857)
recode(wtpop,482,52.07969)

recode(wtpop,380,60.21161)
recode(wtpop,381,64.58780)
recode(wtpop,382,6.87273)

recode(wtpop,360,170.34437)
recode(wtpop,361,206.11712)
recode(wtpop,362,137.69565)

recode(wtpop,310,331.60743)
recode(wtpop,311,458.47682)
recode(wtpop,312,389.76271)

#########################################################
fulldata <- .data
write.csv(fulldata, "S1_File.csv")


################################################### 
# Variable adjustments before analyses proper     #
###################################################

zap()
library(epicalc) 
library(survey)
setwd("[redacted]")
use("S1_File.csv")


#Religion A5 re-coding as dummy variables (1 - Buddhism as reference)
tab1(a5)
relig2 <- ifelse(a5=="2 - Islam", 1, 0)
relig3 <- ifelse(a5=="3 - Christian", 1, 0)
relig4 <- ifelse(a5=="4 - Others", 1, 0)
label.var(relig2, "")
label.var(relig3, "")
label.var(relig4, "")

r2 <- ifelse(r=="2 - BMA",1,0)
r3 <- ifelse(r=="3 - Central",1,0)
r4 <- ifelse(r=="4 - South",1,0)
r5 <- ifelse(r=="5 - North",1,0)
r6 <- ifelse(r=="6 - Northeast",1,0)
label.var(r2,"")
label.var(r3,"")
label.var(r4,"")
label.var(r5,"")
label.var(r6,"")

a82 <- ifelse(a8=="2 - School dorm",1,0)
a83 <- ifelse(a8=="3 - Outside dorm",1,0)
a84 <- ifelse(a8=="4 - Rented home",1,0)
a85 <- ifelse(a8=="5 - Others",1,0)
label.var(a82,"")
label.var(a83,"")
label.var(a84,"")
label.var(a85,"")

a112 <- ifelse(a11=="1.01 to 2.00", 1, 0)
a113 <- ifelse(a11=="2.01 to 3.00", 1, 0)
a114 <- ifelse(a11=="3.01 to 4.00", 1, 0)
a119 <- ifelse(a11=="9.99 Unknown", 1, 0)
label.var(a112,"")
label.var(a113,"")
label.var(a114,"")
label.var(a119,"")
 
####create fpc and weight for survey package
level<-(p*10)+levhi; label.var(level, "")
#dclus2<-svydesign(id=~p+level,weights=~wtpop, fpc=~fpc1+fpc2, data=.data)
dclus2<-svydesign(id=~p+level,weights=~wtpop, data=.data)


#-------------------------- Table 1 -----------------------------------
#Gender classification
svymean(~gender_id, dclus2, na.rm=TRUE)


#---------------------------Table 2 -------------------------------------
#Gender classification (gender_id) versus: 
#Type of school (A7) 
table1 <- svyby(~a7, ~gender_id, dclus2, svymean, na.rm=TRUE)
write.csv(table1, "table2_1schooltype.csv")
svychisq(~a7 + gender_id, dclus2, na.rm=TRUE) #P-value = 0.725


#Year Level (CR) 
table1 <- svyby(~cr, ~gender_id, dclus2, svymean, na.rm=TRUE)
write.csv(table1, "table2_2yearlevel.csv")
svychisq(~cr + gender_id, dclus2, na.rm=TRUE) #P-value < 0.001


#Religion (A5)
table1 <- svyby(~a5, ~gender_id, dclus2, svymean, na.rm=TRUE)
write.csv(table1, "table2_3relig.csv")
svychisq(~a5 + gender_id, dclus2, na.rm=TRUE) #P-value = 0.602


#Region (R)
table1 <- svyby(~r, ~gender_id, dclus2, svymean, na.rm=TRUE)
write.csv(table1, "table2_4region.csv")
svychisq(~r + gender_id, dclus2, na.rm=TRUE) #P-value = 0.071


#Living situation (A8)
table1 <- svyby(~a8, ~gender_id, dclus2, svymean, na.rm=TRUE)
write.csv(table1, "table2_5living.csv")
svychisq(~a8 + gender_id, dclus2, na.rm=TRUE) #P-value = 0.071


#Allowance (A13)
#svyglm
svyby(~a13, ~gender_id, dclus2, svymean, na.rm=TRUE)
model1 <- svyglm(a13 ~ gender_id, design=dclus2)
anova1 <- aov(svyglm(a13 ~ gender_id, design=dclus2))
summary(anova1) #P-value < 0.001
 

#Grade Point Average (A11) 
table1 <- svyby(~a11, ~gender_id, dclus2, svymean, na.rm=TRUE)
write.csv(table1, "table2_6gpa.csv")
svychisq(~a11 + gender_id, dclus2, na.rm=TRUE) #P-value = <0.001

 
####################################
# Re-coding behavioral health data #
####################################
 
#Analyses of data related to sexual behaviors other than lifetime history were limited to only students who reported lifetime history of sexual intercourse. 
#We excluded students who did not answer the ever-had-sex question from the analyses. 

sex_ever <- d5a-1
sex_alc <- ifelse(sex_ever==1, sex_alc, NA)
sex_drug <- ifelse(sex_ever==1, sex_drug, NA)
sex_nocontra <- ifelse(sex_ever==1, sex_nocontra, NA)
sex_condom <- ifelse(sex_ever==1, sex_condom, NA)
 
 
#We excluded students who did not provide answer on ever-drinking from the analyses on drinking, and we excluded students who did not provide answer on ever-smoking from the analyses on smoking. We also assumed that students who never drank also had not consumed alcohol within the prior 12 months, and that students who never smoked also had not smoked within the prior 12 months. 

ever_drink <- d2b-1
current_drink <- ifelse(ever_drink>=0, current_drink, NA)
ever_smoke <- ifelse(d1a>=1, ever_smoke, NA)
current_smoke <- ifelse(ever_smoke>=0, current_smoke, NA)


#For drug use behaviors, Non-responses were treated as missing data. 
drug1_marijuana <- d3g-1
drug2_kratom <- d3f-1
drug3_yaba <- d3m-1
drug4_ice <- d3n-1


#For exposure to violence, We excluded participants who did not report on any of the four types of violence from the calculation of exposure to any type of violence in the past 12 months. 
#Past-year experience of being threatened
e12_threat <- e1e12-1
#e12_threat[is.na(e12_threat)] <- 0
label.var(e12_threat,"")
 
#Past-year experience of Engaging in severe physical violence
e12_viol_severe <- e1g12 - 1
#e12_viol_severe[is.na(e12_viol_severe)] <- 0
label.var(e12_viol_severe, "")

#Past-year experience of Intimate partner violence
e12_ipv <- e1h12 - 1
#e12_ipv[is.na(e12_ipv)] <- 0
label.var(e12_ipv,"")

#Past-year experience of Sexual violence
e12_viol_sex <- e1j - 1
e12_viol_sex <- ifelse(e12_viol_sex==2,1,0)
#e12_viol_sex[is.na(e12_viol_sex)] <- 0
label.var(e12_viol_sex,"")
 

#Dalculation of e12_any
threat_recoded <- e12_threat
threat_recoded[is.na(threat_recoded)] <- 0

viol_severe_recoded <- e12_viol_severe
viol_severe_recoded[is.na(viol_severe_recoded)] <- 0
 
ipv_recoded <- e1i - 2
ipv_recoded <- ifelse(ipv_recoded==-1, 0, ipv_recoded)

viol_sex_recoded <- e1j - 2
viol_sex_recoded <- ifelse(viol_sex_recoded == -1, 0, viol_sex_recoded)
 
na_threat <- ifelse(e12_threat>=0,0,1)
na_viol_severe <- ifelse(e12_viol_severe>=0,0,1)
na_ipv <- ifelse(e1i >=0, 0, 1)
na_viol_sex <- ifelse(e1j >=0,0,1)

na_threat[is.na(na_threat)] <- 1
na_viol_severe[is.na(na_viol_severe)] <- 1
na_ipv[is.na(na_ipv)] <- 1
na_viol_sex[is.na(na_viol_sex)] <- 1

tab1(na_threat)
tab1(na_viol_severe)
tab1(na_ipv)
tab1(na_viol_sex)

na_all <- ifelse(na_threat==1 & na_viol_severe==1 & na_ipv==1 & na_viol_sex==1, 1, 0)
tab1(na_all)

ipv_recoded[is.na(ipv_recoded)] <- 0
viol_sex_recoded [is.na(viol_sex_recoded )] <- 0

e12_total <- threat_recoded + viol_severe_recoded + ipv_recoded + viol_sex_recoded
e12_any <- ifelse(e12_total==0,0,1)
e12_any <- ifelse(na_all==0, e12_any, NA)
tab1(e12_any)

label.var(depress, "")
label.var(suicide_e1l, "")
label.var(suicide_e1m, "")
label.var(suicide_e1n, "")

label.var(sex_ever, "")
label.var(sex_4more, "")
label.var(sex_alc, "")
label.var(sex_drug, "")
label.var(sex_nocontra, "")
label.var(sex_condom, "")

label.var(ever_drink, "")
label.var(current_drink, "")
label.var(ever_smoke, "")
label.var(current_smoke, "")


label.var(drug1_marijuana, "")
label.var(drug2_kratom, "")
label.var(drug3_yaba, "")
label.var(drug4_ice, "")

label.var(e12_threat, "")
label.var(e12_viol_severe, "")
label.var(e12_ipv, "")
label.var(e12_viol_sex, "")
label.var(e12_total, "")
label.var(e12_any, "")
 


################################################
#Cross-tabulation for sample size
   #Depression and suicidality
tabpct(gender_id, depress)
tabpct(gender_id, suicide_e1l)
tabpct(gender_id, suicide_e1m)
tabpct(gender_id, suicide_e1n)

#Unsafe sexual behaviors
 tabpct(gender_id, sex_ever)
   #Among those who had sex
 tabpct(gender_id, sex_alc)
 tabpct(gender_id, sex_drug)
 tabpct(gender_id, sex_nocontra)
 tabpct(gender_id, sex_condom)


   #Alcohol and tobacco use
tabpct(gender_id, ever_drink)
tabpct(gender_id, current_drink)
tabpct(gender_id, ever_smoke)
tabpct(gender_id, current_smoke)
  

#Lifetime history of illicit drug use
tabpct(gender_id, drug1_marijuana)
tabpct(gender_id, drug2_kratom)
tabpct(gender_id, drug3_yaba)
tabpct(gender_id, drug4_ice)


#Exposure to violence (Table 4)
tabpct(e12_threat, gender_id)
tabpct(e12_viol_severe, gender_id)
tabpct(e12_ipv, gender_id)
tabpct(e12_viol_sex, gender_id)
tabpct(e12_any, gender_id)

 
##################################################
#TABLE 3 - Analyses Proper

####create fpc and weight for survey package
level<-(p*10)+levhi; label.var(level, "")
dclus2<-svydesign(id=~p+level,weights=~wtpop, data=.data)

#Depressive Experience 
svyby(~depress, ~gender_id, dclus2, svymean, na.rm=TRUE)
model1<-(svyglm(depress ~gender2 + gender3 + gender4 + a7 + cr + relig2 + relig3 + r2 + r3 + r4 + r5 + a82 + a83 + a85 + a112 + a113 + a114 + a13,family=poisson(link="log"), design = dclus2))
exp(coef(summary(model1)))
exp(confint.default(model1))

model2<-(svyglm(depress ~gender1 + gender3 + gender4 + a7 + cr + relig2 + relig3 + r2 + r3 + r4 + r5 + a82 + a83 + a85 + a112 + a113 + a114 + a13,family=poisson(link="log"), design = dclus2))
exp(coef(summary(model2)))
exp(confint.default(model2))
  

#Considered suicide
svyby(~suicide_e1l, ~gender_id, dclus2, svymean, na.rm=TRUE)
model1<-(svyglm(suicide_e1l ~gender2 + gender3 + gender4 + a7 + cr + relig2 + relig3 + r2 + r3 + r4 + r5 + a82 + a83 + a85 + a112 + a113 + a114 + a13,family=poisson(link="log"), design = dclus2))
exp(coef(summary(model1)))
exp(confint.default(model1))

model2<-(svyglm(suicide_e1l ~gender1 + gender3 + gender4 + a7 + cr + relig2 + relig3 + r2 + r3 + r4 + r5 + a82 + a83 + a85 + a112 + a113 + a114 + a13,family=poisson(link="log"), design = dclus2))
exp(coef(summary(model2)))
exp(confint.default(model2))
  


#Planned suicide
svyby(~suicide_e1m, ~gender_id, dclus2, svymean, na.rm=TRUE)
model1<-(svyglm(suicide_e1m ~gender2 + gender3 + gender4 + a7 + cr + relig2 + relig3 + r2 + r3 + r4 + r5 + a82 + a83 + a85 + a112 + a113 + a114 + a13,family=poisson(link="log"), design = dclus2))
exp(coef(summary(model1)))
exp(confint.default(model1))

model2<-(svyglm(suicide_e1m ~gender1 + gender3 + gender4 + a7 + cr + relig2 + relig3 + r2 + r3 + r4 + r5 + a82 + a83 + a85 + a112 + a113 + a114 + a13,family=poisson(link="log"), design = dclus2))
exp(coef(summary(model2)))
exp(confint.default(model2))
  


#Attempted suicide
svyby(~suicide_e1n, ~gender_id, dclus2, svymean, na.rm=TRUE)
model1<-(svyglm(suicide_e1n ~gender2 + gender3 + gender4 + a7 + cr + relig2 + relig3 + r2 + r3 + r4 + r5 + a82 + a83 + a85 + a112 + a113 + a114 + a13,family=poisson(link="log"), design = dclus2))
exp(coef(summary(model1)))
exp(confint.default(model1))

model2<-(svyglm(suicide_e1n ~gender1 + gender3 + gender4 + a7 + cr + relig2 + relig3 + r2 + r3 + r4 + r5 + a82 + a83 + a85 + a112 + a113 + a114 + a13,family=poisson(link="log"), design = dclus2))
exp(coef(summary(model2)))
exp(confint.default(model2))
  
 

#SEXUAL BEHAVIORS
#Ever had sex
svyby(~sex_ever, ~gender_id, dclus2, svymean, na.rm=TRUE)
model1<-(svyglm(sex_ever ~gender2 + gender3 + gender4 + a7 + cr + relig2 + relig3 + r2 + r3 + r4 + r5 + a82 + a83 + a85 + a112 + a113 + a114 + a13,family=poisson(link="log"), design = dclus2))
exp(coef(summary(model1)))
exp(confint.default(model1))

model2<-(svyglm(sex_ever ~gender1 + gender3 + gender4 + a7 + cr + relig2 + relig3 + r2 + r3 + r4 + r5 + a82 + a83 + a85 + a112 + a113 + a114 + a13,family=poisson(link="log"), design = dclus2))
exp(coef(summary(model2)))
exp(confint.default(model2))
 

#Use of alcohol during last sexual encounter (d5c=3)
svyby(~sex_alc, ~gender_id, dclus2, svymean, na.rm=TRUE)
model1<-(svyglm(sex_alc ~gender2 + gender3 + gender4 + a7 + cr + relig2 + relig3 + r2 + r3 + r4 + r5 + a82 + a83 + a85 + a112 + a113 + a114 + a13,family=poisson(link="log"), design = dclus2))
exp(coef(summary(model1)))
exp(confint.default(model1))

model2<-(svyglm(sex_alc ~gender1 + gender3 + gender4 + a7 + cr + relig2 + relig3 + r2 + r3 + r4 + r5 + a82 + a83 + a85 + a112 + a113 + a114 + a13,family=poisson(link="log"), design = dclus2))
exp(coef(summary(model2)))
exp(confint.default(model2))

 
#Use of illicit drug during last sexual encounter (d5d=3)
svyby(~sex_drug, ~gender_id, dclus2, svymean, na.rm=TRUE)
model1<-(svyglm(sex_drug ~gender2 + gender3 + gender4 + a7 + cr + relig2 + relig3 + r2 + r3 + r4 + r5 + a82 + a83 + a85 + a112 + a113 + a114 + a13,family=poisson(link="log"), design = dclus2))
exp(coef(summary(model1)))
exp(confint.default(model1))

model2<-(svyglm(sex_drug ~gender1 + gender3 + gender4 + a7 + cr + relig2 + relig3 + r2 + r3 + r4 + r5 + a82 + a83 + a85 + a112 + a113 + a114 + a13,family=poisson(link="log"), design = dclus2))
exp(coef(summary(model2)))
exp(confint.default(model2))


#Foregoing contraceptive use during last sexual encounter (d5e=1 = no contraceptive use d5e==5 = pulling out = no contraceptive use, 8 = not sure = impute as yes used contraceptive)
svyby(~sex_nocontra, ~gender_id, dclus2, svymean, na.rm=TRUE)
model1<-(svyglm(sex_nocontra ~gender2 + gender3 + gender4 + a7 + cr + relig2 + relig3 + r2 + r3 + r4 + r5 + a82 + a83 + a85 + a112 + a113 + a114 + a13,family=poisson(link="log"), design = dclus2))
exp(coef(summary(model1)))
exp(confint.default(model1))

model2<-(svyglm(sex_nocontra ~gender1 + gender3 + gender4 + a7 + cr + relig2 + relig3 + r2 + r3 + r4 + r5 + a82 + a83 + a85 + a112 + a113 + a114 + a13,family=poisson(link="log"), design = dclus2))
exp(coef(summary(model2)))
exp(confint.default(model2))


#Condom use during last sexual intercourse (d5e==3 is condom use, else = no condom use)
svyby(~sex_condom, ~gender_id, dclus2, svymean, na.rm=TRUE)
model1<-(svyglm(sex_condom ~gender2 + gender3 + gender4 + a7 + cr + relig2 + relig3 + r2 + r3 + r4 + r5 + a82 + a83 + a85 + a112 + a113 + a114 + a13,family=poisson(link="log"), design = dclus2))
exp(coef(summary(model1)))
exp(confint.default(model1))

model2<-(svyglm(sex_condom ~gender1 + gender3 + gender4 + a7 + cr + relig2 + relig3 + r2 + r3 + r4 + r5 + a82 + a83 + a85 + a112 + a113 + a114 + a13,family=poisson(link="log"), design = dclus2))
exp(coef(summary(model2)))
exp(confint.default(model2))

 


#DRINKING AND SMOKING BEHAVIORS
#Ever drinkers
svyby(~ever_drink, ~gender_id, dclus2, svymean, na.rm=TRUE)
model1<-(svyglm(ever_drink ~gender2 + gender3 + gender4 + a7 + cr + relig2 + relig3 + r2 + r3 + r4 + r5 + a82 + a83 + a85 + a112 + a113 + a114 + a13,family=poisson(link="log"), design = dclus2))
exp(coef(summary(model1)))
exp(confint.default(model1))

model2<-(svyglm(ever_drink ~gender1 + gender3 + gender4 + a7 + cr + relig2 + relig3 + r2 + r3 + r4 + r5 + a82 + a83 + a85 + a112 + a113 + a114 + a13,family=poisson(link="log"), design = dclus2))
exp(coef(summary(model2)))
exp(confint.default(model2))


#Current drinkers
svyby(~current_drink, ~gender_id, dclus2, svymean, na.rm=TRUE)
model1<-(svyglm(current_drink ~gender2 + gender3 + gender4 + a7 + cr + relig2 + relig3 + r2 + r3 + r4 + r5 + a82 + a83 + a85 + a112 + a113 + a114 + a13,family=poisson(link="log"), design = dclus2))
exp(coef(summary(model1)))
exp(confint.default(model1))

model2<-(svyglm(current_drink ~gender1 + gender3 + gender4 + a7 + cr + relig2 + relig3 + r2 + r3 + r4 + r5 + a82 + a83 + a85 + a112 + a113 + a114 + a13,family=poisson(link="log"), design = dclus2))
exp(coef(summary(model2)))
exp(confint.default(model2))


#Ever smokers
svyby(~ever_smoke, ~gender_id, dclus2, svymean, na.rm=TRUE)
model1<-(svyglm(ever_smoke ~gender2 + gender3 + gender4 + a7 + cr + relig2 + relig3 + r2 + r3 + r4 + r5 + a82 + a83 + a85 + a112 + a113 + a114 + a13,family=poisson(link="log"), design = dclus2))
exp(coef(summary(model1)))
exp(confint.default(model1))

model2<-(svyglm(ever_smoke ~gender1 + gender3 + gender4 + a7 + cr + relig2 + relig3 + r2 + r3 + r4 + r5 + a82 + a83 + a85 + a112 + a113 + a114 + a13,family=poisson(link="log"), design = dclus2))
exp(coef(summary(model2)))
exp(confint.default(model2))


#Current smokers
svyby(~current_smoke, ~gender_id, dclus2, svymean, na.rm=TRUE)
model1<-(svyglm(current_smoke ~gender2 + gender3 + gender4 + a7 + cr + relig2 + relig3 + r2 + r3 + r4 + r5 + a82 + a83 + a85 + a112 + a113 + a114 + a13,family=poisson(link="log"), design = dclus2))
exp(coef(summary(model1)))
exp(confint.default(model1))

model2<-(svyglm(current_smoke ~gender1 + gender3 + gender4 + a7 + cr + relig2 + relig3 + r2 + r3 + r4 + r5 + a82 + a83 + a85 + a112 + a113 + a114 + a13,family=poisson(link="log"), design = dclus2))
exp(coef(summary(model2)))
exp(confint.default(model2))

 


#LIFETIME HISTORY OF DRUG USE
#Drug 1 - Marijuana
svyby(~drug1_marijuana, ~gender_id, dclus2, svymean, na.rm=TRUE)
model1<-(svyglm(drug1_marijuana ~gender2 + gender3 + gender4 + a7 + cr + relig2 + relig3 + r2 + r3 + r4 + r5 + a82 + a83 + a85 + a112 + a113 + a114 + a13,family=poisson(link="log"), design = dclus2))
exp(coef(summary(model1)))
exp(confint.default(model1))

model2<-(svyglm(drug1_marijuana ~gender1 + gender3 + gender4 + a7 + cr + relig2 + relig3 + r2 + r3 + r4 + r5 + a82 + a83 + a85 + a112 + a113 + a114 + a13,family=poisson(link="log"), design = dclus2))
exp(coef(summary(model2)))
exp(confint.default(model2))


#Drug 2 - Kratom
svyby(~drug2_kratom, ~gender_id, dclus2, svymean, na.rm=TRUE)
model1<-(svyglm(drug2_kratom ~gender2 + gender3 + gender4 + a7 + cr + relig2 + relig3 + r2 + r3 + r4 + r5 + a82 + a83 + a85 + a112 + a113 + a114 + a13,family=poisson(link="log"), design = dclus2))
exp(coef(summary(model1)))
exp(confint.default(model1))

model2<-(svyglm(drug2_kratom ~gender1 + gender3 + gender4 + a7 + cr + relig2 + relig3 + r2 + r3 + r4 + r5 + a82 + a83 + a85 + a112 + a113 + a114 + a13,family=poisson(link="log"), design = dclus2))
exp(coef(summary(model2)))
exp(confint.default(model2))


#Drug 3 - Yaba
svyby(~drug3_yaba, ~gender_id, dclus2, svymean, na.rm=TRUE)
model1<-(svyglm(drug3_yaba ~gender2 + gender3 + gender4 + a7 + cr + relig2 + relig3 + r2 + r3 + r4 + r5 + a82 + a83 + a85 + a112 + a113 + a114 + a13,family=poisson(link="log"), design = dclus2))
exp(coef(summary(model1)))
exp(confint.default(model1))

model2<-(svyglm(drug3_yaba ~gender1 + gender3 + gender4 + a7 + cr + relig2 + relig3 + r2 + r3 + r4 + r5 + a82 + a83 + a85 + a112 + a113 + a114 + a13,family=poisson(link="log"), design = dclus2))
exp(coef(summary(model2)))
exp(confint.default(model2))


#Drug 4 - Ice
svyby(~drug4_ice, ~gender_id, dclus2, svymean, na.rm=TRUE)
model1<-(svyglm(drug4_ice ~gender2 + gender3 + gender4 + a7 + cr + relig2 + relig3 + r2 + r3 + r4 + r5 + a82 + a83 + a85 + a112 + a113 + a114 + a13,family=poisson(link="log"), design = dclus2))
exp(coef(summary(model1)))
exp(confint.default(model1))

model2<-(svyglm(drug4_ice ~gender1 + gender3 + gender4 + a7 + cr + relig2 + relig3 + r2 + r3 + r4 + r5 + a82 + a83 + a85 + a112 + a113 + a114 + a13,family=poisson(link="log"), design = dclus2))
exp(coef(summary(model2)))
exp(confint.default(model2))


 


#EXPOSURE TO VIOLENCE
#Past-year experience of being threatened
svyby(~e12_threat, ~gender_id, dclus2, svymean, na.rm=TRUE)
model1<-(svyglm(e12_threat ~gender2 + gender3 + gender4 + a7 + cr + relig2 + relig3 + r2 + r3 + r4 + r5 + a82 + a83 + a85 + a112 + a113 + a114 + a13,family=poisson(link="log"), design = dclus2))
exp(coef(summary(model1)))
exp(confint.default(model1))

model2<-(svyglm(e12_threat ~gender1 + gender3 + gender4 + a7 + cr + relig2 + relig3 + r2 + r3 + r4 + r5 + a82 + a83 + a85 + a112 + a113 + a114 + a13,family=poisson(link="log"), design = dclus2))
exp(coef(summary(model2)))
exp(confint.default(model2)) 
 

  
#Past-year experience of Engaging in severe physical violence
svyby(~e12_viol_severe, ~gender_id, dclus2, svymean, na.rm=TRUE)
model1<-(svyglm(e12_viol_severe ~gender2 + gender3 + gender4 + a7 + cr + relig2 + relig3 + r2 + r3 + r4 + r5 + a82 + a83 + a85 + a112 + a113 + a114 + a13,family=poisson(link="log"), design = dclus2))
exp(coef(summary(model1)))
exp(confint.default(model1))

model2<-(svyglm(e12_viol_severe ~gender1 + gender3 + gender4 + a7 + cr + relig2 + relig3 + r2 + r3 + r4 + r5 + a82 + a83 + a85 + a112 + a113 + a114 + a13,family=poisson(link="log"), design = dclus2))
exp(coef(summary(model2)))
exp(confint.default(model2)) 


 
#Past-year experience of Intimate partner violence
svyby(~e12_ipv, ~gender_id, dclus2, svymean, na.rm=TRUE)
model1<-(svyglm(e12_ipv ~gender2 + gender3 + gender4 + a7 + cr + relig2 + relig3 + r2 + r3 + r4 + r5 + a82 + a83 + a85 + a112 + a113 + a114 + a13,family=poisson(link="log"), design = dclus2))
exp(coef(summary(model1)))
exp(confint.default(model1))

model2<-(svyglm(e12_ipv ~gender1 + gender3 + gender4 + a7 + cr + relig2 + relig3 + r2 + r3 + r4 + r5 + a82 + a83 + a85 + a112 + a113 + a114 + a13,family=poisson(link="log"), design = dclus2))
exp(coef(summary(model2)))
exp(confint.default(model2)) 


 
 
#Past-year experience of Sexual violence
svyby(~e12_viol_sex, ~gender_id, dclus2, svymean, na.rm=TRUE)
model1<-(svyglm(e12_viol_sex ~gender2 + gender3 + gender4 + a7 + cr + relig2 + relig3 + r2 + r3 + r4 + r5 + a82 + a83 + a85 + a112 + a113 + a114 + a13,family=poisson(link="log"), design = dclus2))
exp(coef(summary(model1)))
exp(confint.default(model1))

model2<-(svyglm(e12_viol_sex ~gender1 + gender3 + gender4 + a7 + cr + relig2 + relig3 + r2 + r3 + r4 + r5 + a82 + a83 + a85 + a112 + a113 + a114 + a13,family=poisson(link="log"), design = dclus2))
exp(coef(summary(model2)))
exp(confint.default(model2)) 


  
#Any adverse experience (threatened, severe physical violence, IPV, sexual violence)
svyby(~e12_any, ~gender_id, dclus2, svymean, na.rm=TRUE)
model1<-(svyglm(e12_any ~gender2 + gender3 + gender4 + a7 + cr + relig2 + relig3 + r2 + r3 + r4 + r5 + a82 + a83 + a85 + a112 + a113 + a114 + a13,family=poisson(link="log"), design = dclus2))
exp(coef(summary(model1)))
exp(confint.default(model1))

model2<-(svyglm(e12_any ~gender1 + gender3 + gender4 + a7 + cr + relig2 + relig3 + r2 + r3 + r4 + r5 + a82 + a83 + a85 + a112 + a113 + a114 + a13,family=poisson(link="log"), design = dclus2))
exp(coef(summary(model2)))
exp(confint.default(model2)) 

 
